# Supplementary material for: Exosomal circ_0088300 Derived From Cancer-Associated Fibroblasts Acts as a miR-1305 Sponge and Promotes Gastric Carcinoma Cell Tumorigenesis
Source: Front Cell Dev Biol. 2021 May 26;9:676319. doi: 10.3389/fcell.2021.676319 (PMC8188357; doi:10.3389/fcell.2021.676319)
Supplement: Supplementary file 4 [file Table_4.XLSX]

## Sheet: Sheet1
Surgery Time	ID	Sex	Year	Size	Histological typing	Differentiation	Lymph nodes	pTNM	stage	Nerve invasion	Vascular invasion	HER2	Ki67（+%）
2014.07.01	1033723	male	65	0.8cm	Adenocarcinoma	Medium differentiation	0/7	T1aN0M0	ⅠAstage	None	None	3+	80
2014.07.31	1037189	male	52	1.3*1.0cm	Adenocarcioma	Poorly differentiated	1/11	T2N1M0	ⅡAstage	None	Yes	-	30
2014.08.04	1038356	male	74	0.8cm	Adenocarcioma	Medium differentiation	0/4	T1aN0M0	ⅠAstage	None	None	-	-
2014.08.21	1042328	male	55	1.5*1.2cm	Adenocarcioma	Poorly differentiated	0/10	T1bN0M0	ⅠAstage	None	None	1+	40
2014.10.09	1052779	male	70	1.0cm	Adenocarcioma	Poorly differentiated	1/17	T1bN1M0	ⅠBstage	None	None	1+	60
2014.10.27	1058180	female	41	1.5cm	Adenocarcioma	Poorly differentiated	0/14	T2N0M0	ⅠBstage	None	None	2+	40
2014.12.04	1067647	male	67	1.5*1*1cm	Adenocarcioma	Poorly differentiated	0/9	T1aN0M0	ⅠAstage	None	None	-	80
2014.12.10	1068288	male	80	2*2*1cm	Adenocarcioma	Medium differentiation	0/8	T2N0M0	ⅠBstage	None	None	-	80
2015.01.14	1076646	male	69	4*3.5*1.5cm	Adenocarcioma	Poorly differentiated	9/21	T4aN3M0	ⅢCstage	Yes	None	1+	70
2015.01.21	1078239	male	63	2.5*1.5cm	Adenocarcioma	Poorly differentiated	0/10	T4aN0M0	ⅡBstage	Yes	None	-	50
2015.01.29	1079600	female	65	3.5*3*1.2cm	Adenocarcioma	Poorly differentiated	8/12	T4aN3M0	ⅢCstage	Yes	None	1+	40
2015.06.01	1108586	male	59	2.5cm×2cm	Adenocarcioma	Medium differentiation	0/21	T1bN0M0	ⅠAstage	None	None	-	70
2015.07.06	1116739	male	48	12cm×11cm	Adenocarcioma	Poorly differentiated	15/20	T4aN3M0	ⅢCstage	None	None	-	50
2015.07.15	1118950	female	66	diameter 0.5cm	Adenocarcioma	Poorly differentiated	0/21	T1aN0M0	ⅠAstage	None	None	-	50
2015.08.05	1125329	male	73	1cm×0.6cm×0.3cm	Adenocarcioma	Poorly differentiated	0/12	T1bN0M0	ⅠAstage	None	None	-	70
2015.10.15	1140201	male	62	8*6*2cm	Adenocarcioma	Poorly differentiated	20/20	T4aN3M0	ⅢCstage	None	Yes	-	50
2015.10.14	1140197	female	65	0.7cm×0.3cm	Adenocarcioma	Poorly differentiated	0/20	T1bN0M0	ⅠAstage	None	None	-	15
2015.10.19	1140530	female	63	1.2cm×1cm	Adenocarcioma	Medium differentiation	0/9	T1bN0M0	ⅠAstage	None	Yes	-	95
2015.10.26	1142178	female	31	diameter1.5cm	Adenocarcioma	Poorly differentiated	26/26	T4aN3M0	ⅢCstage	Yes	Yes	-	95
2015.11.18	1147322	male	61	2*1.5*1cm	Adenocarcioma	Poorly differentiated	0/20	T2N0M0	ⅠBstage	None	None	3+	70
2016.02.22	1165743	female	75	1*1cm	Adenocarcioma	Medium differentiation	0/26	T1aN0M0	ⅠAstage	None	None	-	70
2016.04.07	1195185	male	67	5.0cm×4.0cm×4.0cm	Adenocarcioma	Poorly differentiated	2/32	T4aN1M0	ⅢAstage	None	None	1+	80
2016.04.25	1199046	male	69	5*5*1cm	Adenocarcioma	Poorly differentiated	7/36	T4aN3M0	IIIBstage	None	Yes	-	95
2016.07.06	1184683	female	58	2*2cm	Adenocarcioma	Highly differentiated	0/27	T2N0M0	IIBstage	None	None	2+	80
2016.07.14	1186462	male	58	6.5*5*3cm	Adenocarcioma	Poorly differentiated	0/18	T4aN0M0	IIBstage	None	Yes	-	50-60
2016.10.20	1217153	male	58	8cm×8cm×2.5cm	Adenocarcioma	Poorly differentiated	0/31	T4aN0M0	IIBstage	None	None	1+	90
2016.10.31	1218814	male	70	9cm×5.2cm×2cm	Adenocarcioma	Medium differentiation	12/24	T4aN3aM0	IIICstage	Yes	None	2+	80
2016.12.05	1228668	male	71	5*3*2cm	Adenocarcioma	Medium differentiation	11/15	T4aN3aM0	IIICstage	None	None	1+	80
2016.12.28	1232810	female	52	1.5*1.2cm	Adenocarcioma	Medium differentiation	0/31	T1aN0M0	IAstage	None	None	2+	40
2016.12.15	1229335	male	62	5*5*2cm	Adenocarcioma	Poorly differentiated	1/13	T4aN1M0	IIIAstage	None	None	1+	70
2017.01.25	1238877	male	68	9*6*2cm	Adenocarcioma	Poorly differentiated	0-19	T4aN0MO	IIBstage	None	None	1+	40
2017.01.23	1238233	male	64	2.5cm×1.7cm×0.3cm	Adenocarcioma	Medium differentiation	0-18	T2NOMO	IIBstage	None	None	-	90
2017.03.29	1252282	female	79	7.0cm×2.0cm	Adenocarcioma	Poorly differentiated	15/16	T4aN3MO	IIICstage	None	Yes	1+	70
2017.04.27	1258629	female	59	7*6*1.7cm	Adenocarcioma	Poorly differentiated	18/20	T4aN3M0	IIICstage	None	Yes	-	50
2017.07.06	1275069	female	53	1.5cm×1.2cm	Adenocarcioma	Poorly differentiated	0/21	T1bN0M0	IAstage	None	None	-	60
2017.08.07	1281327	male	51	4*3*0.6cm	Adenocarcioma	Medium differentiation	3/16	T1bN2M0	IIIBstage	None	None	2+	80
2017.08.16	1284745	male	70	3.2cm×1cm×1cm	Adenocarcioma	Poorly differentiated	15/21	T4aN3MO	IIICstage	None	Yes	2+	40
2017.09.11	1290260	male	76	12*9*2cm	Adenocarcioma	Poorly differentiated	18/19	T4aN3M0	IIICstage	None	None	-	60
2017.09.18	1292381	male	72	2.5cm×2.5cm×1.2cm	Adenocarcioma	Poorly differentiated	7/32	T4aN3M0	IIICstage	None	Yes	-	45
2017.12.20	1315227	male	76	15cm×12cm×7cm×9cm	Adenocarcioma	Poorly differentiated	14/17	T4aN3M0	IIICstage	Yes	Yes	-	70
2018.01.08	1319574	female	73	14*9*4.5*3cm	Adenocarcioma	Medium differentiation	1/17	T4aN1M0	IIIAstage	None	None	-	60
2018.01.10	1320235	female	61	15*9*3*3cm	Adenocarcioma	Medium differentiation	0/16	T4aN0M0	IIIAstage	None	None	3+	80
2018.01.18	1323015	male	62	19*14*3*7cm	Adenocarcioma	Poorly differentiated	16/17	T4bN3MO	IIIBstage	Yes	Yes	1+	90
2018.01.22	1322933	male	68	12*7*3*3cm	Adenocarcioma	Poorly differentiated	6/24	T4aN2M0	IIIBstage	None	Yes	-	90
2018.03.01	1331410	female	65	5*5	Adenocarcioma	Poorly differentiated	18/24	T4bN3MO	IIIBstage	None	None	-	90
2018.04.02	1339482	male	51	5.0cm×4.0cm×2.5cm	Adenocarcioma	Poorly differentiated	12/15	T4bN3MO	IIICstage	None	None	3+	30
2018.04.08	1341151	male	77	2.5*2*1cm	Adenocarcioma	Poorly differentiated	1/24	T1aN1M0	Ⅱbstage	None	None	-	80
2018.04.09	1341137	male	62	3*2*1.2cm	Adenocarcioma	Medium differentiation	0/16	T3N1M0	IIIBstage	None	None	-	80
2018.08.16	1373119	male	71	30mm*40mm	Adenocarcioma	Medium differentiation	0/21	T4aN0M0	IIBstage	None	None	-	70
2018.10.28	1142645	male	68	5*5cm	Adenocarcioma	Medium differentiation	0/20	T4aN0M0	ⅡBstage	None	None	1+	90
2019.01.02	1409024	female	57	70mm*60mm	Adenocarcioma	Poorly differentiated	22/22	T4aN3M0	IIICstage	Yes	None	-	70
2019.01.17	1412905	male	74	diameter 25mm	Adenocarcioma	Medium differentiation	4/20	T1bN2M0	IIAstage	None	None	-	60
2019.01.21	1413503	male	61	50mm*60mm	Adenocarcioma	Poorly differentiated	1/22	T4aN1M0	IIIAstage	Yes	None	1+	70
2019.02.14	1419115	male	53	diameter 5cm	Adenocarcioma	Poorly differentiated	1/19	T4aN1M0	IIIAstage	Yes	None	-	80
2019.03.06	1424710	male	66	30mm*20mm	Adenocarcioma	Poorly differentiated	8/17	T4aN3M0	IIICstage	Yes	None	-	80
2019.05.05	1439959	female	61	diameter 15mm	Adenocarcioma	Medium differentiation	0/21	T1aN0M0	IAstage	None	Yes	2+	80
2019.05.08	1440983	male	63	2.5cm*2cm	Adenocarcioma	Poorly differentiated	1/13	T4aN1M0	IIIAstage	Yes	None	-	90
2019.05.22	1445239	female	61	30mm*30mm	Adenocarcioma	Medium differentiation	0/21	T4bN0M0	IIIAstage	None	None	-	50
2019.06.05	1449256	male	66	70mm*60mm	Adenocarcioma	Poorly differentiated	17/30	T4bN3M0	IIICstage	None	Yes	-	80
2019.06.17	1451410	male	64	5cm×5cm	Adenocarcioma	Medium differentiation	0/8	T4aN0M0	IIBstage	None	None	2+	80
Note: All the 60 samples subject to circ_0088300 and KHDRBS3 analysis, while the No.30-60 subject to miR-1305/JAK1/STAT1 analysis(1-30 RNA samples was Exhausted)
