# Supplementary material for: Exosomal circ_0088300 Derived From Cancer-Associated Fibroblasts Acts as a miR-1305 Sponge and Promotes Gastric Carcinoma Cell Tumorigenesis
Source: Front Cell Dev Biol. 2021 May 26;9:676319. doi: 10.3389/fcell.2021.676319 (PMC8188357; doi:10.3389/fcell.2021.676319)
Supplement: Supplementary file 5 [file Table_5.XLSX]

## Sheet: Sheet1
Sequence scan results	(cutoff value=0.7)
Your sequence:
1 GGAAAAGACU ACUUUGUGUG UAUCCAUUCU GGAGAGAUUG CUCCAAGCUA UGGAACCGGU UCACGUGGCC CGGAACCUCA GGGUUGACCU GCAGAGGGGA
101 CUAAUUCACC CUGAUGAUUC UGUAAAAAUC CUCACUCUUU CCCAGAUUGG AAGAAUUGUU GAAAAUUCUG AUGCUGUUAC UGAGAUUCUA AAUAAUGCUG
201 AAUUACUAAA ACAAAUUGUU UAUUGCAUUG GUGGAGAGAA UCUAUCUGUA GCAAAAGCGG CUAUCAAAUC CCUGUCAAGA AUAUCACUAA CCCAAGCUGG
301 ACUGGAGGCU UUAUUUGAAA GCAAUCUGCU GGAUGAUUUG AAAAGUGUAA UGAAAACAAA UGACAUUGUU CGAUACAGGG UGUAUGAG
Score	Relative Score	RBP Name	Start	End	Matching sequence
10.6606	0.78	ZFP36	216	224	UUGUUUAUU
9.76387	0.75	KHDRBS3	118	133	UUCUGUAAAAAUCCUC
8.96919	0.71	QKI	285	291	CACUAAC
8.71782	1	PABPC1	124	128	AAAAA
8.35715	0.91	EIF4B	296	302	GCUGGAC
8.07823	0.7	SFRS1	149	156	GGAAGAAU
7.61467	0.9	PABPC1	286	292	ACUAACC
7.37662	0.78	EIF4B	146	152	AUUGGAA
7.36938	1	FUS	379	382	GGUG
7.36938	1	FUS	230	233	GGUG
7.22942	1	Pum2	247	250	UGUA
7.22942	1	Pum2	381	384	UGUA
7.22942	1	Pum2	121	124	UGUA
7.22942	1	Pum2	19	22	UGUA
7.22942	1	Pum2	346	349	UGUA
7.07861	0.75	ybx2-a	280	285	AAUAUC
7.00034	0.76	EIF4B	70	76	CCGGAAC
6.82306	0.81	PABPC1	356	362	ACAAAUG
6.62799	1	MBNL1	327	330	UGCU
6.62799	1	MBNL1	196	199	UGCU
6.62799	1	MBNL1	172	175	UGCU
6.62799	1	MBNL1	39	42	UGCU
6.60558	0.7	EIF4B	296	302	GCUGGAC
6.46684	1	EIF4B	72	75	GGAA
6.46684	1	EIF4B	1	4	GGAA
6.46684	1	EIF4B	52	55	GGAA
6.46684	1	EIF4B	149	152	GGAA
6.29501	0.7	NONO	377	381	AGGGU
6.29501	0.7	NONO	80	84	AGGGU
5.98045	0.95	YTHDC1	193	198	UAAUGC
5.95963	0.7	PABPC1	277	283	AAGAAUA
5.95963	0.7	PABPC1	124	130	AAAAAUC
5.95451	0.7	PABPC1	100	106	ACUAAUU
5.72592	0.71	SNRPA	222	228	AUUGCAU
5.72592	0.71	SNRPA	37	43	AUUGCUC
5.45116	0.85	Vts1	296	302	GCUGGAC
5.27878	0.84	YTHDC1	7	12	GACUAC
5.26826	1	RBMX	142	145	CCAG
5.25665	0.81	EIF4B	98	101	GGAC
5.25665	0.81	EIF4B	299	302	GGAC
4.99862	0.94	RBMX	24	27	CCAU
4.94835	0.77	Vts1	328	334	GCUGGAU
4.90901	0.76	QKI	285	294	CACUAACCCA
4.65209	1	KHDRBS3	191	196	AAUAAU
4.65075	0.74	YTHDC1	36	41	GAUUGC
4.59083	0.89	SFRS13A	4	10	AAAGACU
4.56639	0.72	YBX1	88	93	CCUGCA
4.47144	0.71	YTHDC1	169	174	UGAUGC
4.46864	0.96	KHDRBS3	100	105	ACUAAU
4.40359	1	ELAVL1	218	221	GUUU
4.40271	0.83	RBMX	69	72	CCCG
4.39549	0.7	YTHDC1	221	226	UAUUGC
4.18818	0.9	SFRS1	30	33	UGGA
4.18818	0.9	SFRS1	303	306	UGGA
4.18818	0.9	SFRS1	330	333	UGGA
4.18818	0.9	SFRS1	232	235	UGGA
4.18818	0.9	SFRS1	148	151	UGGA
4.18818	0.9	SFRS1	298	301	UGGA
4.18818	0.9	SFRS1	51	54	UGGA
4.17765	0.81	SFRS13A	93	99	AGAGGGG
4.16529	0.81	SFRS13A	235	241	AGAGAAU
4.15262	0.89	KHDRBS3	346	351	UGUAAU
4.14214	0.89	KHDRBS3	205	210	ACUAAA
4.13307	0.78	RBMX	270	273	CCCU
4.13307	0.78	RBMX	109	112	CCCU
4.09405	0.88	KHDRBS3	187	192	UCUAAA
3.86512	0.75	SFRS13A	276	282	CAAGAAU
3.83729	0.82	KHDRBS3	286	291	ACUAAC
3.82636	0.86	ELAVL1	336	339	AUUU
3.82636	0.86	ELAVL1	313	316	AUUU
3.82612	0.82	KHDRBS3	121	126	UGUAAA
3.7432	0.73	SFRS13A	33	39	AGAGAUU
3.69329	0.72	SFRS13A	342	348	AAAGUGU
3.66164	0.71	SFRS13A	254	260	AAAGCGG
3.56845	0.77	SFRS1	97	100	GGGA
3.36009	0.76	ELAVL1	176	179	GUUA
