# Supplementary material for: Exosomal circ_0088300 Derived From Cancer-Associated Fibroblasts Acts as a miR-1305 Sponge and Promotes Gastric Carcinoma Cell Tumorigenesis
Source: Front Cell Dev Biol. 2021 May 26;9:676319. doi: 10.3389/fcell.2021.676319 (PMC8188357; doi:10.3389/fcell.2021.676319)
Supplement: Supplementary file 6 [file Table_6.XLSX]

## Sheet: circular RNA interactome result
miRNA Predictions
TargetScan miRNA predictions
CircRNA	CircRNA (Top) - miRNA (Bottom) pairing	Site Type	CircRNA Start	CircRNA End	3' pairing	local AU	position	TA	SPS	context+ score	context+ score percentile
Mirbase ID
hsa_circ_0088300 (5' ... 3')	AACCUCAGGGUUGACCUGCAGAG	7mer-1a	89	95	-0.002	0.037	-0.04	0.027	-0.037	-0.089	71
	||||||
hsa-miR-1184 (3' ... 5')	CCUUCGGUAGUUCAGCGACGUCC
hsa_circ_0088300 (5' ... 3')	GAACCUCAGGGUUGACCUGCAGA	8mer-1a	88	95	0.003	0.053	-0.092	0.046	-0.112	-0.349	98
	|||||||
hsa-miR-1205 (3' ... 5')	GAGUUUCGUUUGGGACGUCU
hsa_circ_0088300 (5' ... 3')	AUCCCUGUCAAGAAUAUCACUAA	7mer-1a	283	289	0.008	0.007	-0.039	-0.013	0.018	-0.093	88
	||||||
hsa-miR-1245 (3' ... 5')	UACAUCCGGAAAUCUAGUGAA
hsa_circ_0088300 (5' ... 3')	CCUGAUGAUUCUGUAAAAAUCCU	7mer-m8	125	131	-0.016	-0.039	-0.044	0.01	0.068	-0.141	96
	|||| |||||||
hsa-miR-1290 (3' ... 5')	AGGGACUAGGU---UUUUAGGU
hsa_circ_0088300 (5' ... 3')	CAGAUUGGAAGAAUUGUUGAAAA	8mer-1a	158	165	0.003	-0.06	-0.074	0.061	0.106	-0.211	99
	|||||||
hsa-miR-1305 (3' ... 5')	AGAGAGGGUAAUCUCAACUUUU
hsa_circ_0088300 (5' ... 3')	AAUCUGCUGGAUGAUUUGAAAAG	7mer-1a	338	344	0.001	-0.003	-0.045	0.037	0.078	-0.006	89
	||||||
hsa-miR-1305 (3' ... 5')	AGAGAGGGUAAUCUCAACUUUU
hsa_circ_0088300 (5' ... 3')	UUGAAAAUUCUGAUGCUGUUACU	7mer-m8	174	180	0.003	-0.031	-0.037	0	0.027	-0.158	94
	|||||||
hsa-miR-194 (3' ... 5')	AGGUGUACCUCAACGACAAUGU
hsa_circ_0088300 (5' ... 3')	UAUUUGAAAGCAAUCUGCUGGAU	7mer-1a	327	333	-0.002	-0.029	-0.044	0.012	-0.063	-0.2	93
	||||||
hsa-miR-338-3p (3' ... 5')	GUUGUUUUAGUGACUACGACCU
hsa_circ_0088300 (5' ... 3')	CCAGAUUGGAAGAAUUGUUGAAA	7mer-1a	157	163	-0.006	-0.024	-0.033	0.015	0.021	-0.101	90
	||| ||||||
hsa-miR-421 (3' ... 5')	CGCGGGUUAAUUACAG--ACAACUA
hsa_circ_0088300 (5' ... 3')	AUUCUGGAGAGAUUGCUCCAAGC	7mer-m8	41	47	0.003	0.019	-0.056	0.002	-0.014	-0.166	90
	|||||||
hsa-miR-432 (3' ... 5')	GGUGGGUUACUGGAUGAGGUUCU
hsa_circ_0088300 (5' ... 3')	UUGUUCGAUACAGGGUGUAUGAG	7mer-m8	381	387	0.003	0.089	-0.062	-0.007	0.04	-0.057	78
	|||||||
hsa-miR-485-3p (3' ... 5')	UCUCUCCUCUCGGCACAUACUG
hsa_circ_0088300 (5' ... 3')	GCUAUCAAAUCCCUGUCAAGAAU	7mer-1a	275	281	0.001	0	-0.038	0.004	0.019	-0.088	83
	||||||
hsa-miR-526b (3' ... 5')	UGUCUUUCACGAAGGGAGUUCUC
hsa_circ_0088300 (5' ... 3')	AAAGUGUAAUGAAAACAAAUGAC	7mer-m8	357	363	0.003	-0.074	-0.058	0.041	0.068	-0.14	98
	|||||||
hsa-miR-579 (3' ... 5')	UUAGCGCCAAAUAUGGUUUACUU
hsa_circ_0088300 (5' ... 3')	GAGAUUGCUCCAAGCUAUGGAAC	7mer-m8	49	55	-0.007	0.099	-0.055	0.023	0.043	-0.017	73
	|||||||
hsa-miR-587 (3' ... 5')	CACUGAGUAGUGGAUACCUUU
hsa_circ_0088300 (5' ... 3')	UGGACUGGAGGCUUUAUUUGAAA	8mer-1a	313	320	0.003	0.007	-0.097	0.084	0.164	-0.086	98
	|||||||
hsa-miR-607 (3' ... 5')	CAAUAUCUAGACCUAAACUUG
hsa_circ_0088300 (5' ... 3')	GCAAUCUGCUGGAUGAUUUGAAA	8mer-1a	336	343	-0.008	0.011	-0.103	0.084	0.164	-0.099	98
	|||||||
hsa-miR-607 (3' ... 5')	CAAUAUCUAGACCUAAACUUG
hsa_circ_0088300 (5' ... 3')	AGUGUAAUGAAAACA----AAUGACAU	7mer-1a	359	365	-0.006	-0.013	-0.048	-0.003	0.034	-0.11	91
	|||| ||||||
hsa-miR-616 (3' ... 5')	GACGAGUUUGGGAGGUUACUGA
hsa_circ_0088300 (5' ... 3')	GGAACCUCAGGGUUG--ACCUGCAG	7mer-1a	87	93	-0.016	0.034	-0.041	-0.004	-0.066	-0.167	88
	||||| ||||||
hsa-miR-657 (3' ... 5')	GGAUCUCUCCCACUCUUGGACGG
hsa_circ_0088300 (5' ... 3')	UUGUGUGUAUCCAUUCUGGAGAG	7mer-1a	29	35	0.001	0	-0.047	0.031	-0.048	-0.137	86
	||||||
hsa-miR-766 (3' ... 5')	CGACUCCGACACCCCGACCUCA
hsa_circ_0088300 (5' ... 3')	UCCCUGUCAAGAAUAUCACUAAC	7mer-1a	284	290	0.001	0.015	-0.039	-0.018	0.013	-0.102	88
	||||||
hsa-miR-921 (3' ... 5')	CUUAGGACCAAGACAGGGAGUGAUC

## Sheet: Top 5 miRNAs
TargetScan miRNA predictions
CircRNA	CircRNA (Top) - miRNA (Bottom) pairing	Site Type	CircRNA Start	CircRNA End	3' pairing	local AU	position	TA	SPS	context+ score	context+ score percentile
Mirbase ID
hsa_circ_0088300 (5' ... 3')	CAGAUUGGAAGAAUUGUUGAAAA	8mer-1a	158	165	0.003	-0.06	-0.074	0.061	0.106	-0.211	99
	|||||||
hsa-miR-1305 (3' ... 5')	AGAGAGGGUAAUCUCAACUUUU
hsa_circ_0088300 (5' ... 3')	GAACCUCAGGGUUGACCUGCAGA	8mer-1a	88	95	0.003	0.053	-0.092	0.046	-0.112	-0.349	98
	|||||||
hsa-miR-1205 (3' ... 5')	GAGUUUCGUUUGGGACGUCU
hsa_circ_0088300 (5' ... 3')	AAAGUGUAAUGAAAACAAAUGAC	7mer-m8	357	363	0.003	-0.074	-0.058	0.041	0.068	-0.14	98
	|||||||
hsa-miR-579 (3' ... 5')	UUAGCGCCAAAUAUGGUUUACUU
hsa_circ_0088300 (5' ... 3')	UGGACUGGAGGCUUUAUUUGAAA	8mer-1a	313	320	0.003	0.007	-0.097	0.084	0.164	-0.086	98
	|||||||
hsa-miR-607 (3' ... 5')	CAAUAUCUAGACCUAAACUUG
hsa_circ_0088300 (5' ... 3')	GCAAUCUGCUGGAUGAUUUGAAA	8mer-1a	336	343	-0.008	0.011	-0.103	0.084	0.164	-0.099	98
	|||||||
hsa-miR-607 (3' ... 5')	CAAUAUCUAGACCUAAACUUG
