# Supplementary material for: Exosomal circ_0088300 Derived From Cancer-Associated Fibroblasts Acts as a miR-1305 Sponge and Promotes Gastric Carcinoma Cell Tumorigenesis
Source: Front Cell Dev Biol. 2021 May 26;9:676319. doi: 10.3389/fcell.2021.676319 (PMC8188357; doi:10.3389/fcell.2021.676319)
Supplement: Supplementary file 7 [file Table_7.XLSX]

## Sheet: 6445 transcripts
Target gene	Representative transcript	Gene name	3P-seq tags + 5	Total sites	8mer sites	7mer-m8 sites	7mer-A1 sites	6mer sites	Representative miRNA	Cumulative weighted context++ score	Total context++ score	Aggregate PCT
NMU	ENST00000511469.1	neuromedin U	7	2	2	0	0	0	hsa-miR-1305	-1.04	-1.04	N/A
ADAM22	ENST00000398204.4	ADAM metallopeptidase domain 22	115	1*	0	0	0	7	hsa-miR-1305	-1	0	N/A
PRM1	ENST00000312511.3	protamine 1	5	2	1	0	1	0	hsa-miR-1305	-0.7	-0.7	N/A
C18orf63	ENST00000579455.1	chromosome 18 open reading frame 63	5	3	1	0	2	2	hsa-miR-1305	-0.62	-0.62	N/A
TFRC	ENST00000540528.1	transferrin receptor	296	2	1	1	0	5	hsa-miR-1305	-0.58	-0.59	N/A
CCDC126	ENST00000307471.3	coiled-coil domain containing 126	846	2	1	0	1	2	hsa-miR-1305	-0.57	-0.57	N/A
HTR5A-AS1	ENST00000395731.2	HTR5A antisense RNA 1	5	2	1	0	1	1	hsa-miR-1305	-0.52	-0.52	N/A
TOPAZ1	ENST00000309765.4	testis and ovary specific PAZ domain containing 1	5	1	1	0	0	0	hsa-miR-1305	-0.51	-0.51	N/A
CAV1	ENST00000405348.1	caveolin 1, caveolae protein, 22kDa	415	2	1	1	0	1	hsa-miR-1305	-0.51	-0.55	N/A
SEC11C	ENST00000588875.1	SEC11 homolog C (S. cerevisiae)	757	1	1	0	0	1	hsa-miR-1305	-0.48	-0.48	N/A
TCEB1	ENST00000518127.1	transcription elongation factor B (SIII), polypeptide 1 (15kDa, elongin C)	637	3	0	2	1	1	hsa-miR-1305	-0.46	-0.48	N/A
FGG	ENST00000404648.3	fibrinogen gamma chain	488	1	1	0	0	0	hsa-miR-1305	-0.46	-0.46	N/A
PFN4	ENST00000313213.4	profilin family, member 4	7	3	1	0	2	0	hsa-miR-1305	-0.44	-0.46	N/A
MORN2	ENST00000340556.6	MORN repeat containing 2	220	1	0	1	0	1	hsa-miR-1305	-0.44	-0.44	N/A
C2orf74	ENST00000426997.1	chromosome 2 open reading frame 74	149	2	0	2	0	0	hsa-miR-1305	-0.44	-0.44	N/A
FBXO15	ENST00000269500.5	F-box protein 15	7	1	1	0	0	0	hsa-miR-1305	-0.43	-0.43	N/A
AL050303.1	ENST00000596508.1	Uncharacterized protein; cDNA FLJ43689 fis, clone TBAES2003550	5	1	1	0	0	0	hsa-miR-1305	-0.42	-0.42	N/A
GNGT1	ENST00000455502.1	guanine nucleotide binding protein (G protein), gamma transducing activity polypeptide 1	5	2	1	0	1	0	hsa-miR-1305	-0.41	-0.41	N/A
ALAD	ENST00000409155.3	aminolevulinate dehydratase	1922	3	2	1	0	2	hsa-miR-1305	-0.41	-0.43	N/A
GPX8	ENST00000296734.6	glutathione peroxidase 8 (putative)	2107	3	1	0	2	3	hsa-miR-1305	-0.41	-0.43	N/A
C11orf31	ENST00000534355.1	chromosome 11 open reading frame 31	4374	1	0	1	0	0	hsa-miR-1305	-0.4	-0.4	N/A
IL23A	ENST00000228534.4	interleukin 23, alpha subunit p19	33	1	1	0	0	0	hsa-miR-1305	-0.4	-0.4	N/A
BLOC1S6	ENST00000220531.3	biogenesis of lysosomal organelles complex-1, subunit 6, pallidin	1754	2	1	1	0	2	hsa-miR-1305	-0.39	-0.39	N/A
FAM150A	ENST00000358543.4	family with sequence similarity 150, member A	32	2	0	1	1	0	hsa-miR-1305	-0.38	-0.38	N/A
MAGEH1	ENST00000342972.1	melanoma antigen family H, 1	231	2	1	1	0	0	hsa-miR-1305	-0.38	-0.54	N/A
PIH1D1	ENST00000262265.5	PIH1 domain containing 1	584	1	0	1	0	0	hsa-miR-1305	-0.37	-0.37	N/A
PANK1	ENST00000322191.6	pantothenate kinase 1	435	6	0	3	3	3	hsa-miR-1305	-0.37	-0.39	N/A
ACVR2A	ENST00000241416.7	activin A receptor, type IIA	109	7	1	0	6	1	hsa-miR-1305	-0.37	-0.43	N/A
SPINK2	ENST00000248701.4	serine peptidase inhibitor, Kazal type 2 (acrosin-trypsin inhibitor)	14	1	0	1	0	0	hsa-miR-1305	-0.36	-0.36	N/A
CXCL11	ENST00000306621.3	chemokine (C-X-C motif) ligand 11	5	1	1	0	0	0	hsa-miR-1305	-0.36	-0.36	N/A
RTTN	ENST00000454359.1	rotatin	288	4	1	0	3	3	hsa-miR-1305	-0.35	-0.35	N/A
ST20-MTHFS	ENST00000479961.1	ST20-MTHFS readthrough	1604	3	0	2	1	0	hsa-miR-1305	-0.34	-0.41	N/A
TBC1D3B	ENST00000454519.3	TBC1 domain family, member 3B	5	1	0	1	0	1	hsa-miR-1305	-0.34	-0.34	N/A
ANKRD30A	ENST00000602533.1	ankyrin repeat domain 30A	5	1	1	0	0	0	hsa-miR-1305	-0.34	-0.34	N/A
MTHFS	ENST00000258874.3	5,10-methenyltetrahydrofolate synthetase (5-formyltetrahydrofolate cyclo-ligase)	1604	3	0	2	1	0	hsa-miR-1305	-0.34	-0.4	N/A
C13orf45	ENST00000318245.4	chromosome 13 open reading frame 45	5	1	1	0	0	0	hsa-miR-1305	-0.34	-0.34	N/A
HIST1H4I	ENST00000354348.2	histone cluster 1, H4i	5	2	0	2	0	1	hsa-miR-1305	-0.34	-0.34	N/A
CSTF2	ENST00000415585.2	cleavage stimulation factor, 3' pre-RNA, subunit 2, 64kDa	385	2	0	1	1	2	hsa-miR-1305	-0.34	-0.34	N/A
SPOP	ENST00000393328.2	speckle-type POZ protein	883	2	1	0	1	0	hsa-miR-1305	-0.33	-0.34	N/A
GALNT3	ENST00000392701.3	UDP-N-acetyl-alpha-D-galactosamine:polypeptide N-acetylgalactosaminyltransferase 3 (GalNAc-T3)	40	3	2	0	1	0	hsa-miR-1305	-0.33	-0.33	N/A
AC007461.1	ENST00000602013.1	Uncharacterized protein	7	1	1	0	0	0	hsa-miR-1305	-0.33	-0.33	N/A
MSANTD4	ENST00000301919.4	Myb/SANT-like DNA-binding domain containing 4 with coiled-coils	304	4	0	1	3	2	hsa-miR-1305	-0.33	-0.4	N/A
FAN1	ENST00000561594.1	FANCD2/FANCI-associated nuclease 1	56	3	1	0	2	0	hsa-miR-1305	-0.33	-0.33	N/A
ECHDC1	ENST00000528402.1	enoyl CoA hydratase domain containing 1	457	2	0	1	1	0	hsa-miR-1305	-0.32	-0.32	N/A
THAP1	ENST00000345117.2	THAP domain containing, apoptosis associated protein 1	196	3	1	0	2	1	hsa-miR-1305	-0.32	-0.33	N/A
UTS2B	ENST00000340524.5	urotensin 2B	13	2	1	0	1	0	hsa-miR-1305	-0.32	-0.32	N/A
PIWIL4	ENST00000299001.6	piwi-like RNA-mediated gene silencing 4	11	1	1	0	0	0	hsa-miR-1305	-0.32	-0.32	N/A
C3orf38	ENST00000486971.1	chromosome 3 open reading frame 38	683	2	0	2	0	0	hsa-miR-1305	-0.32	-0.39	N/A
C17orf104	ENST00000409122.2	chromosome 17 open reading frame 104	5	1	1	0	0	2	hsa-miR-1305	-0.32	-0.32	N/A
VPS29	ENST00000549578.1	vacuolar protein sorting 29 homolog (S. cerevisiae)	2115	1	0	1	0	0	hsa-miR-1305	-0.32	-0.32	N/A
LARP7	ENST00000344442.5	La ribonucleoprotein domain family, member 7	21	1	0	1	0	0	hsa-miR-1305	-0.31	-0.31	N/A
CCL8	ENST00000394620.1	chemokine (C-C motif) ligand 8	5	2	0	1	1	0	hsa-miR-1305	-0.31	-0.31	N/A
TBC1D3F	ENST00000378174.5	TBC1 domain family, member 3F	5	1	0	1	0	1	hsa-miR-1305	-0.31	-0.31	N/A
FAM214A	ENST00000261844.7	family with sequence similarity 214, member A	62	3	0	2	1	0	hsa-miR-1305	-0.31	-0.31	N/A
TBC1D3	ENST00000339023.4	TBC1 domain family, member 3	5	1	0	1	0	1	hsa-miR-1305	-0.31	-0.31	N/A
RSPH3	ENST00000367069.2	radial spoke 3 homolog (Chlamydomonas)	59	3	0	1	2	4	hsa-miR-1305	-0.31	-0.43	N/A
APOBEC3F	ENST00000308521.5	apolipoprotein B mRNA editing enzyme, catalytic polypeptide-like 3F	10	2	1	1	0	1	hsa-miR-1305	-0.3	-0.3	N/A
APOBEC3D	ENST00000216099.8	apolipoprotein B mRNA editing enzyme, catalytic polypeptide-like 3D	5	1	1	0	0	0	hsa-miR-1305	-0.3	-0.3	N/A
TMEM211	ENST00000407886.1	transmembrane protein 211	5	1	0	1	0	0	hsa-miR-1305	-0.3	-0.3	N/A
SERP1	ENST00000239944.2	stress-associated endoplasmic reticulum protein 1	3242	2	2	0	0	1	hsa-miR-1305	-0.3	-0.32	N/A
DST	ENST00000312431.6	dystonin	439	2	0	1	1	7	hsa-miR-1305	-0.3	-0.3	N/A
DIRC1	ENST00000308100.4	disrupted in renal carcinoma 1	5	1	0	1	0	0	hsa-miR-1305	-0.3	-0.3	N/A
PRAME	ENST00000398743.2	preferentially expressed antigen in melanoma	154	1	1	0	0	0	hsa-miR-1305	-0.3	-0.31	N/A
RPL31	ENST00000409320.3	ribosomal protein L31	118807	1	0	1	0	1	hsa-miR-1305	-0.3	-0.3	N/A
CITED2	ENST00000367651.2	Cbp/p300-interacting transactivator, with Glu/Asp-rich carboxy-terminal domain, 2	1071	3	0	2	1	1	hsa-miR-1305	-0.3	-0.34	N/A
NLRP3	ENST00000391828.3	NLR family, pyrin domain containing 3	5	2	1	1	0	0	hsa-miR-1305	-0.3	-0.3	N/A
SMIM9	ENST00000369529.1	small integral membrane protein 9	5	1	0	1	0	0	hsa-miR-1305	-0.29	-0.29	N/A
SIAH1	ENST00000380006.2	siah E3 ubiquitin protein ligase 1	34	1	1	0	0	1	hsa-miR-1305	-0.29	-0.29	N/A
NDFIP1	ENST00000253814.4	Nedd4 family interacting protein 1	2478	3	1	1	1	2	hsa-miR-1305	-0.29	-0.35	N/A
SRSF5	ENST00000553521.1	serine/arginine-rich splicing factor 5	715	1	1	0	0	0	hsa-miR-1305	-0.29	-0.29	N/A
TBC1D3G	ENST00000330458.7	TBC1 domain family, member 3G	5	2	0	1	1	1	hsa-miR-1305	-0.29	-0.29	N/A
TBC1D3C	ENST00000308078.7	TBC1 domain family, member 3C	5	2	0	1	1	1	hsa-miR-1305	-0.29	-0.29	N/A
AKR1D1	ENST00000432161.1	aldo-keto reductase family 1, member D1	5	1	0	1	0	2	hsa-miR-1305	-0.29	-0.29	N/A
ZCCHC14	ENST00000268616.4	zinc finger, CCHC domain containing 14	64	2	2	0	0	1	hsa-miR-1305	-0.29	-0.31	N/A
DLX2	ENST00000234198.4	distal-less homeobox 2	653	2	1	1	0	0	hsa-miR-1305	-0.29	-0.29	N/A
LSM1	ENST00000520755.1	LSM1 homolog, U6 small nuclear RNA associated (S. cerevisiae)	920	2	0	1	1	0	hsa-miR-1305	-0.28	-0.28	N/A
VWA2	ENST00000392982.3	von Willebrand factor A domain containing 2	5	2	1	0	1	1	hsa-miR-1305	-0.28	-0.29	N/A
C6ORF165	ENST00000369562.4	UPF0704 protein C6orf165	10	2	0	1	1	1	hsa-miR-1305	-0.28	-0.3	N/A
PLA2G1B	ENST00000423423.3	phospholipase A2, group IB (pancreas)	5	1	0	1	0	0	hsa-miR-1305	-0.28	-0.28	N/A
NPM3	ENST00000370110.5	nucleophosmin/nucleoplasmin 3	350	1	0	1	0	0	hsa-miR-1305	-0.28	-0.28	N/A
RASSF4	ENST00000374417.2	Ras association (RalGDS/AF-6) domain family member 4	515	1	1	0	0	2	hsa-miR-1305	-0.28	-0.28	N/A
STAP1	ENST00000265404.2	signal transducing adaptor family member 1	5	1	1	0	0	0	hsa-miR-1305	-0.28	-0.28	N/A
BCL6	ENST00000406870.2	B-cell CLL/lymphoma 6	20	1	1	0	0	0	hsa-miR-1305	-0.28	-0.28	N/A
ANKRD65	ENST00000520296.1	ankyrin repeat domain 65	5	1	1	0	0	0	hsa-miR-1305	-0.27	-0.27	N/A
MGME1	ENST00000377710.5	mitochondrial genome maintenance exonuclease 1	41	2	0	1	1	0	hsa-miR-1305	-0.27	-0.27	N/A
CTDSPL2	ENST00000260327.4	CTD (carboxy-terminal domain, RNA polymerase II, polypeptide A) small phosphatase like 2	457	3	0	3	0	5	hsa-miR-1305	-0.27	-0.3	N/A
ARL6IP6	ENST00000326446.5	ADP-ribosylation-like factor 6 interacting protein 6	1454	1	1	0	0	2	hsa-miR-1305	-0.27	-0.28	N/A
C15orf40	ENST00000304177.5	chromosome 15 open reading frame 40	133	2	1	0	1	0	hsa-miR-1305	-0.27	-0.42	N/A
TAC1	ENST00000319273.5	tachykinin, precursor 1	22	1	1	0	0	0	hsa-miR-1305	-0.27	-0.27	N/A
C19orf44	ENST00000594035.1	chromosome 19 open reading frame 44	25	2	1	0	1	0	hsa-miR-1305	-0.27	-0.27	N/A
MAB21L2	ENST00000317605.4	mab-21-like 2 (C. elegans)	63	2	1	0	1	0	hsa-miR-1305	-0.27	-0.27	N/A
RP11-67H2.1	ENST00000521500.2	Uncharacterized protein	5	1	0	1	0	2	hsa-miR-1305	-0.26	-0.26	N/A
P4HA3	ENST00000331597.4	prolyl 4-hydroxylase, alpha polypeptide III	5	1	1	0	0	0	hsa-miR-1305	-0.26	-0.26	N/A
HMGA2	ENST00000403681.2	high mobility group AT-hook 2	8021	2	1	0	1	1	hsa-miR-1305	-0.26	-0.27	N/A
C12orf60	ENST00000330828.2	chromosome 12 open reading frame 60	11	1	1	0	0	1	hsa-miR-1305	-0.26	-0.26	N/A
C12orf40	ENST00000324616.5	chromosome 12 open reading frame 40	5	1	1	0	0	1	hsa-miR-1305	-0.26	-0.26	N/A
TMEM106B	ENST00000396667.3	transmembrane protein 106B	615	7	1	2	4	14	hsa-miR-1305	-0.26	-0.47	N/A
ASCC3	ENST00000369162.2	activating signal cointegrator 1 complex subunit 3	159	1	0	0	1	2	hsa-miR-1305	-0.26	-0.33	N/A
LRRC18	ENST00000374160.3	leucine rich repeat containing 18	5	1	1	0	0	0	hsa-miR-1305	-0.26	-0.26	N/A
TMOD1	ENST00000259365.4	tropomodulin 1	115	3	1	0	2	0	hsa-miR-1305	-0.26	-0.27	N/A
TERF2IP	ENST00000300086.4	telomeric repeat binding factor 2, interacting protein	38	2	1	0	1	0	hsa-miR-1305	-0.26	-0.26	N/A
TP53	ENST00000420246.2	tumor protein p53	836	1	1	0	0	1	hsa-miR-1305	-0.26	-0.26	N/A
SLC25A3	ENST00000188376.5	solute carrier family 25 (mitochondrial carrier; phosphate carrier), member 3	1677	1	0	1	0	0	hsa-miR-1305	-0.26	-0.26	N/A
UBA5	ENST00000264991.4	ubiquitin-like modifier activating enzyme 5	489	5	0	3	2	1	hsa-miR-1305	-0.26	-0.33	N/A
RPL36A-HNRNPH2	ENST00000409170.3	RPL36A-HNRNPH2 readthrough	85	2	0	1	1	2	hsa-miR-1305	-0.26	-0.27	N/A
MEI1	ENST00000400107.1	meiosis inhibitor 1	6	1	0	1	0	0	hsa-miR-1305	-0.26	-0.26	N/A
P4HB	ENST00000331483.4	prolyl 4-hydroxylase, beta polypeptide	17931	2	0	1	1	0	hsa-miR-1305	-0.25	-0.26	N/A
ADH4	ENST00000508393.1	alcohol dehydrogenase 4 (class II), pi polypeptide	5	2	1	1	0	0	hsa-miR-1305	-0.25	-0.25	N/A
C8orf22	ENST00000303202.8	chromosome 8 open reading frame 22	5	2	0	1	1	0	hsa-miR-1305	-0.25	-0.25	N/A
TSR2	ENST00000375151.4	TSR2, 20S rRNA accumulation, homolog (S. cerevisiae)	233	1	1	0	0	0	hsa-miR-1305	-0.25	-0.26	N/A
RPN2	ENST00000237530.6	ribophorin II	14435	2	0	1	1	0	hsa-miR-1305	-0.25	-0.25	N/A
SLC23A1	ENST00000353963.3	solute carrier family 23 (ascorbic acid transporter), member 1	19	1	1	0	0	0	hsa-miR-1305	-0.25	-0.25	N/A
NPY5R	ENST00000338566.3	neuropeptide Y receptor Y5	5	1	0	1	0	0	hsa-miR-1305	-0.25	-0.25	N/A
FAM185A	ENST00000409231.3	family with sequence similarity 185, member A	67	1	1	0	0	0	hsa-miR-1305	-0.25	-0.25	N/A
AC024257.1	ENST00000598930.1	CDNA FLJ26186 fis, clone ADG04757; Uncharacterized protein	5	2	0	1	1	0	hsa-miR-1305	-0.25	-0.25	N/A
PRIM2	ENST00000607273.1	primase, DNA, polypeptide 2 (58kDa)	32	1	1	0	0	0	hsa-miR-1305	-0.25	-0.25	N/A
RBM7	ENST00000541475.1	RNA binding motif protein 7	46	2	2	0	0	1	hsa-miR-1305	-0.25	-0.25	N/A
HUS1B	ENST00000380907.2	HUS1 checkpoint homolog b (S. pombe)	5	1	1	0	0	0	hsa-miR-1305	-0.25	-0.25	N/A
TBC1D15	ENST00000550746.1	TBC1 domain family, member 15	1164	4	2	0	2	3	hsa-miR-1305	-0.25	-0.28	N/A
SEPT9	ENST00000431235.2	septin 9	7738	3	1	0	2	0	hsa-miR-1305	-0.24	-0.24	N/A
PLIN2	ENST00000411567.1	perilipin 2	887	1	0	1	0	0	hsa-miR-1305	-0.24	-0.24	N/A
RP6-24A23.6	ENST00000563887.1	Uncharacterized protein	937	1	1	0	0	1	hsa-miR-1305	-0.24	-0.28	N/A
SPOPL	ENST00000280098.4	speckle-type POZ protein-like	216	5	1	1	3	1	hsa-miR-1305	-0.24	-0.26	N/A
CTGF	ENST00000367976.3	connective tissue growth factor	10083	1	1	0	0	0	hsa-miR-1305	-0.24	-0.26	N/A
IMMP1L	ENST00000532287.1	IMP1 inner mitochondrial membrane peptidase-like (S. cerevisiae)	7	1	0	1	0	0	hsa-miR-1305	-0.24	-0.24	N/A
CXCL1	ENST00000395761.3	chemokine (C-X-C motif) ligand 1 (melanoma growth stimulating activity, alpha)	5	1	0	1	0	2	hsa-miR-1305	-0.24	-0.24	N/A
CLINT1	ENST00000523094.1	clathrin interactor 1	581	1	1	0	0	1	hsa-miR-1305	-0.24	-0.26	N/A
CDCA7	ENST00000306721.3	cell division cycle associated 7	182	2	0	2	0	0	hsa-miR-1305	-0.24	-0.24	N/A
WNT16	ENST00000222462.2	wingless-type MMTV integration site family, member 16	153	3	2	0	1	0	hsa-miR-1305	-0.24	-0.24	N/A
NDUFA12	ENST00000547986.1	NADH dehydrogenase (ubiquinone) 1 alpha subcomplex, 12	299	1	0	1	0	0	hsa-miR-1305	-0.24	-0.24	N/A
ERAS	ENST00000338270.1	ES cell expressed Ras	7	1	0	1	0	0	hsa-miR-1305	-0.24	-0.24	N/A
SH3BGRL	ENST00000373212.5	SH3 domain binding glutamic acid-rich protein like	2034	1	0	1	0	0	hsa-miR-1305	-0.24	-0.24	N/A
ATG12	ENST00000500945.2	autophagy related 12	1822	4	1	1	2	1	hsa-miR-1305	-0.24	-0.34	N/A
ZNF329	ENST00000598312.1	zinc finger protein 329	163	2	1	1	0	0	hsa-miR-1305	-0.24	-0.24	N/A
PYHIN1	ENST00000368140.1	pyrin and HIN domain family, member 1	5	2	0	1	1	0	hsa-miR-1305	-0.24	-0.24	N/A
PLEKHF2	ENST00000315367.3	pleckstrin homology domain containing, family F (with FYVE domain) member 2	286	4	1	1	2	4	hsa-miR-1305	-0.24	-0.25	N/A
OR1E1	ENST00000322608.2	olfactory receptor, family 1, subfamily E, member 1	5	1	0	1	0	0	hsa-miR-1305	-0.24	-0.24	N/A
ZNF555	ENST00000334241.4	zinc finger protein 555	64	1	1	0	0	2	hsa-miR-1305	-0.23	-0.23	N/A
CWC22	ENST00000410053.3	CWC22 spliceosome-associated protein homolog (S. cerevisiae)	16	2	0	1	1	2	hsa-miR-1305	-0.23	-0.23	N/A
DCAF8L1	ENST00000441525.1	DDB1 and CUL4 associated factor 8-like 1	5	4	2	0	2	0	hsa-miR-1305	-0.23	-0.23	N/A
LBR	ENST00000272163.4	lamin B receptor	1217	3	1	0	2	1	hsa-miR-1305	-0.23	-0.25	N/A
FAM188A	ENST00000378036.1	family with sequence similarity 188, member A	326	1	0	1	0	0	hsa-miR-1305	-0.23	-0.24	N/A
TMEM230	ENST00000379277.2	transmembrane protein 230	57	1	0	1	0	0	hsa-miR-1305	-0.23	-0.29	N/A
SMPDL3A	ENST00000368440.4	sphingomyelin phosphodiesterase, acid-like 3A	103	1	0	1	0	0	hsa-miR-1305	-0.23	-0.23	N/A
ITFG1	ENST00000544001.2	integrin alpha FG-GAP repeat containing 1	1443	2	0	1	1	2	hsa-miR-1305	-0.23	-0.24	N/A
SEC61A2	ENST00000379020.4	Sec61 alpha 2 subunit (S. cerevisiae)	105	1	1	0	0	0	hsa-miR-1305	-0.23	-0.24	N/A
AC135178.1	ENST00000535173.1	HCG1985372; Uncharacterized protein; cDNA FLJ37541 fis, clone BRCAN2026340	13	1	0	1	0	0	hsa-miR-1305	-0.23	-0.23	N/A
ACE2	ENST00000252519.3	angiotensin I converting enzyme 2	5	1	1	0	0	0	hsa-miR-1305	-0.23	-0.23	N/A
PAIP1	ENST00000514514.1	poly(A) binding protein interacting protein 1	165	3	1	0	2	1	hsa-miR-1305	-0.23	-0.24	N/A
AL353791.1	ENST00000426179.1		5	3	0	1	2	1	hsa-miR-1305	-0.23	-0.23	N/A
NPHP3	ENST00000326682.8	nephronophthisis 3 (adolescent)	44	2	0	1	1	1	hsa-miR-1305	-0.23	-0.24	N/A
ZNF830	ENST00000361952.3	zinc finger protein 830	451	2	1	1	0	1	hsa-miR-1305	-0.23	-0.37	N/A
IL22RA2	ENST00000339602.3	interleukin 22 receptor, alpha 2	5	2	0	2	0	1	hsa-miR-1305	-0.23	-0.23	N/A
HOPX	ENST00000420433.1	HOP homeobox	55	2	1	1	0	0	hsa-miR-1305	-0.23	-0.41	N/A
TCP11L1	ENST00000334274.4	t-complex 11, testis-specific-like 1	140	2	1	0	1	1	hsa-miR-1305	-0.23	-0.25	N/A
CCDC132	ENST00000305866.5	coiled-coil domain containing 132	201	4	1	1	2	2	hsa-miR-1305	-0.23	-0.34	N/A
ZSCAN18	ENST00000240727.6	zinc finger and SCAN domain containing 18	838	1	1	0	0	0	hsa-miR-1305	-0.23	-0.23	N/A
SNRPA1	ENST00000254193.6	small nuclear ribonucleoprotein polypeptide A'	33	1	0	1	0	1	hsa-miR-1305	-0.23	-0.23	N/A
IFI16	ENST00000368131.4	interferon, gamma-inducible protein 16	25	2	0	1	1	0	hsa-miR-1305	-0.23	-0.24	N/A
SAV1	ENST00000324679.4	salvador homolog 1 (Drosophila)	162	1	0	1	0	0	hsa-miR-1305	-0.23	-0.28	N/A
AC011897.1	ENST00000581929.1	Uncharacterized protein	12	3	0	1	2	1	hsa-miR-1305	-0.23	-0.23	N/A
CCT6A	ENST00000275603.4	chaperonin containing TCP1, subunit 6A (zeta 1)	1983	3	0	2	1	3	hsa-miR-1305	-0.22	-0.38	N/A
ANAPC13	ENST00000510994.1	anaphase promoting complex subunit 13	443	2	0	1	1	0	hsa-miR-1305	-0.22	-0.25	N/A
BTN3A1	ENST00000425234.2	butyrophilin, subfamily 3, member A1	5	1	1	0	0	0	hsa-miR-1305	-0.22	-0.22	N/A
RASA1	ENST00000456692.2	RAS p21 protein activator (GTPase activating protein) 1	1700	6	0	5	1	1	hsa-miR-1305	-0.22	-0.31	N/A
ESCO2	ENST00000305188.8	establishment of sister chromatid cohesion N-acetyltransferase 2	157	3	2	0	1	0	hsa-miR-1305	-0.22	-0.23	N/A
SCGB2A1	ENST00000244930.4	secretoglobin, family 2A, member 1	5	1	0	1	0	0	hsa-miR-1305	-0.22	-0.22	N/A
IPCEF1	ENST00000265198.4	interaction protein for cytohesin exchange factors 1	16	5	0	2	3	2	hsa-miR-1305	-0.22	-0.22	N/A
RCAN2	ENST00000330430.6	regulator of calcineurin 2	32	4	0	2	2	1	hsa-miR-1305	-0.22	-0.25	N/A
DAZL	ENST00000250863.8	deleted in azoospermia-like	5	2	0	2	0	4	hsa-miR-1305	-0.22	-0.22	N/A
KIAA0408	ENST00000483725.3	KIAA0408	95	7	0	2	5	4	hsa-miR-1305	-0.22	-0.25	N/A
AP1S2	ENST00000329235.2	adaptor-related protein complex 1, sigma 2 subunit	357	2	1	1	0	0	hsa-miR-1305	-0.22	-0.42	N/A
CLDN1	ENST00000295522.3	claudin 1	153	3	0	1	2	0	hsa-miR-1305	-0.22	-0.24	N/A
BTBD18	ENST00000436147.3	BTB (POZ) domain containing 18	5	1	1	0	0	0	hsa-miR-1305	-0.22	-0.22	N/A
HDHD2	ENST00000300605.6	haloacid dehalogenase-like hydrolase domain containing 2	501	1	1	0	0	1	hsa-miR-1305	-0.22	-0.24	N/A
GPR89C	ENST00000447947.2	G protein-coupled receptor 89C	5	1	1	0	0	0	hsa-miR-1305	-0.22	-0.22	N/A
RAB31	ENST00000578921.1	RAB31, member RAS oncogene family	726	2	1	1	0	1	hsa-miR-1305	-0.22	-0.22	N/A
BCLAF1	ENST00000531224.1	BCL2-associated transcription factor 1	1732	3	1	0	2	1	hsa-miR-1305	-0.22	-0.26	N/A
HNRNPUL2	ENST00000301785.5	heterogeneous nuclear ribonucleoprotein U-like 2	2321	1	1	0	0	0	hsa-miR-1305	-0.22	-0.22	N/A
MAGEA4	ENST00000276344.2	melanoma antigen family A, 4	5	1	0	1	0	0	hsa-miR-1305	-0.21	-0.21	N/A
METTL23	ENST00000588783.1	methyltransferase like 23	33	1	0	1	0	0	hsa-miR-1305	-0.21	-0.21	N/A
TTC13	ENST00000366661.4	tetratricopeptide repeat domain 13	3928	1	1	0	0	3	hsa-miR-1305	-0.21	-0.21	N/A
ZC3H15	ENST00000337859.6	zinc finger CCCH-type containing 15	395	2	0	1	1	0	hsa-miR-1305	-0.21	-0.21	N/A
COX15	ENST00000016171.5	cytochrome c oxidase assembly homolog 15 (yeast)	984	2	1	0	1	3	hsa-miR-1305	-0.21	-0.22	N/A
TRMT1L	ENST00000367504.3	tRNA methyltransferase 1 homolog (S. cerevisiae)-like	410	2	1	1	0	0	hsa-miR-1305	-0.21	-0.22	N/A
OLFM4	ENST00000219022.2	olfactomedin 4	5	2	1	0	1	0	hsa-miR-1305	-0.21	-0.21	N/A
C17orf100	ENST00000391428.2	chromosome 17 open reading frame 100	39	3	1	1	1	0	hsa-miR-1305	-0.21	-0.35	N/A
ESM1	ENST00000381405.4	endothelial cell-specific molecule 1	10	1	1	0	0	1	hsa-miR-1305	-0.21	-0.21	N/A
PAX9	ENST00000361487.6	paired box 9	53	1	1	0	0	2	hsa-miR-1305	-0.21	-0.21	N/A
CXCL10	ENST00000306602.1	chemokine (C-X-C motif) ligand 10	5	1	0	1	0	0	hsa-miR-1305	-0.21	-0.21	N/A
MPP1	ENST00000369534.3	membrane protein, palmitoylated 1, 55kDa	2530	2	0	1	1	0	hsa-miR-1305	-0.21	-0.21	N/A
GADD45A	ENST00000370986.4	growth arrest and DNA-damage-inducible, alpha	689	2	0	1	1	2	hsa-miR-1305	-0.21	-0.22	N/A
AL162407.1	ENST00000451472.1	CDNA FLJ20147 fis, clone COL07954; HCG1781466; Uncharacterized protein	253	1	1	0	0	1	hsa-miR-1305	-0.21	-0.21	N/A
RP11-17M16.1	ENST00000532511.1	Homo sapiens FLJ44313 protein (FLJ44313), mRNA.	9	1	1	0	0	3	hsa-miR-1305	-0.21	-0.21	N/A
ZNF503	ENST00000372524.4	zinc finger protein 503	2647	1	1	0	0	1	hsa-miR-1305	-0.21	-0.21	N/A
UPK1B	ENST00000264234.3	uroplakin 1B	53	2	0	1	1	0	hsa-miR-1305	-0.21	-0.21	N/A
CC2D2B	ENST00000371198.2	coiled-coil and C2 domain containing 2B	5	1	1	0	0	1	hsa-miR-1305	-0.2	-0.2	N/A
PRCC	ENST00000271526.4	papillary renal cell carcinoma (translocation-associated)	8562	1	0	1	0	0	hsa-miR-1305	-0.2	-0.2	N/A
IFRG15	ENST00000553856.1	Homo sapiens torsin A interacting protein 2 (TOR1AIP2), transcript variant 1, mRNA.	482	2	1	0	1	0	hsa-miR-1305	-0.2	-0.21	N/A
SOSTDC1	ENST00000307068.4	sclerostin domain containing 1	5	1	0	1	0	3	hsa-miR-1305	-0.2	-0.2	N/A
HSPA1A	ENST00000608703.1	heat shock 70kDa protein 1A	6534	1	0	1	0	0	hsa-miR-1305	-0.2	-0.2	N/A
OXGR1	ENST00000298440.1	oxoglutarate (alpha-ketoglutarate) receptor 1	7	1	0	1	0	1	hsa-miR-1305	-0.2	-0.2	N/A
RHOBTB1	ENST00000337910.5	Rho-related BTB domain containing 1	229	3	0	2	1	0	hsa-miR-1305	-0.2	-0.25	N/A
DCK	ENST00000504730.1	deoxycytidine kinase	200	2	1	0	1	1	hsa-miR-1305	-0.2	-0.21	N/A
PIGF	ENST00000281382.6	phosphatidylinositol glycan anchor biosynthesis, class F	5	1	0	1	0	0	hsa-miR-1305	-0.2	-0.2	N/A
ZDBF2	ENST00000374423.3	zinc finger, DBF-type containing 2	102	3	0	2	1	4	hsa-miR-1305	-0.2	-0.23	N/A
UBE2W	ENST00000517608.1	ubiquitin-conjugating enzyme E2W (putative)	102	6	1	2	3	5	hsa-miR-1305	-0.2	-0.2	N/A
OR51E2	ENST00000396950.3	olfactory receptor, family 51, subfamily E, member 2	5	1	1	0	0	1	hsa-miR-1305	-0.2	-0.2	N/A
ARMCX2	ENST00000330154.2	armadillo repeat containing, X-linked 2	531	1	1	0	0	1	hsa-miR-1305	-0.2	-0.2	N/A
C12orf73	ENST00000547975.1	chromosome 12 open reading frame 73	1060	2	0	1	1	0	hsa-miR-1305	-0.2	-0.21	N/A
KRTAP24-1	ENST00000340345.4	keratin associated protein 24-1	5	1	0	1	0	1	hsa-miR-1305	-0.2	-0.2	N/A
TMEM257	ENST00000408967.2	transmembrane protein 257	5	1	0	1	0	3	hsa-miR-1305	-0.2	-0.2	N/A
CHCHD1	ENST00000372837.3	coiled-coil-helix-coiled-coil-helix domain containing 1	97	2	1	0	1	1	hsa-miR-1305	-0.2	-0.2	N/A
VPS26A	ENST00000395098.1	vacuolar protein sorting 26 homolog A (S. pombe)	127	1	0	0	1	4	hsa-miR-1305	-0.2	-0.22	N/A
HDGFRP3	ENST00000299633.4	Hepatoma-derived growth factor-related protein 3	2577	2	1	0	1	1	hsa-miR-1305	-0.2	-0.21	N/A
TMEM215	ENST00000342743.5	transmembrane protein 215	5	3	1	0	2	1	hsa-miR-1305	-0.2	-0.21	N/A
FLJ20373	ENST00000414004.2		75	1	1	0	0	0	hsa-miR-1305	-0.2	-0.2	N/A
FCRLA	ENST00000367959.2	Fc receptor-like A	5	1	0	1	0	0	hsa-miR-1305	-0.2	-0.2	N/A
LINC00998	ENST00000397764.3	long intergenic non-protein coding RNA 998	506	2	0	0	2	0	hsa-miR-1305	-0.2	-0.2	N/A
GHR	ENST00000230882.4	growth hormone receptor	102	3	1	1	1	1	hsa-miR-1305	-0.2	-0.23	N/A
CMTM1	ENST00000533666.1	CKLF-like MARVEL transmembrane domain containing 1	16	2	0	1	1	0	hsa-miR-1305	-0.2	-0.2	N/A
ZNF670	ENST00000366503.2	zinc finger protein 670	117	1	0	1	0	0	hsa-miR-1305	-0.19	-0.19	N/A
TFB2M	ENST00000366514.4	transcription factor B2, mitochondrial	22	2	0	1	1	0	hsa-miR-1305	-0.19	-0.19	N/A
RNF128	ENST00000324342.3	ring finger protein 128, E3 ubiquitin protein ligase	17	3	1	0	2	3	hsa-miR-1305	-0.19	-0.19	N/A
NUCKS1	ENST00000367142.4	nuclear casein kinase and cyclin-dependent kinase substrate 1	1692	6	1	1	4	1	hsa-miR-1305	-0.19	-0.24	N/A
MED4	ENST00000258648.2	mediator complex subunit 4	993	2	1	0	1	2	hsa-miR-1305	-0.19	-0.2	N/A
PWP2	ENST00000291576.7	PWP2 periodic tryptophan protein homolog (yeast)	355	1	1	0	0	0	hsa-miR-1305	-0.19	-0.19	N/A
SCCPDH	ENST00000366510.3	saccharopine dehydrogenase (putative)	1752	1	1	0	0	1	hsa-miR-1305	-0.19	-0.32	N/A
AGTPBP1	ENST00000376083.3	ATP/GTP binding protein 1	187	7	2	0	5	2	hsa-miR-1305	-0.19	-0.26	N/A
GEMIN6	ENST00000409011.1	gem (nuclear organelle) associated protein 6	257	2	0	1	1	1	hsa-miR-1305	-0.19	-0.2	N/A
RGS2	ENST00000235382.5	regulator of G-protein signaling 2, 24kDa	321	1	1	0	0	0	hsa-miR-1305	-0.19	-0.19	N/A
SSR3	ENST00000476217.1	signal sequence receptor, gamma (translocon-associated protein gamma)	6034	2	0	1	1	3	hsa-miR-1305	-0.19	-0.19	N/A
ILF2	ENST00000361891.4	interleukin enhancer binding factor 2	5746	2	1	1	0	0	hsa-miR-1305	-0.19	-0.47	N/A
CAT	ENST00000241052.4	catalase	4078	1	0	1	0	0	hsa-miR-1305	-0.19	-0.19	N/A
VMA21	ENST00000330374.6	VMA21 vacuolar H+-ATPase homolog (S. cerevisiae)	2162	2	0	1	1	2	hsa-miR-1305	-0.19	-0.19	N/A
C3orf58	ENST00000441925.2	chromosome 3 open reading frame 58	118	4	1	2	1	0	hsa-miR-1305	-0.19	-0.19	N/A
GVQW1	ENST00000451672.1	GVQW motif containing 1	38	1	0	1	0	2	hsa-miR-1305	-0.19	-0.19	N/A
RSPRY1	ENST00000394420.4	ring finger and SPRY domain containing 1	735	1	1	0	0	2	hsa-miR-1305	-0.19	-0.19	N/A
TCN1	ENST00000257264.3	transcobalamin I (vitamin B12 binding protein, R binder family)	6	1	0	1	0	0	hsa-miR-1305	-0.19	-0.19	N/A
CD58	ENST00000369487.3	CD58 molecule	121	2	0	1	1	2	hsa-miR-1305	-0.19	-0.22	N/A
CCDC18	ENST00000334652.5	coiled-coil domain containing 18	35	1	1	0	0	2	hsa-miR-1305	-0.19	-0.19	N/A
HSD17B4	ENST00000256216.6	hydroxysteroid (17-beta) dehydrogenase 4	204	1	0	1	0	0	hsa-miR-1305	-0.19	-0.19	N/A
PRTN3	ENST00000234347.5	proteinase 3	5	1	0	1	0	0	hsa-miR-1305	-0.19	-0.19	N/A
ARL14	ENST00000320767.2	ADP-ribosylation factor-like 14	5	1	0	1	0	0	hsa-miR-1305	-0.19	-0.19	N/A
LSM12	ENST00000585388.1	LSM12 homolog (S. cerevisiae)	20	2	1	0	1	1	hsa-miR-1305	-0.19	-0.19	N/A
C1orf21	ENST00000235307.6	chromosome 1 open reading frame 21	935	4	1	2	1	2	hsa-miR-1305	-0.19	-0.24	N/A
CCL18	ENST00000004921.3	chemokine (C-C motif) ligand 18 (pulmonary and activation-regulated)	5	1	0	1	0	1	hsa-miR-1305	-0.18	-0.18	N/A
GPN1	ENST00000264718.3	GPN-loop GTPase 1	648	1	1	0	0	0	hsa-miR-1305	-0.18	-0.18	N/A
CYP3A5	ENST00000339843.2	cytochrome P450, family 3, subfamily A, polypeptide 5	5	3	0	1	2	4	hsa-miR-1305	-0.18	-0.18	N/A
SLC25A5	ENST00000317881.8	solute carrier family 25 (mitochondrial carrier; adenine nucleotide translocator), member 5	260	1	1	0	0	0	hsa-miR-1305	-0.18	-0.19	N/A
TSN	ENST00000536142.1	translin	886	2	1	1	0	2	hsa-miR-1305	-0.18	-0.22	N/A
DNAJB9	ENST00000249356.3	DnaJ (Hsp40) homolog, subfamily B, member 9	282	2	1	1	0	1	hsa-miR-1305	-0.18	-0.24	N/A
C1orf185	ENST00000371759.2	chromosome 1 open reading frame 185	5	1	0	1	0	1	hsa-miR-1305	-0.18	-0.18	N/A
USO1	ENST00000538159.1	USO1 vesicle transport factor	1862	1	1	0	0	0	hsa-miR-1305	-0.18	-0.19	N/A
PRKAG2	ENST00000287878.4	protein kinase, AMP-activated, gamma 2 non-catalytic subunit	273	2	0	1	1	2	hsa-miR-1305	-0.18	-0.18	N/A
PARP11	ENST00000427057.2	poly (ADP-ribose) polymerase family, member 11	75	3	1	0	2	3	hsa-miR-1305	-0.18	-0.18	N/A
RNF175	ENST00000347063.4	ring finger protein 175	15	1	0	1	0	0	hsa-miR-1305	-0.18	-0.18	N/A
SSX2IP	ENST00000342203.3	synovial sarcoma, X breakpoint 2 interacting protein	197	2	0	2	0	4	hsa-miR-1305	-0.18	-0.21	N/A
COL25A1	ENST00000399132.1	collagen, type XXV, alpha 1	270	5	1	2	2	5	hsa-miR-1305	-0.18	-0.19	N/A
SNX6	ENST00000396526.3	sorting nexin 6	254	1	0	1	0	1	hsa-miR-1305	-0.18	-0.18	N/A
RGS18	ENST00000367460.3	regulator of G-protein signaling 18	5	1	0	1	0	2	hsa-miR-1305	-0.18	-0.18	N/A
RGPD1	ENST00000559485.1	RANBP2-like and GRIP domain containing 1	5	2	0	1	1	0	hsa-miR-1305	-0.18	-0.18	N/A
KITLG	ENST00000228280.5	KIT ligand	100	3	1	0	2	6	hsa-miR-1305	-0.18	-0.31	N/A
ERLIN1	ENST00000421367.2	ER lipid raft associated 1	86	1	0	1	0	0	hsa-miR-1305	-0.18	-0.19	N/A
RGPD2	ENST00000398146.3	RANBP2-like and GRIP domain containing 2	5	2	0	1	1	0	hsa-miR-1305	-0.18	-0.18	N/A
PCDHB5	ENST00000231134.5	protocadherin beta 5	229	2	1	1	0	0	hsa-miR-1305	-0.18	-0.2	N/A
DZANK1	ENST00000262547.5	double zinc ribbon and ankyrin repeat domains 1	102	1	0	1	0	0	hsa-miR-1305	-0.18	-0.18	N/A
NSL1	ENST00000422588.2	NSL1, MIS12 kinetochore complex component	180	6	1	1	4	6	hsa-miR-1305	-0.18	-0.35	N/A
GCNT1	ENST00000376730.4	glucosaminyl (N-acetyl) transferase 1, core 2	93	7	0	1	6	2	hsa-miR-1305	-0.18	-0.27	N/A
DEK	ENST00000397239.3	DEK oncogene	561	1	1	0	0	0	hsa-miR-1305	-0.18	-0.29	N/A
ABRA	ENST00000311955.3	actin-binding Rho activating protein	5	1	0	1	0	0	hsa-miR-1305	-0.18	-0.18	N/A
CLVS1	ENST00000518592.1	clavesin 1	5	3	0	1	2	0	hsa-miR-1305	-0.18	-0.18	N/A
TTC32	ENST00000402414.1	tetratricopeptide repeat domain 32	119	1	0	1	0	0	hsa-miR-1305	-0.18	-0.28	N/A
C2CD5	ENST00000333957.4	C2 calcium-dependent domain containing 5	66	1	0	0	1	1	hsa-miR-1305	-0.18	-0.18	N/A
TET1	ENST00000373644.4	tet methylcytosine dioxygenase 1	5	3	0	1	2	4	hsa-miR-1305	-0.18	-0.18	N/A
ZBTB11	ENST00000312938.4	zinc finger and BTB domain containing 11	179	5	3	0	2	0	hsa-miR-1305	-0.18	-0.18	N/A
TARDBP	ENST00000240185.3	TAR DNA binding protein	410	5	0	2	3	4	hsa-miR-1305	-0.18	-0.19	N/A
SLC7A7	ENST00000285850.7	solute carrier family 7 (amino acid transporter light chain, y+L system), member 7	27	1	1	0	0	1	hsa-miR-1305	-0.18	-0.18	N/A
CTAGE1	ENST00000391403.2	cutaneous T-cell lymphoma-associated antigen 1	5	2	0	1	1	1	hsa-miR-1305	-0.18	-0.18	N/A
WDR83OS	ENST00000596731.1	WD repeat domain 83 opposite strand	1948	1	0	1	0	0	hsa-miR-1305	-0.18	-0.18	N/A
COX7B2	ENST00000396533.1	cytochrome c oxidase subunit VIIb2	5	1	0	0	1	0	hsa-miR-1305	-0.18	-0.18	N/A
WEE1	ENST00000299613.6	WEE1 homolog (S. pombe)	331	4	1	2	1	4	hsa-miR-1305	-0.18	-0.29	N/A
PRDX3	ENST00000356951.3	peroxiredoxin 3	141	1	0	1	0	2	hsa-miR-1305	-0.18	-0.18	N/A
TEX29	ENST00000283547.1	testis expressed 29	5	1	0	0	1	0	hsa-miR-1305	-0.18	-0.18	N/A
SORCS3	ENST00000369701.3	sortilin-related VPS10 domain containing receptor 3	5	2	1	0	1	2	hsa-miR-1305	-0.18	-0.18	N/A
OAZ2	ENST00000560258.2	ornithine decarboxylase antizyme 2	2429	1	0	1	0	1	hsa-miR-1305	-0.18	-0.18	N/A
DCAF10	ENST00000242323.7	DDB1 and CUL4 associated factor 10	433	2	2	0	0	1	hsa-miR-1305	-0.18	-0.25	N/A
COMMD1	ENST00000311832.5	copper metabolism (Murr1) domain containing 1	382	1	0	1	0	0	hsa-miR-1305	-0.17	-0.17	N/A
PSIP1	ENST00000380738.4	PC4 and SFRS1 interacting protein 1	377	1	1	0	0	3	hsa-miR-1305	-0.17	-0.17	N/A
PRY	ENST00000303728.1	PTPN13-like, Y-linked	5	1	0	1	0	0	hsa-miR-1305	-0.17	-0.17	N/A
PRY2	ENST00000303804.1	PTPN13-like, Y-linked 2	5	1	0	1	0	0	hsa-miR-1305	-0.17	-0.17	N/A
GNPNAT1	ENST00000216410.3	glucosamine-phosphate N-acetyltransferase 1	429	1	0	1	0	0	hsa-miR-1305	-0.17	-0.17	N/A
LUZP4	ENST00000371920.3	leucine zipper protein 4	5	1	0	1	0	0	hsa-miR-1305	-0.17	-0.17	N/A
AZI2	ENST00000479665.1	5-azacytidine induced 2	530	3	1	1	1	2	hsa-miR-1305	-0.17	-0.28	N/A
RANGRF	ENST00000439238.3	RAN guanine nucleotide release factor	396	1	1	0	0	0	hsa-miR-1305	-0.17	-0.18	N/A
CCDC41	ENST00000397809.5	coiled-coil domain containing 41	76	1	1	0	0	0	hsa-miR-1305	-0.17	-0.19	N/A
C12orf23	ENST00000548125.1	chromosome 12 open reading frame 23	602	2	0	2	0	1	hsa-miR-1305	-0.17	-0.25	N/A
LZTFL1	ENST00000539217.1	leucine zipper transcription factor-like 1	593	3	1	0	2	2	hsa-miR-1305	-0.17	-0.17	N/A
PPP4R2	ENST00000356692.5	protein phosphatase 4, regulatory subunit 2	310	4	0	2	2	2	hsa-miR-1305	-0.17	-0.17	N/A
LRRC49	ENST00000260382.5	leucine rich repeat containing 49	94	1	1	0	0	0	hsa-miR-1305	-0.17	-0.2	N/A
PIK3R4	ENST00000356763.3	phosphoinositide-3-kinase, regulatory subunit 4	243	2	1	0	1	0	hsa-miR-1305	-0.17	-0.17	N/A
RP11-169F17.1	ENST00000581862.1	Protein LOC400655	5	1	0	1	0	4	hsa-miR-1305	-0.17	-0.17	N/A
STAT1	ENST00000540176.1	signal transducer and activator of transcription 1, 91kDa	326	1	0	1	0	6	hsa-miR-1305	-0.17	-0.18	N/A
C1orf52	ENST00000471115.1	chromosome 1 open reading frame 52	1516	1	0	1	0	0	hsa-miR-1305	-0.17	-0.17	N/A
RBBP4	ENST00000373493.5	retinoblastoma binding protein 4	486	6	0	4	2	1	hsa-miR-1305	-0.17	-0.19	N/A
C11orf88	ENST00000529167.1	chromosome 11 open reading frame 88	5	1	1	0	0	0	hsa-miR-1305	-0.17	-0.17	N/A
RPS17	ENST00000559187.1	ribosomal protein S17	5	1	0	1	0	0	hsa-miR-1305	-0.17	-0.17	N/A
SLC15A5	ENST00000344941.3	solute carrier family 15, member 5	5	1	1	0	0	1	hsa-miR-1305	-0.17	-0.17	N/A
RPS17L	ENST00000561157.1	ribosomal protein S17-like	5	1	0	1	0	0	hsa-miR-1305	-0.17	-0.17	N/A
ANKRD13C	ENST00000370944.4	ankyrin repeat domain 13C	369	3	1	1	1	3	hsa-miR-1305	-0.17	-0.21	N/A
CEP63	ENST00000337090.3	centrosomal protein 63kDa	191	2	1	1	0	3	hsa-miR-1305	-0.17	-0.2	N/A
ZIC2	ENST00000376335.3	Zic family member 2	1173	1	0	1	0	0	hsa-miR-1305	-0.17	-0.18	N/A
KATNBL1	ENST00000256544.3	katanin p80 subunit B-like 1	105	2	1	0	1	2	hsa-miR-1305	-0.17	-0.18	N/A
STARD3NL	ENST00000009041.7	STARD3 N-terminal like	1911	1	0	1	0	1	hsa-miR-1305	-0.17	-0.17	N/A
AC144568.2	ENST00000522481.3	Uncharacterized protein	5	1	0	1	0	0	hsa-miR-1305	-0.17	-0.17	N/A
MAT2B	ENST00000518095.1	methionine adenosyltransferase II, beta	1901	3	0	1	2	2	hsa-miR-1305	-0.17	-0.22	N/A
C5orf22	ENST00000325366.9	chromosome 5 open reading frame 22	598	2	1	1	0	0	hsa-miR-1305	-0.17	-0.32	N/A
RP13-996F3.4	ENST00000557886.1	Uncharacterized protein	5	3	0	1	2	0	hsa-miR-1305	-0.17	-0.2	N/A
AMFR	ENST00000290649.5	autocrine motility factor receptor, E3 ubiquitin protein ligase	1350	2	1	0	1	2	hsa-miR-1305	-0.17	-0.18	N/A
AC005477.1	ENST00000542853.1		5	1	0	1	0	0	hsa-miR-1305	-0.17	-0.17	N/A
FYTTD1	ENST00000241502.4	forty-two-three domain containing 1	891	2	0	1	1	0	hsa-miR-1305	-0.17	-0.17	N/A
NEK10	ENST00000295720.6	NIMA-related kinase 10	66	3	0	3	0	4	hsa-miR-1305	-0.17	-0.23	N/A
DDX20	ENST00000369702.4	DEAD (Asp-Glu-Ala-Asp) box polypeptide 20	729	2	0	1	1	0	hsa-miR-1305	-0.17	-0.17	N/A
PLA2R1	ENST00000283243.7	phospholipase A2 receptor 1, 180kDa	41	2	0	1	1	2	hsa-miR-1305	-0.17	-0.24	N/A
FAM135A	ENST00000418814.2	family with sequence similarity 135, member A	611	1	0	1	0	2	hsa-miR-1305	-0.17	-0.17	N/A
GRM8	ENST00000358373.3	glutamate receptor, metabotropic 8	26	1	0	1	0	0	hsa-miR-1305	-0.17	-0.17	N/A
ZNF766	ENST00000439461.1	zinc finger protein 766	324	3	1	1	1	2	hsa-miR-1305	-0.17	-0.2	N/A
FAM96A	ENST00000557835.1	family with sequence similarity 96, member A	191	3	0	1	2	3	hsa-miR-1305	-0.17	-0.17	N/A
MIS18BP1	ENST00000310806.4	MIS18 binding protein 1	74	1	0	1	0	1	hsa-miR-1305	-0.17	-0.23	N/A
FBXO5	ENST00000229758.3	F-box protein 5	441	1	0	1	0	0	hsa-miR-1305	-0.17	-0.17	N/A
RRAGC	ENST00000373001.3	Ras-related GTP binding C	1062	4	1	0	3	5	hsa-miR-1305	-0.17	-0.17	N/A
NRG3	ENST00000372142.2	neuregulin 3	27	4	1	3	0	1	hsa-miR-1305	-0.16	-0.25	N/A
RMND5B	ENST00000515098.1	required for meiotic nuclear division 5 homolog B (S. cerevisiae)	959	2	1	1	0	0	hsa-miR-1305	-0.16	-0.19	N/A
HMGCR	ENST00000287936.4	3-hydroxy-3-methylglutaryl-CoA reductase	1385	2	2	0	0	1	hsa-miR-1305	-0.16	-0.17	N/A
SCD5	ENST00000319540.4	stearoyl-CoA desaturase 5	1181	1	0	1	0	0	hsa-miR-1305	-0.16	-0.16	N/A
SPRY1	ENST00000394339.2	sprouty homolog 1, antagonist of FGF signaling (Drosophila)	150	3	1	1	1	8	hsa-miR-1305	-0.16	-0.22	N/A
CISD1	ENST00000333926.5	CDGSH iron sulfur domain 1	367	1	0	1	0	3	hsa-miR-1305	-0.16	-0.16	N/A
ZNF544	ENST00000599227.1	zinc finger protein 544	173	2	0	2	0	1	hsa-miR-1305	-0.16	-0.16	N/A
IARS	ENST00000375629.3	isoleucyl-tRNA synthetase	65	2	0	1	1	2	hsa-miR-1305	-0.16	-0.19	N/A
SLMO2	ENST00000355937.4	slowmo homolog 2 (Drosophila)	374	1	0	1	0	2	hsa-miR-1305	-0.16	-0.19	N/A
WWP1	ENST00000517970.1	WW domain containing E3 ubiquitin protein ligase 1	161	1	1	0	0	1	hsa-miR-1305	-0.16	-0.16	N/A
CCDC121	ENST00000324364.3	coiled-coil domain containing 121	5	2	0	1	1	0	hsa-miR-1305	-0.16	-0.16	N/A
AMBN	ENST00000322937.6	ameloblastin (enamel matrix protein)	5	1	0	1	0	0	hsa-miR-1305	-0.16	-0.16	N/A
STIM2	ENST00000467011.1	stromal interaction molecule 2	380	4	0	3	1	4	hsa-miR-1305	-0.16	-0.21	N/A
GCFC2	ENST00000541687.1	GC-rich sequence DNA-binding factor 2	88	5	1	1	3	1	hsa-miR-1305	-0.16	-0.19	N/A
ZNF664	ENST00000538932.2	zinc finger protein 664	736	2	0	2	0	0	hsa-miR-1305	-0.16	-0.16	N/A
SALL4	ENST00000217086.4	sal-like 4 (Drosophila)	155	1	1	0	0	0	hsa-miR-1305	-0.16	-0.16	N/A
ZNF679	ENST00000421025.1	zinc finger protein 679	5	1	0	0	1	0	hsa-miR-1305	-0.16	-0.16	N/A
RP11-10A14.4	ENST00000518496.1	Uncharacterized protein	9	1	1	0	0	3	hsa-miR-1305	-0.16	-0.16	N/A
TMEM65	ENST00000297632.6	transmembrane protein 65	769	3	0	2	1	6	hsa-miR-1305	-0.16	-0.19	N/A
ERCC8	ENST00000426742.2	excision repair cross-complementing rodent repair deficiency, complementation group 8	219	3	0	1	2	0	hsa-miR-1305	-0.16	-0.19	N/A
PPM1E	ENST00000308249.2	protein phosphatase, Mg2+/Mn2+ dependent, 1E	178	8	2	4	2	2	hsa-miR-1305	-0.16	-0.2	N/A
SOHLH2	ENST00000379881.3	spermatogenesis and oogenesis specific basic helix-loop-helix 2	15	1	1	0	0	1	hsa-miR-1305	-0.16	-0.16	N/A
ZNF337	ENST00000376436.1	zinc finger protein 337	7	3	0	2	1	0	hsa-miR-1305	-0.16	-0.17	N/A
BRS3	ENST00000370648.3	bombesin-like receptor 3	5	4	1	2	1	0	hsa-miR-1305	-0.16	-0.16	N/A
PRKG1	ENST00000373985.1	protein kinase, cGMP-dependent, type I	12	6	1	2	3	2	hsa-miR-1305	-0.16	-0.25	N/A
PSPC1	ENST00000338910.4	paraspeckle component 1	14	3	0	1	2	1	hsa-miR-1305	-0.16	-0.17	N/A
GGPS1	ENST00000282841.5	geranylgeranyl diphosphate synthase 1	184	2	0	1	1	0	hsa-miR-1305	-0.16	-0.17	N/A
RP11-758M4.1	ENST00000523118.1	Uncharacterized protein	5	2	0	1	1	0	hsa-miR-1305	-0.16	-0.16	N/A
DPH6	ENST00000256538.4	diphthamine biosynthesis 6	90	2	0	1	1	0	hsa-miR-1305	-0.16	-0.17	N/A
PCDHB6	ENST00000231136.1	protocadherin beta 6	5	1	0	1	0	1	hsa-miR-1305	-0.16	-0.16	N/A
RCOR3	ENST00000367006.4	REST corepressor 3	374	2	0	1	1	2	hsa-miR-1305	-0.16	-0.16	N/A
ASB15	ENST00000451558.1	ankyrin repeat and SOCS box containing 15	5	3	0	2	1	2	hsa-miR-1305	-0.16	-0.26	N/A
IGIP	ENST00000333305.3	IgA-inducing protein	46	1	0	0	1	0	hsa-miR-1305	-0.16	-0.16	N/A
ISCA2	ENST00000554924.1	iron-sulfur cluster assembly 2	135	1	0	1	0	3	hsa-miR-1305	-0.16	-0.16	N/A
FOXD4L3	ENST00000342833.2	forkhead box D4-like 3	5	1	1	0	0	0	hsa-miR-1305	-0.16	-0.16	N/A
GHRH	ENST00000373614.2	growth hormone releasing hormone	5	1	0	0	1	0	hsa-miR-1305	-0.16	-0.16	N/A
RP11-650K20.3	ENST00000551650.1	Uncharacterized protein	5	1	0	0	1	0	hsa-miR-1305	-0.16	-0.16	N/A
FOXD4L6	ENST00000377473.1	forkhead box D4-like 6	5	1	1	0	0	0	hsa-miR-1305	-0.16	-0.16	N/A
RAD54B	ENST00000297592.5	RAD54 homolog B (S. cerevisiae)	36	6	0	2	4	3	hsa-miR-1305	-0.16	-0.16	N/A
GLDN	ENST00000335449.6	gliomedin	9	4	0	2	2	1	hsa-miR-1305	-0.15	-0.22	N/A
CCNG2	ENST00000316355.5	cyclin G2	1056	1	1	0	0	0	hsa-miR-1305	-0.15	-0.15	N/A
ZNF705B	ENST00000443676.1	zinc finger protein 705B	5	3	1	1	1	4	hsa-miR-1305	-0.15	-0.15	N/A
FRMPD2	ENST00000474573.1	FERM and PDZ domain containing 2	5	1	0	1	0	0	hsa-miR-1305	-0.15	-0.15	N/A
PTPN22	ENST00000460620.1	protein tyrosine phosphatase, non-receptor type 22 (lymphoid)	5	1	1	0	0	0	hsa-miR-1305	-0.15	-0.15	N/A
ARL17A	ENST00000337845.7	ADP-ribosylation factor-like 17A	5	1	0	1	0	0	hsa-miR-1305	-0.15	-0.15	N/A
UBE2G2	ENST00000345496.2	ubiquitin-conjugating enzyme E2G 2	681	1	0	1	0	1	hsa-miR-1305	-0.15	-0.16	N/A
PKIB	ENST00000258014.3	protein kinase (cAMP-dependent, catalytic) inhibitor beta	545	1	0	1	0	0	hsa-miR-1305	-0.15	-0.15	N/A
ZNF705D	ENST00000400085.3	zinc finger protein 705D	5	3	1	1	1	4	hsa-miR-1305	-0.15	-0.15	N/A
PKIA	ENST00000396418.2	protein kinase (cAMP-dependent, catalytic) inhibitor alpha	542	6	1	2	3	3	hsa-miR-1305	-0.15	-0.22	N/A
C19orf40	ENST00000588258.1	chromosome 19 open reading frame 40	129	3	2	0	1	1	hsa-miR-1305	-0.15	-0.51	N/A
SDHAF2	ENST00000543265.1	succinate dehydrogenase complex assembly factor 2	545	2	0	0	2	2	hsa-miR-1305	-0.15	-0.15	N/A
VGLL2	ENST00000352536.3	vestigial like 2 (Drosophila)	5	3	2	0	1	1	hsa-miR-1305	-0.15	-0.22	N/A
GRB10	ENST00000398812.2	growth factor receptor-bound protein 10	1382	2	1	0	1	0	hsa-miR-1305	-0.15	-0.15	N/A
PPEF1	ENST00000543630.1	protein phosphatase, EF-hand calcium binding domain 1	9	3	0	1	2	0	hsa-miR-1305	-0.15	-0.15	N/A
FAM103A1	ENST00000304191.3	family with sequence similarity 103, member A1	11	1	0	1	0	0	hsa-miR-1305	-0.15	-0.15	N/A
XKR4	ENST00000327381.6	XK, Kell blood group complex subunit-related family, member 4	5	6	2	0	4	9	hsa-miR-1305	-0.15	-0.15	N/A
SH2D1A	ENST00000371139.4	SH2 domain containing 1A	5	2	1	0	1	4	hsa-miR-1305	-0.15	-0.15	N/A
KIF23	ENST00000559279.1	kinesin family member 23	140	1	1	0	0	0	hsa-miR-1305	-0.15	-0.15	N/A
DNAH14	ENST00000366848.1	dynein, axonemal, heavy chain 14	221	1	1	0	0	0	hsa-miR-1305	-0.15	-0.41	N/A
GUF1	ENST00000281543.5	GUF1 GTPase homolog (S. cerevisiae)	110	3	0	1	2	2	hsa-miR-1305	-0.15	-0.22	N/A
DENND4A	ENST00000443035.3	DENN/MADD domain containing 4A	392	2	0	0	2	1	hsa-miR-1305	-0.15	-0.28	N/A
ST3GAL5	ENST00000393808.3	ST3 beta-galactoside alpha-2,3-sialyltransferase 5	5	1	1	0	0	0	hsa-miR-1305	-0.15	-0.15	N/A
PAGE4	ENST00000376141.1	P antigen family, member 4 (prostate associated)	11	2	0	0	2	0	hsa-miR-1305	-0.15	-0.15	N/A
KLHL15	ENST00000328046.8	kelch-like family member 15	42	5	0	1	4	4	hsa-miR-1305	-0.15	-0.17	N/A
SLAMF7	ENST00000359331.4	SLAM family member 7	5	1	1	0	0	0	hsa-miR-1305	-0.15	-0.15	N/A
RSRC2	ENST00000331738.7	arginine/serine-rich coiled-coil 2	320	2	0	0	2	1	hsa-miR-1305	-0.15	-0.16	N/A
TMEM128	ENST00000254742.2	transmembrane protein 128	5	1	0	1	0	0	hsa-miR-1305	-0.15	-0.15	N/A
MYL12B	ENST00000237500.5	myosin, light chain 12B, regulatory	1944	1	0	0	1	1	hsa-miR-1305	-0.15	-0.16	N/A
MUM1L1	ENST00000357175.2	melanoma associated antigen (mutated) 1-like 1	50	1	1	0	0	1	hsa-miR-1305	-0.15	-0.15	N/A
ATG4C	ENST00000317868.4	autophagy related 4C, cysteine peptidase	82	3	0	1	2	1	hsa-miR-1305	-0.15	-0.26	N/A
DDX10	ENST00000322536.3	DEAD (Asp-Glu-Ala-Asp) box polypeptide 10	9	1	1	0	0	1	hsa-miR-1305	-0.15	-0.15	N/A
C16orf47	ENST00000358463.2	chromosome 16 open reading frame 47	8	1	1	0	0	0	hsa-miR-1305	-0.15	-0.15	N/A
FBLN1	ENST00000327858.6	fibulin 1	4812	2	1	1	0	0	hsa-miR-1305	-0.15	-0.15	N/A
LNX1	ENST00000306888.2	ligand of numb-protein X 1, E3 ubiquitin protein ligase	156	2	0	1	1	1	hsa-miR-1305	-0.15	-0.16	N/A
GDA	ENST00000358399.3	guanine deaminase	5	5	1	2	2	4	hsa-miR-1305	-0.15	-0.15	N/A
SEPHS2	ENST00000542752.1	selenophosphate synthetase 2	62	1	1	0	0	0	hsa-miR-1305	-0.15	-0.34	N/A
FAM208A	ENST00000493960.2	family with sequence similarity 208, member A	60	2	0	0	2	2	hsa-miR-1305	-0.15	-0.4	N/A
BACH1	ENST00000286800.3	BTB and CNC homology 1, basic leucine zipper transcription factor 1	273	1	0	0	1	6	hsa-miR-1305	-0.15	-0.16	N/A
PNRC2	ENST00000334351.7	proline-rich nuclear receptor coactivator 2	100	1	0	1	0	0	hsa-miR-1305	-0.15	-0.15	N/A
KLRC2	ENST00000381902.2	killer cell lectin-like receptor subfamily C, member 2	5	1	0	1	0	1	hsa-miR-1305	-0.15	-0.15	N/A
AL953854.2	ENST00000438517.1		5	3	0	1	2	1	hsa-miR-1305	-0.14	-0.14	N/A
MBP	ENST00000397863.1	myelin basic protein	96	1	0	1	0	1	hsa-miR-1305	-0.14	-0.15	N/A
F8	ENST00000330287.6	coagulation factor VIII, procoagulant component	16	3	0	2	1	2	hsa-miR-1305	-0.14	-0.23	N/A
GEMIN2	ENST00000396249.2	gem (nuclear organelle) associated protein 2	106	1	0	0	1	0	hsa-miR-1305	-0.14	-0.15	N/A
PNO1	ENST00000263657.2	partner of NOB1 homolog (S. cerevisiae)	554	3	2	0	1	3	hsa-miR-1305	-0.14	-0.39	N/A
SLTM	ENST00000380516.2	SAFB-like, transcription modulator	497	1	0	0	1	2	hsa-miR-1305	-0.14	-0.14	N/A
LYSMD1	ENST00000368908.5	LysM, putative peptidoglycan-binding, domain containing 1	67	1	0	1	0	0	hsa-miR-1305	-0.14	-0.14	N/A
ENPP5	ENST00000371383.2	ectonucleotide pyrophosphatase/phosphodiesterase 5 (putative)	15	9	1	0	8	7	hsa-miR-1305	-0.14	-0.2	N/A
ZNF804A	ENST00000302277.6	zinc finger protein 804A	5	1	0	0	1	2	hsa-miR-1305	-0.14	-0.14	N/A
SLC37A3	ENST00000447932.2	solute carrier family 37, member 3	86	2	0	1	1	0	hsa-miR-1305	-0.14	-0.14	N/A
UAP1	ENST00000367926.4	UDP-N-acteylglucosamine pyrophosphorylase 1	1738	1	0	1	0	0	hsa-miR-1305	-0.14	-0.14	N/A
ZNF141	ENST00000240499.7	zinc finger protein 141	19	7	2	2	3	1	hsa-miR-1305	-0.14	-0.23	N/A
CHAMP1	ENST00000361283.1	chromosome alignment maintaining phosphoprotein 1	712	1	0	1	0	0	hsa-miR-1305	-0.14	-0.15	N/A
ZNF662	ENST00000541208.1	zinc finger protein 662	11	5	2	2	1	4	hsa-miR-1305	-0.14	-0.15	N/A
WISP3	ENST00000361714.1	WNT1 inducible signaling pathway protein 3	5	1	1	0	0	0	hsa-miR-1305	-0.14	-0.14	N/A
NIN	ENST00000389868.3	ninein (GSK3B interacting protein)	594	4	1	1	2	1	hsa-miR-1305	-0.14	-0.14	N/A
METTL15	ENST00000342303.5	methyltransferase like 15	17	3	0	2	1	5	hsa-miR-1305	-0.14	-0.18	N/A
SCOC	ENST00000608372.1	short coiled-coil protein	922	3	0	2	1	1	hsa-miR-1305	-0.14	-0.17	N/A
MALT1	ENST00000348428.3	mucosa associated lymphoid tissue lymphoma translocation gene 1	295	1	0	1	0	0	hsa-miR-1305	-0.14	-0.14	N/A
CACNB4	ENST00000539935.1	calcium channel, voltage-dependent, beta 4 subunit	57	7	0	3	4	2	hsa-miR-1305	-0.14	-0.17	N/A
CNTNAP3	ENST00000297668.6	contactin associated protein-like 3	5	3	0	1	2	1	hsa-miR-1305	-0.14	-0.15	N/A
GNRH1	ENST00000421054.2	gonadotropin-releasing hormone 1 (luteinizing-releasing hormone)	54	1	0	0	1	0	hsa-miR-1305	-0.14	-0.14	N/A
OTX1	ENST00000366671.3	orthodenticle homeobox 1	11	1	0	1	0	0	hsa-miR-1305	-0.14	-0.14	N/A
OR6T1	ENST00000321252.2	olfactory receptor, family 6, subfamily T, member 1	5	1	0	0	1	0	hsa-miR-1305	-0.14	-0.14	N/A
RMI2	ENST00000576027.1	RecQ mediated genome instability 2	17	1	0	1	0	0	hsa-miR-1305	-0.14	-0.2	N/A
CNTN1	ENST00000551295.2	contactin 1	40	6	1	1	4	1	hsa-miR-1305	-0.14	-0.15	N/A
CACNA2D1	ENST00000356860.3	calcium channel, voltage-dependent, alpha 2/delta subunit 1	418	5	1	1	3	1	hsa-miR-1305	-0.14	-0.14	N/A
C9orf170	ENST00000375941.2	chromosome 9 open reading frame 170	5	2	0	1	1	3	hsa-miR-1305	-0.14	-0.14	N/A
NGLY1	ENST00000422724.2	N-glycanase 1	31	1	0	1	0	0	hsa-miR-1305	-0.14	-0.14	N/A
TDGF1	ENST00000296145.5	teratocarcinoma-derived growth factor 1	5	1	1	0	0	0	hsa-miR-1305	-0.14	-0.14	N/A
CYP4F3	ENST00000221307.8	cytochrome P450, family 4, subfamily F, polypeptide 3	121	3	0	2	1	1	hsa-miR-1305	-0.14	-0.14	N/A
NAA38	ENST00000249299.2	N(alpha)-acetyltransferase 38, NatC auxiliary subunit	458	5	0	1	4	8	hsa-miR-1305	-0.14	-0.21	N/A
PDHB	ENST00000474765.1	pyruvate dehydrogenase (lipoamide) beta	1549	1	0	1	0	6	hsa-miR-1305	-0.14	-0.19	N/A
TMEM170B	ENST00000379426.1	transmembrane protein 170B	489	3	0	1	2	6	hsa-miR-1305	-0.14	-0.15	N/A
KHDRBS3	ENST00000355849.5	KH domain containing, RNA binding, signal transduction associated 3	11	1	0	1	0	2	hsa-miR-1305	-0.14	-0.15	N/A
ANGPTL7	ENST00000376819.3	angiopoietin-like 7	5	1	1	0	0	0	hsa-miR-1305	-0.14	-0.14	N/A
TCHH	ENST00000368804.1	trichohyalin	7	1	0	1	0	0	hsa-miR-1305	-0.14	-0.14	N/A
ZBTB18	ENST00000358704.4	zinc finger and BTB domain containing 18	935	2	0	1	1	0	hsa-miR-1305	-0.14	-0.14	N/A
ACTL6B	ENST00000160382.5	actin-like 6B	5	1	0	1	0	0	hsa-miR-1305	-0.14	-0.14	N/A
MRAP2	ENST00000257776.4	melanocortin 2 receptor accessory protein 2	25	1	1	0	0	0	hsa-miR-1305	-0.14	-0.14	N/A
SRR	ENST00000344595.5	serine racemase	95	2	0	0	2	1	hsa-miR-1305	-0.14	-0.15	N/A
FAM102B	ENST00000370035.3	family with sequence similarity 102, member B	392	6	1	1	4	0	hsa-miR-1305	-0.14	-0.15	N/A
HECTD2	ENST00000371667.1	HECT domain containing E3 ubiquitin protein ligase 2	1514	2	0	1	1	0	hsa-miR-1305	-0.14	-0.14	N/A
LRRTM3	ENST00000361320.4	leucine rich repeat transmembrane neuronal 3	5	2	1	0	1	1	hsa-miR-1305	-0.14	-0.14	N/A
NPY1R	ENST00000296533.2	neuropeptide Y receptor Y1	8	2	0	1	1	0	hsa-miR-1305	-0.14	-0.14	N/A
ULBP1	ENST00000229708.3	UL16 binding protein 1	16	1	0	1	0	0	hsa-miR-1305	-0.14	-0.14	N/A
CLDN23	ENST00000519106.1	claudin 23	53	1	0	1	0	0	hsa-miR-1305	-0.14	-0.14	N/A
CXCR2	ENST00000318507.2	chemokine (C-X-C motif) receptor 2	5	2	1	0	1	0	hsa-miR-1305	-0.14	-0.14	N/A
SLC7A6OS	ENST00000263997.6	solute carrier family 7, member 6 opposite strand	751	2	1	0	1	3	hsa-miR-1305	-0.14	-0.14	N/A
NSUN4	ENST00000474844.1	NOP2/Sun domain family, member 4	422	1	0	1	0	0	hsa-miR-1305	-0.14	-0.14	N/A
PIGA	ENST00000542278.1	phosphatidylinositol glycan anchor biosynthesis, class A	104	1	1	0	0	0	hsa-miR-1305	-0.14	-0.14	N/A
AP005482.1	ENST00000400514.2	Uncharacterized protein	44	1	0	1	0	2	hsa-miR-1305	-0.14	-0.16	N/A
SERINC1	ENST00000339697.4	serine incorporator 1	2408	4	1	0	3	4	hsa-miR-1305	-0.14	-0.17	N/A
AAK1	ENST00000409085.4	AP2 associated kinase 1	27	5	1	1	3	8	hsa-miR-1305	-0.14	-0.22	N/A
USP51	ENST00000500968.3	ubiquitin specific peptidase 51	26	3	2	0	1	1	hsa-miR-1305	-0.14	-0.14	N/A
IL2RB	ENST00000216223.5	interleukin 2 receptor, beta	5	2	0	1	1	0	hsa-miR-1305	-0.14	-0.14	N/A
ARMC9	ENST00000349938.4	armadillo repeat containing 9	247	1	0	0	1	0	hsa-miR-1305	-0.14	-0.14	N/A
FKBP11	ENST00000552878.1	FK506 binding protein 11, 19 kDa	37	1	0	1	0	0	hsa-miR-1305	-0.14	-0.16	N/A
CKAP2	ENST00000378037.5	cytoskeleton associated protein 2	2841	1	1	0	0	4	hsa-miR-1305	-0.14	-0.15	N/A
ZNF721	ENST00000338977.5	zinc finger protein 721	249	3	1	1	1	2	hsa-miR-1305	-0.14	-0.14	N/A
CCT4	ENST00000394440.3	chaperonin containing TCP1, subunit 4 (delta)	153	1	0	0	1	1	hsa-miR-1305	-0.14	-0.14	N/A
SRPRB	ENST00000466490.2	signal recognition particle receptor, B subunit	3330	1	0	1	0	1	hsa-miR-1305	-0.14	-0.14	N/A
VAMP7	ENST00000286448.6	vesicle-associated membrane protein 7	5	1	0	1	0	2	hsa-miR-1305	-0.14	-0.14	N/A
RSRC1	ENST00000464171.1	arginine/serine-rich coiled-coil 1	642	1	1	0	0	1	hsa-miR-1305	-0.13	-0.19	N/A
TTC39B	ENST00000512701.2	tetratricopeptide repeat domain 39B	161	1	0	0	1	5	hsa-miR-1305	-0.13	-0.24	N/A
APOBEC3C	ENST00000361441.4	apolipoprotein B mRNA editing enzyme, catalytic polypeptide-like 3C	14	1	1	0	0	0	hsa-miR-1305	-0.13	-0.13	N/A
KRCC1	ENST00000347055.3	lysine-rich coiled-coil 1	19	1	0	0	1	0	hsa-miR-1305	-0.13	-0.13	N/A
RASSF3	ENST00000542104.1	Ras association (RalGDS/AF-6) domain family member 3	461	1	1	0	0	4	hsa-miR-1305	-0.13	-0.14	N/A
PGGT1B	ENST00000419445.1	protein geranylgeranyltransferase type I, beta subunit	25	2	0	1	1	0	hsa-miR-1305	-0.13	-0.2	N/A
TMEM135	ENST00000340353.7	transmembrane protein 135	963	2	0	1	1	3	hsa-miR-1305	-0.13	-0.14	N/A
PPP1CB	ENST00000395366.2	protein phosphatase 1, catalytic subunit, beta isozyme	5795	2	1	0	1	3	hsa-miR-1305	-0.13	-0.13	N/A
PPM1A	ENST00000395076.4	protein phosphatase, Mg2+/Mn2+ dependent, 1A	412	6	0	3	3	5	hsa-miR-1305	-0.13	-0.23	N/A
KLF5	ENST00000377687.4	Kruppel-like factor 5 (intestinal)	161	2	1	0	1	1	hsa-miR-1305	-0.13	-0.13	N/A
GATAD2A	ENST00000360315.3	GATA zinc finger domain containing 2A	986	1	0	1	0	0	hsa-miR-1305	-0.13	-0.13	N/A
CPSF3	ENST00000238112.3	cleavage and polyadenylation specific factor 3, 73kDa	858	1	0	0	1	1	hsa-miR-1305	-0.13	-0.13	N/A
TRA2A	ENST00000297071.4	transformer 2 alpha homolog (Drosophila)	1097	2	0	1	1	1	hsa-miR-1305	-0.13	-0.21	N/A
C5orf64	ENST00000505642.1	chromosome 5 open reading frame 64	5	1	1	0	0	1	hsa-miR-1305	-0.13	-0.13	N/A
DCAF4L1	ENST00000333141.5	DDB1 and CUL4 associated factor 4-like 1	5	2	0	1	1	1	hsa-miR-1305	-0.13	-0.13	N/A
POLR3F	ENST00000377603.4	polymerase (RNA) III (DNA directed) polypeptide F, 39 kDa	47	2	0	1	1	2	hsa-miR-1305	-0.13	-0.13	N/A
TRMT61B	ENST00000306108.5	tRNA methyltransferase 61 homolog B (S. cerevisiae)	450	2	0	0	2	0	hsa-miR-1305	-0.13	-0.13	N/A
WDR17	ENST00000393643.2	WD repeat domain 17	113	4	0	2	2	4	hsa-miR-1305	-0.13	-0.13	N/A
CTD-2116N17.1	ENST00000606793.1	cDNA FLJ58702, highly similar to Casein kinase I isoform gamma-1	9	1	0	1	0	0	hsa-miR-1305	-0.13	-0.33	N/A
WDR96	ENST00000369720.1	WD repeat domain 96	10	1	1	0	0	1	hsa-miR-1305	-0.13	-0.13	N/A
ZMYM6NB	ENST00000373337.3	ZMYM6 neighbor	984	1	0	1	0	0	hsa-miR-1305	-0.13	-0.13	N/A
PLOD2	ENST00000461497.1	procollagen-lysine, 2-oxoglutarate 5-dioxygenase 2	141	5	1	1	3	1	hsa-miR-1305	-0.13	-0.23	N/A
C5orf30	ENST00000319933.2	chromosome 5 open reading frame 30	889	2	1	0	1	0	hsa-miR-1305	-0.13	-0.17	N/A
SPIN2A	ENST00000374908.1	spindlin family, member 2A	5	1	1	0	0	0	hsa-miR-1305	-0.13	-0.13	N/A
LRPPRC	ENST00000260665.7	leucine-rich pentatricopeptide repeat containing	1488	1	1	0	0	2	hsa-miR-1305	-0.13	-0.28	N/A
GPRIN3	ENST00000609438.1	GPRIN family member 3	213	9	1	4	4	7	hsa-miR-1305	-0.13	-0.15	N/A
MAFK	ENST00000343242.4	v-maf avian musculoaponeurotic fibrosarcoma oncogene homolog K	322	2	0	1	1	0	hsa-miR-1305	-0.13	-0.13	N/A
TRIM4	ENST00000355947.2	tripartite motif containing 4	694	1	0	1	0	0	hsa-miR-1305	-0.13	-0.13	N/A
CCBL2	ENST00000370485.2	cysteine conjugate-beta lyase 2	409	1	0	1	0	1	hsa-miR-1305	-0.13	-0.13	N/A
LRRC38	ENST00000376085.3	leucine rich repeat containing 38	5	1	0	1	0	0	hsa-miR-1305	-0.13	-0.13	N/A
AK4	ENST00000545314.1	adenylate kinase 4	116	5	0	3	2	2	hsa-miR-1305	-0.13	-0.13	N/A
TGFBI	ENST00000442011.2	transforming growth factor, beta-induced, 68kDa	6307	1	0	1	0	0	hsa-miR-1305	-0.13	-0.14	N/A
LMOD3	ENST00000420581.2	leiomodin 3 (fetal)	5	1	0	1	0	1	hsa-miR-1305	-0.13	-0.13	N/A
MDM2	ENST00000462284.1	MDM2 oncogene, E3 ubiquitin protein ligase	455	5	3	0	2	1	hsa-miR-1305	-0.13	-0.14	N/A
MKL2	ENST00000318282.5	MKL/myocardin-like 2	992	2	0	0	2	2	hsa-miR-1305	-0.13	-0.13	N/A
PLCL1	ENST00000428675.1	phospholipase C-like 1	31	5	0	1	4	3	hsa-miR-1305	-0.13	-0.15	N/A
KIAA1377	ENST00000263468.8	KIAA1377	35	2	1	1	0	2	hsa-miR-1305	-0.13	-0.15	N/A
ZNF814	ENST00000596604.1	zinc finger protein 814	17	1	0	0	1	0	hsa-miR-1305	-0.12	-0.12	N/A
ZNF782	ENST00000481138.1	zinc finger protein 782	8	1	0	1	0	1	hsa-miR-1305	-0.12	-0.12	N/A
MROH2A	ENST00000389758.3	maestro heat-like repeat family member 2A	13	1	0	1	0	0	hsa-miR-1305	-0.12	-0.12	N/A
TRAPPC11	ENST00000357207.4	trafficking protein particle complex 11	46	2	0	1	1	0	hsa-miR-1305	-0.12	-0.12	N/A
EID1	ENST00000530028.2	EP300 interacting inhibitor of differentiation 1	6579	2	0	1	1	0	hsa-miR-1305	-0.12	-0.12	N/A
MBTPS2	ENST00000379484.5	membrane-bound transcription factor peptidase, site 2	1711	3	0	1	2	1	hsa-miR-1305	-0.12	-0.12	N/A
LYSMD4	ENST00000409796.1	LysM, putative peptidoglycan-binding, domain containing 4	1344	1	1	0	0	0	hsa-miR-1305	-0.12	-0.12	N/A
GDI1	ENST00000447750.2	GDP dissociation inhibitor 1	21	1	0	1	0	0	hsa-miR-1305	-0.12	-0.12	N/A
OR2M3	ENST00000456743.1	olfactory receptor, family 2, subfamily M, member 3	5	1	0	0	1	0	hsa-miR-1305	-0.12	-0.12	N/A
LARP1B	ENST00000441387.1	La ribonucleoprotein domain family, member 1B	32	1	1	0	0	2	hsa-miR-1305	-0.12	-0.16	N/A
VAPB	ENST00000395802.3	VAMP (vesicle-associated membrane protein)-associated protein B and C	391	5	1	0	4	1	hsa-miR-1305	-0.12	-0.14	N/A
PDK1	ENST00000282077.3	pyruvate dehydrogenase kinase, isozyme 1	637	5	0	2	3	5	hsa-miR-1305	-0.12	-0.17	N/A
CDKL1	ENST00000395834.1	cyclin-dependent kinase-like 1 (CDC2-related kinase)	90	2	1	0	1	1	hsa-miR-1305	-0.12	-0.12	N/A
STRN3	ENST00000355683.5	striatin, calmodulin binding protein 3	697	1	1	0	0	2	hsa-miR-1305	-0.12	-0.13	N/A
GULP1	ENST00000409843.1	GULP, engulfment adaptor PTB domain containing 1	196	2	1	0	1	2	hsa-miR-1305	-0.12	-0.13	N/A
TRPC3	ENST00000264811.5	transient receptor potential cation channel, subfamily C, member 3	37	3	1	1	1	1	hsa-miR-1305	-0.12	-0.12	N/A
AP3B2	ENST00000542200.1	adaptor-related protein complex 3, beta 2 subunit	15	1	0	1	0	0	hsa-miR-1305	-0.12	-0.12	N/A
TCF15	ENST00000246080.3	transcription factor 15 (basic helix-loop-helix)	5	1	1	0	0	0	hsa-miR-1305	-0.12	-0.12	N/A
MLLT10	ENST00000377072.3	myeloid/lymphoid or mixed-lineage leukemia (trithorax homolog, Drosophila); translocated to, 10	495	2	0	1	1	0	hsa-miR-1305	-0.12	-0.12	N/A
RNF138	ENST00000261593.3	ring finger protein 138, E3 ubiquitin protein ligase	376	2	0	1	1	1	hsa-miR-1305	-0.12	-0.12	N/A
TMEM167B	ENST00000338272.8	transmembrane protein 167B	42	2	0	1	1	1	hsa-miR-1305	-0.12	-0.24	N/A
CCDC25	ENST00000356537.4	coiled-coil domain containing 25	654	2	0	0	2	3	hsa-miR-1305	-0.12	-0.22	N/A
LITAF	ENST00000413364.2	lipopolysaccharide-induced TNF factor	11008	3	1	0	2	1	hsa-miR-1305	-0.12	-0.13	N/A
ZBTB37	ENST00000367701.5	zinc finger and BTB domain containing 37	213	7	1	1	5	11	hsa-miR-1305	-0.12	-0.13	N/A
GTF3C3	ENST00000263956.3	general transcription factor IIIC, polypeptide 3, 102kDa	248	1	0	1	0	0	hsa-miR-1305	-0.12	-0.15	N/A
C4orf47	ENST00000378850.4	chromosome 4 open reading frame 47	21	1	0	0	1	0	hsa-miR-1305	-0.12	-0.12	N/A
YME1L1	ENST00000326799.3	YME1-like 1 ATPase	477	5	0	2	3	1	hsa-miR-1305	-0.12	-0.18	N/A
LRP11	ENST00000239367.2	low density lipoprotein receptor-related protein 11	3235	2	0	1	1	1	hsa-miR-1305	-0.12	-0.16	N/A
COPS8	ENST00000354371.2	COP9 signalosome subunit 8	1979	4	0	2	2	2	hsa-miR-1305	-0.12	-0.22	N/A
COQ10B	ENST00000263960.2	coenzyme Q10 homolog B (S. cerevisiae)	1070	2	0	1	1	1	hsa-miR-1305	-0.12	-0.13	N/A
CA3	ENST00000285381.2	carbonic anhydrase III, muscle specific	5	1	0	1	0	0	hsa-miR-1305	-0.12	-0.12	N/A
TLCD1	ENST00000292090.3	TLC domain containing 1	79	1	0	0	1	0	hsa-miR-1305	-0.12	-0.12	N/A
PTGER4	ENST00000302472.3	prostaglandin E receptor 4 (subtype EP4)	326	1	1	0	0	0	hsa-miR-1305	-0.12	-0.12	N/A
PPP1R3C	ENST00000238994.5	protein phosphatase 1, regulatory subunit 3C	416	1	1	0	0	0	hsa-miR-1305	-0.12	-0.12	N/A
ATP5EP2	ENST00000381026.3	ATP synthase, H+ transporting, mitochondrial F1 complex, epsilon subunit pseudogene 2	14	1	0	0	1	2	hsa-miR-1305	-0.12	-0.21	N/A
GLRB	ENST00000541722.1	glycine receptor, beta	118	1	1	0	0	0	hsa-miR-1305	-0.12	-0.21	N/A
DGCR2	ENST00000545799.1	DiGeorge syndrome critical region gene 2	1754	1	1	0	0	1	hsa-miR-1305	-0.12	-0.12	N/A
IL8	ENST00000307407.3	interleukin 8	227	1	0	1	0	0	hsa-miR-1305	-0.12	-0.12	N/A
UTP18	ENST00000225298.7	UTP18 small subunit (SSU) processome component homolog (yeast)	5	1	0	0	1	0	hsa-miR-1305	-0.12	-0.12	N/A
AR	ENST00000374690.3	androgen receptor	57	6	2	1	3	2	hsa-miR-1305	-0.12	-0.12	N/A
AC022400.2	ENST00000595757.1	Uncharacterized protein; cDNA FLJ44715 fis, clone BRACE3021430	12	1	0	0	1	0	hsa-miR-1305	-0.12	-0.17	N/A
FUBP1	ENST00000370767.1	far upstream element (FUSE) binding protein 1	2021	2	0	1	1	5	hsa-miR-1305	-0.12	-0.26	N/A
TMEM255A	ENST00000309720.5	transmembrane protein 255A	113	2	2	0	0	0	hsa-miR-1305	-0.12	-0.33	N/A
IRAK1BP1	ENST00000369940.2	interleukin-1 receptor-associated kinase 1 binding protein 1	30	3	1	1	1	4	hsa-miR-1305	-0.12	-0.3	N/A
SOX30	ENST00000265007.6	SRY (sex determining region Y)-box 30	5	4	0	3	1	1	hsa-miR-1305	-0.12	-0.2	N/A
PLD5	ENST00000536534.2	phospholipase D family, member 5	5	7	1	1	5	4	hsa-miR-1305	-0.12	-0.12	N/A
TIGD7	ENST00000396862.1	tigger transposable element derived 7	22	1	0	0	1	0	hsa-miR-1305	-0.12	-0.12	N/A
TIMM23	ENST00000260867.4	translocase of inner mitochondrial membrane 23 homolog (yeast)	2176	2	0	0	2	0	hsa-miR-1305	-0.12	-0.13	N/A
PTGER2	ENST00000245457.5	prostaglandin E receptor 2 (subtype EP2), 53kDa	84	3	1	1	1	2	hsa-miR-1305	-0.12	-0.22	N/A
ACN9	ENST00000360382.4	ACN9 homolog (S. cerevisiae)	2260	2	0	0	2	1	hsa-miR-1305	-0.12	-0.12	N/A
BMPER	ENST00000297161.2	BMP binding endothelial regulator	723	1	0	1	0	2	hsa-miR-1305	-0.12	-0.12	N/A
C10orf11	ENST00000496424.2	chromosome 10 open reading frame 11	5	1	1	0	0	1	hsa-miR-1305	-0.12	-0.12	N/A
PTPN20B	ENST00000374240.3	protein tyrosine phosphatase, non-receptor type 20B	5	2	0	1	1	1	hsa-miR-1305	-0.12	-0.12	N/A
EDARADD	ENST00000359362.5	EDAR-associated death domain	76	1	0	1	0	0	hsa-miR-1305	-0.12	-0.12	N/A
PTPN20A	ENST00000374346.3	protein tyrosine phosphatase, non-receptor type 20A	5	2	0	1	1	1	hsa-miR-1305	-0.12	-0.12	N/A
MMGT1	ENST00000305963.2	membrane magnesium transporter 1	113	4	0	1	3	1	hsa-miR-1305	-0.12	-0.13	N/A
RCAN3	ENST00000374395.4	RCAN family member 3	395	3	1	2	0	3	hsa-miR-1305	-0.12	-0.13	N/A
TTC17	ENST00000039989.4	tetratricopeptide repeat domain 17	27	1	0	1	0	0	hsa-miR-1305	-0.12	-0.14	N/A
SETD6	ENST00000394266.4	SET domain containing 6	121	3	0	1	2	0	hsa-miR-1305	-0.12	-0.19	N/A
MYBPC1	ENST00000392934.3	myosin binding protein C, slow type	5	3	0	2	1	1	hsa-miR-1305	-0.12	-0.15	N/A
WDR89	ENST00000394942.2	WD repeat domain 89	20	1	0	1	0	2	hsa-miR-1305	-0.12	-0.12	N/A
LDLRAD4	ENST00000399848.3	low density lipoprotein receptor class A domain containing 4	314	4	1	2	1	2	hsa-miR-1305	-0.12	-0.17	N/A
PRKAA2	ENST00000371244.4	protein kinase, AMP-activated, alpha 2 catalytic subunit	561	9	0	2	7	5	hsa-miR-1305	-0.12	-0.17	N/A
TRIM44	ENST00000299413.5	tripartite motif containing 44	4203	3	0	2	1	3	hsa-miR-1305	-0.12	-0.15	N/A
RNPC3	ENST00000533099.1	RNA-binding region (RNP1, RRM) containing 3	419	5	1	0	4	1	hsa-miR-1305	-0.12	-0.12	N/A
EPYC	ENST00000261172.3	epiphycan	5	1	0	0	1	1	hsa-miR-1305	-0.12	-0.12	N/A
DLEC1	ENST00000308059.6	deleted in lung and esophageal cancer 1	5	1	0	1	0	0	hsa-miR-1305	-0.12	-0.12	N/A
RABIF	ENST00000367262.3	RAB interacting factor	948	2	0	1	1	3	hsa-miR-1305	-0.11	-0.23	N/A
EMB	ENST00000303221.5	embigin	17	3	0	1	2	1	hsa-miR-1305	-0.11	-0.13	N/A
NPAT	ENST00000278612.8	nuclear protein, ataxia-telangiectasia locus	163	3	0	3	0	0	hsa-miR-1305	-0.11	-0.15	N/A
WDR5B	ENST00000330689.4	WD repeat domain 5B	23	4	1	1	2	1	hsa-miR-1305	-0.11	-0.23	N/A
MAP3K7	ENST00000369325.3	mitogen-activated protein kinase kinase kinase 7	1172	2	0	1	1	1	hsa-miR-1305	-0.11	-0.15	N/A
KCNQ5	ENST00000370398.1	potassium voltage-gated channel, KQT-like subfamily, member 5	50	2	0	1	1	2	hsa-miR-1305	-0.11	-0.15	N/A
FAM129A	ENST00000367511.3	family with sequence similarity 129, member A	213	3	1	1	1	0	hsa-miR-1305	-0.11	-0.12	N/A
PBOV1	ENST00000527246.2	prostate and breast cancer overexpressed 1	5	1	1	0	0	1	hsa-miR-1305	-0.11	-0.11	N/A
ZCCHC5	ENST00000321110.1	zinc finger, CCHC domain containing 5	5	1	0	1	0	0	hsa-miR-1305	-0.11	-0.11	N/A
APOLD1	ENST00000356591.4	apolipoprotein L domain containing 1	27	6	2	1	3	3	hsa-miR-1305	-0.11	-0.12	N/A
NDUFAB1	ENST00000007516.3	NADH dehydrogenase (ubiquinone) 1, alpha/beta subcomplex, 1, 8kDa	6144	1	0	0	1	0	hsa-miR-1305	-0.11	-0.11	N/A
OSBPL9	ENST00000371710.3	oxysterol binding protein-like 9	4836	2	0	1	1	1	hsa-miR-1305	-0.11	-0.11	N/A
EIF1AX	ENST00000379607.5	eukaryotic translation initiation factor 1A, X-linked	277	1	1	0	0	2	hsa-miR-1305	-0.11	-0.12	N/A
SLC25A12	ENST00000422440.2	solute carrier family 25 (aspartate/glutamate carrier), member 12	566	4	0	1	3	3	hsa-miR-1305	-0.11	-0.14	N/A
PPP1R3E	ENST00000452015.4	protein phosphatase 1, regulatory subunit 3E	77	2	0	1	1	0	hsa-miR-1305	-0.11	-0.18	N/A
DCUN1D1	ENST00000292782.4	DCN1, defective in cullin neddylation 1, domain containing 1	267	6	0	1	5	5	hsa-miR-1305	-0.11	-0.14	N/A
ZFAND3	ENST00000287218.4	zinc finger, AN1-type domain 3	86	2	0	1	1	1	hsa-miR-1305	-0.11	-0.12	N/A
GMNC	ENST00000442080.1	geminin coiled-coil domain containing	19	4	0	3	1	4	hsa-miR-1305	-0.11	-0.12	N/A
NUS1	ENST00000368494.3	nuclear undecaprenyl pyrophosphate synthase 1 homolog (S. cerevisiae)	302	4	0	2	2	6	hsa-miR-1305	-0.11	-0.11	N/A
PKD2L2	ENST00000508638.1	polycystic kidney disease 2-like 2	5	1	0	1	0	0	hsa-miR-1305	-0.11	-0.11	N/A
CHM	ENST00000357749.2	choroideremia (Rab escort protein 1)	217	2	0	1	1	4	hsa-miR-1305	-0.11	-0.11	N/A
ADNP2	ENST00000262198.4	ADNP homeobox 2	808	1	0	1	0	1	hsa-miR-1305	-0.11	-0.11	N/A
CLEC6A	ENST00000382073.3	C-type lectin domain family 6, member A	5	2	0	1	1	0	hsa-miR-1305	-0.11	-0.11	N/A
CCDC102B	ENST00000319445.6	coiled-coil domain containing 102B	5	1	1	0	0	1	hsa-miR-1305	-0.11	-0.11	N/A
TNFSF18	ENST00000404377.3	tumor necrosis factor (ligand) superfamily, member 18	5	1	0	1	0	0	hsa-miR-1305	-0.11	-0.11	N/A
ZBTB21	ENST00000398505.3	zinc finger and BTB domain containing 21	802	4	0	1	3	2	hsa-miR-1305	-0.11	-0.12	N/A
CSNK2A1	ENST00000349736.5	casein kinase 2, alpha 1 polypeptide	1927	2	1	0	1	1	hsa-miR-1305	-0.11	-0.12	N/A
KIAA2026	ENST00000399933.3	KIAA2026	712	1	0	1	0	0	hsa-miR-1305	-0.11	-0.11	N/A
EYA2	ENST00000327619.5	eyes absent homolog 2 (Drosophila)	15	1	1	0	0	0	hsa-miR-1305	-0.11	-0.11	N/A
DARS2	ENST00000361951.4	aspartyl-tRNA synthetase 2, mitochondrial	422	3	0	1	2	3	hsa-miR-1305	-0.11	-0.16	N/A
BANK1	ENST00000504592.1	B-cell scaffold protein with ankyrin repeats 1	22	3	0	0	3	0	hsa-miR-1305	-0.11	-0.24	N/A
HSPA5	ENST00000324460.6	heat shock 70kDa protein 5 (glucose-regulated protein, 78kDa)	2715	1	0	1	0	2	hsa-miR-1305	-0.11	-0.11	N/A
GYPA	ENST00000360771.4	glycophorin A (MNS blood group)	5	1	0	1	0	1	hsa-miR-1305	-0.11	-0.11	N/A
WBP2NL	ENST00000328823.9	WBP2 N-terminal like	5	2	1	0	1	0	hsa-miR-1305	-0.11	-0.11	N/A
SFXN2	ENST00000369893.5	sideroflexin 2	547	1	0	1	0	1	hsa-miR-1305	-0.11	-0.11	N/A
CCNF	ENST00000397066.4	cyclin F	1432	1	0	1	0	0	hsa-miR-1305	-0.11	-0.11	N/A
FAM200B	ENST00000422728.2	family with sequence similarity 200, member B	213	1	1	0	0	1	hsa-miR-1305	-0.11	-0.17	N/A
EFCAB6	ENST00000356087.4	EF-hand calcium binding domain 6	23	1	0	1	0	3	hsa-miR-1305	-0.11	-0.14	N/A
RUNX1T1	ENST00000523629.1	runt-related transcription factor 1; translocated to, 1 (cyclin D-related)	9	7	1	2	4	0	hsa-miR-1305	-0.11	-0.11	N/A
PSMA6	ENST00000555764.1	proteasome (prosome, macropain) subunit, alpha type, 6	5	1	0	0	1	0	hsa-miR-1305	-0.11	-0.11	N/A
PCBD2	ENST00000512783.1	pterin-4 alpha-carbinolamine dehydratase/dimerization cofactor of hepatocyte nuclear factor 1 alpha (TCF1) 2	95	1	1	0	0	1	hsa-miR-1305	-0.11	-0.11	N/A
APPL1	ENST00000288266.3	adaptor protein, phosphotyrosine interaction, PH domain and leucine zipper containing 1	908	2	0	1	1	4	hsa-miR-1305	-0.11	-0.11	N/A
ADH7	ENST00000437033.2	alcohol dehydrogenase 7 (class IV), mu or sigma polypeptide	5	1	0	1	0	2	hsa-miR-1305	-0.11	-0.11	N/A
APOBEC3H	ENST00000401756.1	apolipoprotein B mRNA editing enzyme, catalytic polypeptide-like 3H	5	1	0	0	1	0	hsa-miR-1305	-0.11	-0.11	N/A
ABCG4	ENST00000307417.3	ATP-binding cassette, sub-family G (WHITE), member 4	5	1	0	1	0	0	hsa-miR-1305	-0.11	-0.11	N/A
UBE2V2	ENST00000523111.2	ubiquitin-conjugating enzyme E2 variant 2	1770	6	3	1	2	4	hsa-miR-1305	-0.11	-0.33	N/A
COQ5	ENST00000288532.6	coenzyme Q5 homolog, methyltransferase (S. cerevisiae)	295	1	0	1	0	0	hsa-miR-1305	-0.11	-0.11	N/A
FAM155A	ENST00000375915.2	family with sequence similarity 155, member A	118	3	2	0	1	1	hsa-miR-1305	-0.11	-0.14	N/A
DRD1	ENST00000393752.2	dopamine receptor D1	7	2	0	1	1	1	hsa-miR-1305	-0.11	-0.11	N/A
PDE11A	ENST00000286063.6	phosphodiesterase 11A	7	3	0	1	2	2	hsa-miR-1305	-0.11	-0.11	N/A
MFSD6	ENST00000392328.1	major facilitator superfamily domain containing 6	47	4	0	2	2	0	hsa-miR-1305	-0.11	-0.12	N/A
RBM48	ENST00000481551.1	RNA binding motif protein 48	220	2	0	1	1	3	hsa-miR-1305	-0.11	-0.12	N/A
SLC25A32	ENST00000297578.4	solute carrier family 25 (mitochondrial folate carrier), member 32	554	1	0	1	0	1	hsa-miR-1305	-0.11	-0.13	N/A
INSL5	ENST00000304526.2	insulin-like 5	5	1	0	1	0	1	hsa-miR-1305	-0.11	-0.11	N/A
IL2RA	ENST00000379959.3	interleukin 2 receptor, alpha	5	1	1	0	0	0	hsa-miR-1305	-0.11	-0.11	N/A
PHIP	ENST00000275034.4	pleckstrin homology domain interacting protein	668	6	1	3	2	3	hsa-miR-1305	-0.11	-0.11	N/A
EHF	ENST00000257831.3	ets homologous factor	5	5	0	3	2	0	hsa-miR-1305	-0.11	-0.16	N/A
SAMSN1	ENST00000400564.1	SAM domain, SH3 domain and nuclear localization signals 1	5	1	0	1	0	0	hsa-miR-1305	-0.11	-0.11	N/A
MAEA	ENST00000303400.4	macrophage erythroblast attacher	5906	2	0	1	1	0	hsa-miR-1305	-0.11	-0.11	N/A
GBAS	ENST00000322090.3	glioblastoma amplified sequence	273	2	0	1	1	3	hsa-miR-1305	-0.11	-0.11	N/A
BAAT	ENST00000259407.2	bile acid CoA: amino acid N-acyltransferase (glycine N-choloyltransferase)	5	1	1	0	0	0	hsa-miR-1305	-0.11	-0.11	N/A
IL18R1	ENST00000409599.1	interleukin 18 receptor 1	40	1	0	1	0	2	hsa-miR-1305	-0.11	-0.11	N/A
RWDD4	ENST00000326397.5	RWD domain containing 4	5	1	0	1	0	1	hsa-miR-1305	-0.11	-0.11	N/A
NUGGC	ENST00000413272.2	nuclear GTPase, germinal center associated	10	2	1	0	1	0	hsa-miR-1305	-0.11	-0.12	N/A
DYDC2	ENST00000372199.1	DPY30 domain containing 2	5	1	0	1	0	1	hsa-miR-1305	-0.1	-0.1	N/A
ZNF280D	ENST00000558320.1	zinc finger protein 280D	173	1	0	1	0	1	hsa-miR-1305	-0.1	-0.1	N/A
IMPG1	ENST00000369963.3	interphotoreceptor matrix proteoglycan 1	5	1	0	1	0	5	hsa-miR-1305	-0.1	-0.1	N/A
UBXN2B	ENST00000399598.2	UBX domain protein 2B	157	1	1	0	0	4	hsa-miR-1305	-0.1	-0.1	N/A
GNE	ENST00000396594.3	glucosamine (UDP-N-acetyl)-2-epimerase/N-acetylmannosamine kinase	22	2	0	2	0	1	hsa-miR-1305	-0.1	-0.27	N/A
ZNF287	ENST00000395824.1	zinc finger protein 287	14	2	1	0	1	0	hsa-miR-1305	-0.1	-0.11	N/A
UBLCP1	ENST00000296786.6	ubiquitin-like domain containing CTD phosphatase 1	40	2	0	1	1	1	hsa-miR-1305	-0.1	-0.19	N/A
ZC2HC1A	ENST00000263849.4	zinc finger, C2HC-type containing 1A	176	3	1	1	1	0	hsa-miR-1305	-0.1	-0.17	N/A
ELK4	ENST00000357992.4	ELK4, ETS-domain protein (SRF accessory protein 1)	39	6	1	2	3	11	hsa-miR-1305	-0.1	-0.17	N/A
S100B	ENST00000291700.4	S100 calcium binding protein B	5	3	0	0	3	0	hsa-miR-1305	-0.1	-0.17	N/A
BZW1	ENST00000409600.1	basic leucine zipper and W2 domains 1	470	2	1	0	1	3	hsa-miR-1305	-0.1	-0.1	N/A
VWA8	ENST00000281496.6	von Willebrand factor A domain containing 8	36	1	0	0	1	0	hsa-miR-1305	-0.1	-0.1	N/A
RCBTB1	ENST00000258646.3	regulator of chromosome condensation (RCC1) and BTB (POZ) domain containing protein 1	9	3	0	1	2	0	hsa-miR-1305	-0.1	-0.1	N/A
SEC24D	ENST00000429811.2	SEC24 family, member D (S. cerevisiae)	50	1	1	0	0	2	hsa-miR-1305	-0.1	-0.1	N/A
NADK	ENST00000341426.5	NAD kinase	173	2	0	1	1	2	hsa-miR-1305	-0.1	-0.12	N/A
HOXA4	ENST00000360046.5	homeobox A4	55	1	0	1	0	0	hsa-miR-1305	-0.1	-0.11	N/A
ANXA4	ENST00000394295.4	annexin A4	2119	1	0	1	0	2	hsa-miR-1305	-0.1	-0.16	N/A
TMED6	ENST00000288025.3	transmembrane emp24 protein transport domain containing 6	8	1	1	0	0	0	hsa-miR-1305	-0.1	-0.29	N/A
SOWAHC	ENST00000356454.3	sosondowah ankyrin repeat domain family member C	431	1	0	1	0	2	hsa-miR-1305	-0.1	-0.1	N/A
KCTD3	ENST00000259154.4	potassium channel tetramerization domain containing 3	372	2	0	1	1	2	hsa-miR-1305	-0.1	-0.11	N/A
CLTC	ENST00000269122.3	clathrin, heavy chain (Hc)	10702	2	0	0	2	2	hsa-miR-1305	-0.1	-0.17	N/A
KLLN	ENST00000445946.3	killin, p53-regulated DNA replication inhibitor	5	1	1	0	0	0	hsa-miR-1305	-0.1	-0.1	N/A
SAMD5	ENST00000367474.1	sterile alpha motif domain containing 5	28	5	1	1	3	1	hsa-miR-1305	-0.1	-0.1	N/A
NXPH1	ENST00000405863.1	neurexophilin 1	5	1	0	1	0	1	hsa-miR-1305	-0.1	-0.1	N/A
PTPN11	ENST00000351677.2	protein tyrosine phosphatase, non-receptor type 11	52	2	0	1	1	2	hsa-miR-1305	-0.1	-0.1	N/A
MXI1	ENST00000332674.5	MAX interactor 1, dimerization protein	278	2	1	0	1	2	hsa-miR-1305	-0.1	-0.11	N/A
DTNB	ENST00000496972.2	dystrobrevin, beta	11	1	1	0	0	0	hsa-miR-1305	-0.1	-0.1	N/A
PTPLB	ENST00000383657.5	protein tyrosine phosphatase-like (proline instead of catalytic arginine), member b	1275	2	0	1	1	3	hsa-miR-1305	-0.1	-0.12	N/A
PANK3	ENST00000239231.6	pantothenate kinase 3	522	10	2	4	4	6	hsa-miR-1305	-0.1	-0.23	N/A
GSKIP	ENST00000555181.1	GSK3B interacting protein	1581	2	0	1	1	5	hsa-miR-1305	-0.1	-0.32	N/A
SAT1	ENST00000379270.4	spermidine/spermine N1-acetyltransferase 1	1720	1	0	0	1	1	hsa-miR-1305	-0.1	-0.11	N/A
C18orf54	ENST00000300091.5	chromosome 18 open reading frame 54	183	3	0	1	2	2	hsa-miR-1305	-0.1	-0.12	N/A
SEMA6D	ENST00000355997.3	sema domain, transmembrane domain (TM), and cytoplasmic domain, (semaphorin) 6D	179	2	0	1	1	2	hsa-miR-1305	-0.1	-0.12	N/A
SLC12A1	ENST00000396577.3	solute carrier family 12 (sodium/potassium/chloride transporter), member 1	5	2	1	0	1	1	hsa-miR-1305	-0.1	-0.1	N/A
C14orf2	ENST00000553430.1	chromosome 14 open reading frame 2	1228	1	0	1	0	2	hsa-miR-1305	-0.1	-0.1	N/A
CTSZ	ENST00000217131.5	cathepsin Z	363	1	0	1	0	0	hsa-miR-1305	-0.1	-0.1	N/A
ADNP	ENST00000371602.4	activity-dependent neuroprotector homeobox	635	1	0	1	0	0	hsa-miR-1305	-0.1	-0.1	N/A
STXBP5	ENST00000367481.3	syntaxin binding protein 5 (tomosyn)	555	5	1	2	2	3	hsa-miR-1305	-0.1	-0.14	N/A
BCL10	ENST00000370580.1	B-cell CLL/lymphoma 10	2090	1	0	1	0	0	hsa-miR-1305	-0.1	-0.1	N/A
WDR3	ENST00000349139.5	WD repeat domain 3	1166	5	0	1	4	5	hsa-miR-1305	-0.1	-0.14	N/A
CAMSAP2	ENST00000358823.2	calmodulin regulated spectrin-associated protein family, member 2	235	1	1	0	0	2	hsa-miR-1305	-0.1	-0.15	N/A
TUBGCP4	ENST00000564079.1	tubulin, gamma complex associated protein 4	129	1	0	1	0	1	hsa-miR-1305	-0.1	-0.18	N/A
ARF6	ENST00000298316.5	ADP-ribosylation factor 6	31	2	1	0	1	3	hsa-miR-1305	-0.1	-0.12	N/A
PRRC1	ENST00000296666.8	proline-rich coiled-coil 1	2351	2	1	0	1	0	hsa-miR-1305	-0.1	-0.14	N/A
GPN3	ENST00000228827.3	GPN-loop GTPase 3	1825	1	0	0	1	1	hsa-miR-1305	-0.1	-0.11	N/A
NIPA2	ENST00000337451.3	non imprinted in Prader-Willi/Angelman syndrome 2	1288	1	0	1	0	1	hsa-miR-1305	-0.1	-0.2	N/A
FANCF	ENST00000327470.3	Fanconi anemia, complementation group F	282	4	1	0	3	1	hsa-miR-1305	-0.1	-0.24	N/A
ZNF626	ENST00000291750.6	zinc finger protein 626	24	1	0	0	1	2	hsa-miR-1305	-0.1	-0.11	N/A
ZHX1	ENST00000395571.3	zinc fingers and homeoboxes 1	88	3	0	1	2	2	hsa-miR-1305	-0.1	-0.1	N/A
CHCHD3	ENST00000542753.1	coiled-coil-helix-coiled-coil-helix domain containing 3	63	1	1	0	0	0	hsa-miR-1305	-0.1	-0.11	N/A
TEX9	ENST00000558083.2	testis expressed 9	10	2	0	1	1	2	hsa-miR-1305	-0.1	-0.2	N/A
USP45	ENST00000392738.2	ubiquitin specific peptidase 45	491	4	0	2	2	2	hsa-miR-1305	-0.1	-0.1	N/A
FAM126A	ENST00000409923.1	family with sequence similarity 126, member A	241	5	0	2	3	3	hsa-miR-1305	-0.1	-0.15	N/A
KIF4A	ENST00000374403.3	kinesin family member 4A	259	1	1	0	0	0	hsa-miR-1305	-0.1	-0.1	N/A
CCDC141	ENST00000420890.2	coiled-coil domain containing 141	5	3	0	2	1	3	hsa-miR-1305	-0.1	-0.1	N/A
TBKBP1	ENST00000361722.3	TBK1 binding protein 1	173	1	0	1	0	0	hsa-miR-1305	-0.1	-0.1	N/A
DOK6	ENST00000382713.5	docking protein 6	8	6	1	2	3	6	hsa-miR-1305	-0.1	-0.1	N/A
COA6	ENST00000366615.4	cytochrome c oxidase assembly factor 6 homolog (S. cerevisiae)	148	1	0	0	1	1	hsa-miR-1305	-0.1	-0.1	N/A
CENPE	ENST00000265148.3	centromere protein E, 312kDa	33	1	0	1	0	1	hsa-miR-1305	-0.1	-0.1	N/A
GABRA4	ENST00000264318.3	gamma-aminobutyric acid (GABA) A receptor, alpha 4	5	7	1	1	5	8	hsa-miR-1305	-0.1	-0.1	N/A
KCNJ6	ENST00000609713.1	potassium inwardly-rectifying channel, subfamily J, member 6	5	5	2	1	2	4	hsa-miR-1305	-0.1	-0.1	N/A
HIGD1A	ENST00000321331.7	HIG1 hypoxia inducible domain family, member 1A	254	1	0	1	0	2	hsa-miR-1305	-0.1	-0.1	N/A
RAB21	ENST00000261263.3	RAB21, member RAS oncogene family	1823	4	1	1	2	2	hsa-miR-1305	-0.1	-0.23	N/A
MAN2A1	ENST00000261483.4	mannosidase, alpha, class 2A, member 1	1521	2	0	1	1	1	hsa-miR-1305	-0.1	-0.1	N/A
KLF12	ENST00000377669.2	Kruppel-like factor 12	251	8	1	1	6	4	hsa-miR-1305	-0.1	-0.11	N/A
GSG2	ENST00000325418.4	germ cell associated 2 (haspin)	393	1	0	1	0	0	hsa-miR-1305	-0.1	-0.1	N/A
CENPF	ENST00000366955.3	centromere protein F, 350/400kDa	181	3	1	0	2	2	hsa-miR-1305	-0.1	-0.15	N/A
CDC20B	ENST00000334206.5	cell division cycle 20B	5	3	0	1	2	1	hsa-miR-1305	-0.1	-0.1	N/A
KIAA1462	ENST00000375377.1	KIAA1462	360	7	0	3	4	1	hsa-miR-1305	-0.1	-0.14	N/A
CDC42SE1	ENST00000439374.2	CDC42 small effector 1	231	1	1	0	0	1	hsa-miR-1305	-0.1	-0.12	N/A
DDI2	ENST00000480945.1	DNA-damage inducible 1 homolog 2 (S. cerevisiae)	357	4	0	1	3	5	hsa-miR-1305	-0.1	-0.13	N/A
GPATCH2L	ENST00000553588.1	G patch domain containing 2-like	96	1	0	1	0	4	hsa-miR-1305	-0.1	-0.11	N/A
ESRRG	ENST00000361525.3	estrogen-related receptor gamma	5	1	1	0	0	3	hsa-miR-1305	-0.1	-0.1	N/A
CENPBD1	ENST00000314994.3	CENPB DNA-binding domains containing 1	212	1	1	0	0	1	hsa-miR-1305	-0.1	-0.1	N/A
PNISR	ENST00000369239.5	PNN-interacting serine/arginine-rich protein	600	1	0	1	0	3	hsa-miR-1305	-0.1	-0.1	N/A
MRPL1	ENST00000315567.8	mitochondrial ribosomal protein L1	1407	1	0	0	1	1	hsa-miR-1305	-0.1	-0.1	N/A
USP33	ENST00000370794.3	ubiquitin specific peptidase 33	287	2	0	1	1	1	hsa-miR-1305	-0.1	-0.1	N/A
TBX4	ENST00000393853.4	T-box 4	21	1	1	0	0	0	hsa-miR-1305	-0.1	-0.1	N/A
LYSMD3	ENST00000509384.1	LysM, putative peptidoglycan-binding, domain containing 3	92	3	1	0	2	4	hsa-miR-1305	-0.1	-0.23	N/A
AASDH	ENST00000451613.1	aminoadipate-semialdehyde dehydrogenase	81	1	0	0	1	1	hsa-miR-1305	-0.1	-0.1	N/A
SLC17A8	ENST00000323346.5	solute carrier family 17 (vesicular glutamate transporter), member 8	5	3	2	0	1	0	hsa-miR-1305	-0.1	-0.1	N/A
MTCP1	ENST00000369476.3	mature T-cell proliferation 1	18	1	1	0	0	1	hsa-miR-1305	-0.1	-0.1	N/A
SMIM13	ENST00000416247.2	small integral membrane protein 13	199	5	0	2	3	5	hsa-miR-1305	-0.1	-0.23	N/A
PRMT3	ENST00000331079.6	protein arginine methyltransferase 3	120	1	0	0	1	1	hsa-miR-1305	-0.1	-0.1	N/A
CYB5B	ENST00000512062.1	cytochrome b5 type B (outer mitochondrial membrane)	2472	2	0	1	1	3	hsa-miR-1305	-0.1	-0.11	N/A
ABCE1	ENST00000296577.4	ATP-binding cassette, sub-family E (OABP), member 1	787	2	0	1	1	2	hsa-miR-1305	-0.1	-0.1	N/A
ARF1	ENST00000540651.1	ADP-ribosylation factor 1	235	1	0	1	0	0	hsa-miR-1305	-0.1	-0.1	N/A
RNF146	ENST00000356799.2	ring finger protein 146	1504	2	0	1	1	1	hsa-miR-1305	-0.1	-0.1	N/A
SNX24	ENST00000513881.1	sorting nexin 24	352	4	1	0	3	2	hsa-miR-1305	-0.1	-0.23	N/A
CD59	ENST00000395850.3	CD59 molecule, complement regulatory protein	19017	1	1	0	0	2	hsa-miR-1305	-0.1	-0.28	N/A
OTUD1	ENST00000376495.3	OTU domain containing 1	710	1	0	1	0	0	hsa-miR-1305	-0.1	-0.1	N/A
PPP1R2	ENST00000328432.3	protein phosphatase 1, regulatory (inhibitor) subunit 2	8	3	0	1	2	2	hsa-miR-1305	-0.1	-0.1	N/A
AC117834.1	ENST00000391681.1		5	2	0	0	2	0	hsa-miR-1305	-0.1	-0.1	N/A
GCSAM	ENST00000308910.4	germinal center-associated, signaling and motility	5	1	0	1	0	0	hsa-miR-1305	-0.1	-0.1	N/A
ZNF705G	ENST00000400156.4	zinc finger protein 705G	5	3	1	0	2	4	hsa-miR-1305	-0.1	-0.1	N/A
XPO1	ENST00000401558.2	exportin 1 (CRM1 homolog, yeast)	404	1	1	0	0	0	hsa-miR-1305	-0.1	-0.12	N/A
ASPH	ENST00000356457.5	aspartate beta-hydroxylase	3013	1	1	0	0	2	hsa-miR-1305	-0.1	-0.1	N/A
CCDC169-SOHLH2	ENST00000511166.1	CCDC169-SOHLH2 readthrough	15	1	1	0	0	1	hsa-miR-1305	-0.1	-0.15	N/A
TEX30	ENST00000376027.1	testis expressed 30	231	1	0	0	1	2	hsa-miR-1305	-0.1	-0.1	N/A
CNTN4	ENST00000427331.1	contactin 4	191	2	0	1	1	1	hsa-miR-1305	-0.1	-0.1	N/A
ANKRD49	ENST00000544253.1	ankyrin repeat domain 49	32	2	1	1	0	4	hsa-miR-1305	-0.1	-0.12	N/A
PARG	ENST00000402038.3	poly (ADP-ribose) glycohydrolase	445	1	0	1	0	1	hsa-miR-1305	-0.1	-0.1	N/A
TSPAN6	ENST00000373020.4	tetraspanin 6	885	2	1	1	0	1	hsa-miR-1305	-0.1	-0.25	N/A
NGRN	ENST00000379095.3	neugrin, neurite outgrowth associated	1754	1	0	1	0	0	hsa-miR-1305	-0.1	-0.1	N/A
SLC35F5	ENST00000245680.2	solute carrier family 35, member F5	136	1	0	1	0	2	hsa-miR-1305	-0.1	-0.1	N/A
PRR23C	ENST00000413199.1	proline rich 23C	5	1	0	1	0	0	hsa-miR-1305	-0.1	-0.1	N/A
PRR26	ENST00000441152.2	proline rich 26	5	1	1	0	0	0	hsa-miR-1305	-0.1	-0.1	N/A
PAIP2	ENST00000394795.2	poly(A) binding protein interacting protein 2	2034	1	1	0	0	0	hsa-miR-1305	-0.1	-0.39	N/A
C4orf32	ENST00000309733.5	chromosome 4 open reading frame 32	325	4	1	0	3	5	hsa-miR-1305	-0.09	-0.26	N/A
FAM149B1	ENST00000242505.6	family with sequence similarity 149, member B1	33	1	1	0	0	0	hsa-miR-1305	-0.09	-0.09	N/A
DMP1	ENST00000339673.6	dentin matrix acidic phosphoprotein 1	5	1	0	0	1	2	hsa-miR-1305	-0.09	-0.09	N/A
C11orf82	ENST00000528759.1	chromosome 11 open reading frame 82	579	3	1	0	2	3	hsa-miR-1305	-0.09	-0.09	N/A
HNRNPH1	ENST00000393432.4	heterogeneous nuclear ribonucleoprotein H1 (H)	34	1	0	1	0	0	hsa-miR-1305	-0.09	-0.09	N/A
TFAM	ENST00000487519.1	transcription factor A, mitochondrial	1323	5	1	2	2	4	hsa-miR-1305	-0.09	-0.22	N/A
ESCO1	ENST00000269214.5	establishment of sister chromatid cohesion N-acetyltransferase 1	94	4	2	1	1	2	hsa-miR-1305	-0.09	-0.15	N/A
FGFR2	ENST00000369061.4	fibroblast growth factor receptor 2	75	3	1	1	1	1	hsa-miR-1305	-0.09	-0.11	N/A
ZCRB1	ENST00000266529.3	zinc finger CCHC-type and RNA binding motif 1	3535	1	0	0	1	1	hsa-miR-1305	-0.09	-0.14	N/A
MPP6	ENST00000222644.5	membrane protein, palmitoylated 6 (MAGUK p55 subfamily member 6)	389	3	0	1	2	6	hsa-miR-1305	-0.09	-0.22	N/A
OCLN	ENST00000355237.2	occludin	5	3	1	0	2	2	hsa-miR-1305	-0.09	-0.09	N/A
ZFY	ENST00000383052.1	zinc finger protein, Y-linked	5	3	1	1	1	2	hsa-miR-1305	-0.09	-0.09	N/A
REP15	ENST00000310791.2	RAB15 effector protein	5	1	0	0	1	1	hsa-miR-1305	-0.09	-0.09	N/A
DMRT2	ENST00000259622.6	doublesex and mab-3 related transcription factor 2	5	2	1	0	1	0	hsa-miR-1305	-0.09	-0.09	N/A
RIMS4	ENST00000372851.3	regulating synaptic membrane exocytosis 4	30	1	0	1	0	0	hsa-miR-1305	-0.09	-0.09	N/A
MEIOB	ENST00000412554.2	meiosis specific with OB domains	5	1	0	0	1	0	hsa-miR-1305	-0.09	-0.09	N/A
RASL11B	ENST00000248706.3	RAS-like, family 11, member B	5	1	0	0	1	1	hsa-miR-1305	-0.09	-0.09	N/A
NHLH2	ENST00000320238.3	nescient helix loop helix 2	16	1	0	1	0	1	hsa-miR-1305	-0.09	-0.09	N/A
CHRNA3	ENST00000326828.5	cholinergic receptor, nicotinic, alpha 3 (neuronal)	20	1	0	1	0	0	hsa-miR-1305	-0.09	-0.09	N/A
ZNF669	ENST00000358785.4	zinc finger protein 669	154	3	0	1	2	0	hsa-miR-1305	-0.09	-0.12	N/A
IKZF5	ENST00000368886.5	IKAROS family zinc finger 5 (Pegasus)	83	3	0	0	3	2	hsa-miR-1305	-0.09	-0.17	N/A
SALL1	ENST00000566102.1	sal-like 1 (Drosophila)	95	2	0	2	0	1	hsa-miR-1305	-0.09	-0.23	N/A
PTS	ENST00000525803.1	6-pyruvoyltetrahydropterin synthase	1526	1	0	0	1	2	hsa-miR-1305	-0.09	-0.11	N/A
HUS1	ENST00000258774.5	HUS1 checkpoint homolog (S. pombe)	442	1	0	1	0	0	hsa-miR-1305	-0.09	-0.1	N/A
HIST1H2BH	ENST00000356350.2	histone cluster 1, H2bh	24	4	0	1	3	1	hsa-miR-1305	-0.09	-0.12	N/A
GALK2	ENST00000327171.3	galactokinase 2	626	1	0	1	0	1	hsa-miR-1305	-0.09	-0.1	N/A
CYP2E1	ENST00000463117.2	cytochrome P450, family 2, subfamily E, polypeptide 1	5	1	0	0	1	0	hsa-miR-1305	-0.09	-0.09	N/A
TMPPE	ENST00000416695.2	transmembrane protein with metallophosphoesterase domain	22	3	1	1	1	5	hsa-miR-1305	-0.09	-0.11	N/A
MKRN1	ENST00000255977.2	makorin ring finger protein 1	5	1	1	0	0	0	hsa-miR-1305	-0.09	-0.09	N/A
SDPR	ENST00000304141.4	serum deprivation response	38	1	1	0	0	1	hsa-miR-1305	-0.09	-0.09	N/A
IL26	ENST00000229134.4	interleukin 26	5	1	0	0	1	1	hsa-miR-1305	-0.09	-0.09	N/A
C3orf67	ENST00000491845.1	chromosome 3 open reading frame 67	50	1	1	0	0	1	hsa-miR-1305	-0.09	-0.16	N/A
MAP4K5	ENST00000013125.4	mitogen-activated protein kinase kinase kinase kinase 5	634	1	0	1	0	1	hsa-miR-1305	-0.09	-0.1	N/A
BROX	ENST00000537020.1	BRO1 domain and CAAX motif containing	149	1	0	1	0	2	hsa-miR-1305	-0.09	-0.12	N/A
MOBP	ENST00000420739.1	myelin-associated oligodendrocyte basic protein	5	2	0	0	2	0	hsa-miR-1305	-0.09	-0.1	N/A
NFKBIZ	ENST00000394054.2	nuclear factor of kappa light polypeptide gene enhancer in B-cells inhibitor, zeta	236	1	0	1	0	4	hsa-miR-1305	-0.09	-0.09	N/A
TNFRSF11A	ENST00000586569.1	tumor necrosis factor receptor superfamily, member 11a, NFKB activator	93	3	0	3	0	0	hsa-miR-1305	-0.09	-0.13	N/A
BTBD11	ENST00000280758.5	BTB (POZ) domain containing 11	9	3	1	2	0	2	hsa-miR-1305	-0.09	-0.09	N/A
MARCH1	ENST00000274056.7	membrane-associated ring finger (C3HC4) 1, E3 ubiquitin protein ligase	5	4	0	2	2	3	hsa-miR-1305	-0.09	-0.09	N/A
SLC35A5	ENST00000492406.1	solute carrier family 35, member A5	168	1	0	1	0	0	hsa-miR-1305	-0.09	-0.09	N/A
MFSD4	ENST00000367147.4	major facilitator superfamily domain containing 4	5	1	0	1	0	2	hsa-miR-1305	-0.09	-0.09	N/A
IL1A	ENST00000263339.3	interleukin 1, alpha	5	1	0	1	0	0	hsa-miR-1305	-0.09	-0.09	N/A
CNTNAP2	ENST00000361727.3	contactin associated protein-like 2	29	6	1	3	2	3	hsa-miR-1305	-0.09	-0.11	N/A
ELL2	ENST00000237853.4	elongation factor, RNA polymerase II, 2	397	5	1	2	2	2	hsa-miR-1305	-0.09	-0.1	N/A
INSC	ENST00000528567.1	inscuteable homolog (Drosophila)	27	3	0	2	1	2	hsa-miR-1305	-0.09	-0.2	N/A
PARPBP	ENST00000378128.3	PARP1 binding protein	456	1	0	0	1	2	hsa-miR-1305	-0.09	-0.16	N/A
DHX15	ENST00000336812.4	DEAH (Asp-Glu-Ala-His) box helicase 15	1050	1	1	0	0	2	hsa-miR-1305	-0.09	-0.09	N/A
KBTBD11	ENST00000320248.3	kelch repeat and BTB (POZ) domain containing 11	173	5	1	2	2	1	hsa-miR-1305	-0.09	-0.09	N/A
ZIM3	ENST00000269834.1	zinc finger, imprinted 3	5	2	0	1	1	0	hsa-miR-1305	-0.09	-0.09	N/A
TMEM132B	ENST00000299308.3	transmembrane protein 132B	5	6	1	1	4	5	hsa-miR-1305	-0.09	-0.09	N/A
CDK2	ENST00000266970.4	cyclin-dependent kinase 2	6789	1	1	0	0	0	hsa-miR-1305	-0.09	-0.09	N/A
DIO2	ENST00000438257.4	deiodinase, iodothyronine, type II	98	3	1	0	2	3	hsa-miR-1305	-0.09	-0.12	N/A
FZD3	ENST00000240093.3	frizzled family receptor 3	192	7	1	1	5	4	hsa-miR-1305	-0.09	-0.1	N/A
MRPL27	ENST00000442592.3	mitochondrial ribosomal protein L27	503	1	0	1	0	0	hsa-miR-1305	-0.09	-0.09	N/A
ATP5D	ENST00000215375.2	ATP synthase, H+ transporting, mitochondrial F1 complex, delta subunit	5503	1	0	1	0	0	hsa-miR-1305	-0.09	-0.09	N/A
C15orf60	ENST00000331090.6	chromosome 15 open reading frame 60	7	1	0	0	1	0	hsa-miR-1305	-0.09	-0.09	N/A
ZNF200	ENST00000396868.3	zinc finger protein 200	269	1	0	1	0	1	hsa-miR-1305	-0.09	-0.09	N/A
CSAD	ENST00000267085.4	cysteine sulfinic acid decarboxylase	11	1	1	0	0	0	hsa-miR-1305	-0.09	-0.21	N/A
CCDC47	ENST00000225726.5	coiled-coil domain containing 47	1484	2	0	1	1	0	hsa-miR-1305	-0.09	-0.1	N/A
ATP11C	ENST00000327569.3	ATPase, class VI, type 11C	590	3	0	1	2	3	hsa-miR-1305	-0.09	-0.09	N/A
ONECUT2	ENST00000491143.2	one cut homeobox 2	847	7	2	0	5	6	hsa-miR-1305	-0.09	-0.11	N/A
RRM2B	ENST00000251810.3	ribonucleotide reductase M2 B (TP53 inducible)	205	1	0	1	0	3	hsa-miR-1305	-0.09	-0.13	N/A
METAP2	ENST00000323666.5	methionyl aminopeptidase 2	23	1	0	1	0	1	hsa-miR-1305	-0.09	-0.14	N/A
KIAA1024	ENST00000305428.3	KIAA1024	5	4	0	2	2	3	hsa-miR-1305	-0.09	-0.09	N/A
FBXO28	ENST00000424254.2	F-box protein 28	461	1	0	1	0	2	hsa-miR-1305	-0.09	-0.09	N/A
HFE2	ENST00000336751.5	hemochromatosis type 2 (juvenile)	48	1	0	1	0	0	hsa-miR-1305	-0.09	-0.09	N/A
SP8	ENST00000418710.2	Sp8 transcription factor	95	3	0	2	1	4	hsa-miR-1305	-0.09	-0.13	N/A
DBF4	ENST00000265728.1	DBF4 homolog (S. cerevisiae)	30	1	0	0	1	2	hsa-miR-1305	-0.09	-0.14	N/A
PCTP	ENST00000576183.1	phosphatidylcholine transfer protein	476	1	0	1	0	1	hsa-miR-1305	-0.09	-0.1	N/A
ERGIC1	ENST00000393784.3	endoplasmic reticulum-golgi intermediate compartment (ERGIC) 1	4614	2	1	1	0	0	hsa-miR-1305	-0.09	-0.13	N/A
PELI2	ENST00000267460.4	pellino E3 ubiquitin protein ligase family member 2	229	3	0	1	2	2	hsa-miR-1305	-0.09	-0.09	N/A
PHLDA1	ENST00000602540.1	pleckstrin homology-like domain, family A, member 1	3907	3	0	2	1	3	hsa-miR-1305	-0.09	-0.14	N/A
ZNF66	ENST00000594534.1	zinc finger protein 66	2	1	0	0	1	0	hsa-miR-1305	-0.09	-0.09	N/A
KLRC1	ENST00000359151.3	killer cell lectin-like receptor subfamily C, member 1	5	1	0	1	0	1	hsa-miR-1305	-0.09	-0.09	N/A
SLC18A2	ENST00000298472.5	solute carrier family 18 (vesicular monoamine transporter), member 2	5	1	0	1	0	0	hsa-miR-1305	-0.09	-0.09	N/A
ZWILCH	ENST00000307897.5	zwilch kinetochore protein	43	2	0	1	1	0	hsa-miR-1305	-0.09	-0.15	N/A
PROX1	ENST00000366958.4	prospero homeobox 1	131	6	1	1	4	0	hsa-miR-1305	-0.09	-0.09	N/A
SLC16A1	ENST00000369626.3	solute carrier family 16 (monocarboxylate transporter), member 1	707	1	0	1	0	1	hsa-miR-1305	-0.09	-0.09	N/A
FEM1C	ENST00000274457.3	fem-1 homolog c (C. elegans)	222	2	0	1	1	5	hsa-miR-1305	-0.09	-0.1	N/A
TBC1D3H	ENST00000394359.3	TBC1 domain family, member 3H	5	2	0	1	1	1	hsa-miR-1305	-0.09	-0.32	N/A
GPR83	ENST00000243673.2	G protein-coupled receptor 83	33	3	2	0	1	1	hsa-miR-1305	-0.09	-0.09	N/A
TADA1	ENST00000367874.4	transcriptional adaptor 1	160	1	0	1	0	0	hsa-miR-1305	-0.09	-0.09	N/A
CER1	ENST00000380911.3	cerberus 1, DAN family BMP antagonist	5	1	0	0	1	1	hsa-miR-1305	-0.09	-0.09	N/A
TMPRSS11E	ENST00000305363.4	transmembrane protease, serine 11E	5	1	0	1	0	0	hsa-miR-1305	-0.09	-0.09	N/A
DAGLB	ENST00000297056.6	diacylglycerol lipase, beta	96	1	0	1	0	0	hsa-miR-1305	-0.09	-0.09	N/A
SUMO1	ENST00000392246.2	small ubiquitin-like modifier 1	180	1	0	0	1	1	hsa-miR-1305	-0.09	-0.09	N/A
SOCS6	ENST00000397942.3	suppressor of cytokine signaling 6	140	3	0	1	2	2	hsa-miR-1305	-0.09	-0.11	N/A
ABCD2	ENST00000308666.3	ATP-binding cassette, sub-family D (ALD), member 2	5	6	2	1	3	5	hsa-miR-1305	-0.09	-0.15	N/A
PNMAL1	ENST00000313683.10	paraneoplastic Ma antigen family-like 1	313	1	0	1	0	0	hsa-miR-1305	-0.09	-0.09	N/A
ZBTB44	ENST00000525842.1	zinc finger and BTB domain containing 44	236	6	0	3	3	4	hsa-miR-1305	-0.08	-0.14	N/A
CCNI	ENST00000237654.4	cyclin I	12152	1	0	1	0	0	hsa-miR-1305	-0.08	-0.09	N/A
CNOT6L	ENST00000504123.1	CCR4-NOT transcription complex, subunit 6-like	23	5	2	1	2	0	hsa-miR-1305	-0.08	-0.1	N/A
TK1	ENST00000301634.7	thymidine kinase 1, soluble	783	1	0	0	1	0	hsa-miR-1305	-0.08	-0.09	N/A
HIST1H3C	ENST00000540144.1	histone cluster 1, H3c	87	1	0	0	1	1	hsa-miR-1305	-0.08	-0.08	N/A
TTC37	ENST00000358746.2	tetratricopeptide repeat domain 37	296	4	1	1	2	2	hsa-miR-1305	-0.08	-0.14	N/A
VNN3	ENST00000207771.3	vanin 3	5	1	0	0	1	1	hsa-miR-1305	-0.08	-0.08	N/A
RNF149	ENST00000295317.3	ring finger protein 149	318	1	0	0	1	3	hsa-miR-1305	-0.08	-0.08	N/A
SLC43A3	ENST00000395123.2	solute carrier family 43, member 3	642	1	0	1	0	0	hsa-miR-1305	-0.08	-0.08	N/A
MS4A10	ENST00000308287.1	membrane-spanning 4-domains, subfamily A, member 10	5	1	0	1	0	0	hsa-miR-1305	-0.08	-0.08	N/A
TGOLN2	ENST00000377386.3	trans-golgi network protein 2	1914	2	0	2	0	2	hsa-miR-1305	-0.08	-0.09	N/A
CCDC179	ENST00000532798.2	coiled-coil domain containing 179	5	1	0	0	1	1	hsa-miR-1305	-0.08	-0.08	N/A
TRAPPC13	ENST00000399438.3	trafficking protein particle complex 13	361	1	0	1	0	2	hsa-miR-1305	-0.08	-0.15	N/A
NUP153	ENST00000262077.2	nucleoporin 153kDa	231	3	1	2	0	1	hsa-miR-1305	-0.08	-0.2	N/A
CCSAP	ENST00000366687.1	centriole, cilia and spindle-associated protein	1210	3	1	1	1	2	hsa-miR-1305	-0.08	-0.09	N/A
CYP2U1	ENST00000332884.6	cytochrome P450, family 2, subfamily U, polypeptide 1	202	3	0	1	2	1	hsa-miR-1305	-0.08	-0.09	N/A
KPNA2	ENST00000330459.3	karyopherin alpha 2 (RAG cohort 1, importin alpha 1)	254	1	0	1	0	0	hsa-miR-1305	-0.08	-0.14	N/A
LYRM7	ENST00000507584.1	LYR motif containing 7	217	4	1	0	3	3	hsa-miR-1305	-0.08	-0.11	N/A
ALDH3A2	ENST00000339618.4	aldehyde dehydrogenase 3 family, member A2	940	1	1	0	0	1	hsa-miR-1305	-0.08	-0.13	N/A
ZNF705A	ENST00000359286.4	zinc finger protein 705A	5	2	1	0	1	3	hsa-miR-1305	-0.08	-0.08	N/A
ANKAR	ENST00000438402.2	ankyrin and armadillo repeat containing	5	1	0	1	0	0	hsa-miR-1305	-0.08	-0.08	N/A
C3orf79	ENST00000446603.2	chromosome 3 open reading frame 79	5	1	0	0	1	0	hsa-miR-1305	-0.08	-0.08	N/A
IP6K2	ENST00000431721.2	inositol hexakisphosphate kinase 2	474	1	0	1	0	0	hsa-miR-1305	-0.08	-0.08	N/A
L2HGDH	ENST00000267436.4	L-2-hydroxyglutarate dehydrogenase	893	1	0	1	0	2	hsa-miR-1305	-0.08	-0.09	N/A
MAATS1	ENST00000273390.5	MYCBP-associated, testis expressed 1	5	3	0	0	3	3	hsa-miR-1305	-0.08	-0.08	N/A
ETV3	ENST00000368192.4	ets variant 3	37	2	0	1	1	1	hsa-miR-1305	-0.08	-0.08	N/A
G3BP2	ENST00000395719.3	GTPase activating protein (SH3 domain) binding protein 2	4413	4	2	1	1	2	hsa-miR-1305	-0.08	-0.12	N/A
ACACA	ENST00000353139.5	acetyl-CoA carboxylase alpha	306	1	0	1	0	0	hsa-miR-1305	-0.08	-0.11	N/A
PRKAR2B	ENST00000265717.4	protein kinase, cAMP-dependent, regulatory, type II, beta	148	2	0	1	1	0	hsa-miR-1305	-0.08	-0.09	N/A
THRB	ENST00000396671.2	thyroid hormone receptor, beta	55	2	0	2	0	2	hsa-miR-1305	-0.08	-0.12	N/A
RPL22	ENST00000234875.4	ribosomal protein L22	1455	1	0	0	1	4	hsa-miR-1305	-0.08	-0.08	N/A
PDLIM3	ENST00000284770.5	PDZ and LIM domain 3	58	3	0	2	1	0	hsa-miR-1305	-0.08	-0.13	N/A
KCNJ2	ENST00000243457.3	potassium inwardly-rectifying channel, subfamily J, member 2	5	2	0	0	2	4	hsa-miR-1305	-0.08	-0.08	N/A
KCNE4	ENST00000281830.3	potassium voltage-gated channel, Isk-related family, member 4	5	1	0	1	0	0	hsa-miR-1305	-0.08	-0.08	N/A
PPP1R3A	ENST00000284601.3	protein phosphatase 1, regulatory subunit 3A	5	3	0	1	2	3	hsa-miR-1305	-0.08	-0.09	N/A
PHF14	ENST00000403050.3	PHD finger protein 14	112	1	1	0	0	3	hsa-miR-1305	-0.08	-0.08	N/A
PTPDC1	ENST00000375360.3	protein tyrosine phosphatase domain containing 1	46	2	0	1	1	1	hsa-miR-1305	-0.08	-0.1	N/A
PGR	ENST00000325455.5	progesterone receptor	8	7	1	3	3	5	hsa-miR-1305	-0.08	-0.12	N/A
SLC33A1	ENST00000392845.3	solute carrier family 33 (acetyl-CoA transporter), member 1	145	5	2	1	2	7	hsa-miR-1305	-0.08	-0.13	N/A
GGCT	ENST00000005374.6	gamma-glutamylcyclotransferase	117	1	0	0	1	0	hsa-miR-1305	-0.08	-0.08	N/A
VKORC1L1	ENST00000360768.3	vitamin K epoxide reductase complex, subunit 1-like 1	2291	2	1	0	1	0	hsa-miR-1305	-0.08	-0.18	N/A
CD226	ENST00000581982.1	CD226 molecule	8	1	0	1	0	2	hsa-miR-1305	-0.08	-0.09	N/A
MIOS	ENST00000340080.4	missing oocyte, meiosis regulator, homolog (Drosophila)	77	2	1	1	0	0	hsa-miR-1305	-0.08	-0.1	N/A
CBFB	ENST00000290858.6	core-binding factor, beta subunit	3904	3	0	1	2	0	hsa-miR-1305	-0.08	-0.09	N/A
HLA-DOA	ENST00000229829.5	major histocompatibility complex, class II, DO alpha	7	1	0	1	0	0	hsa-miR-1305	-0.08	-0.08	N/A
ABCA10	ENST00000416101.2	ATP-binding cassette, sub-family A (ABC1), member 10	7	1	0	1	0	0	hsa-miR-1305	-0.08	-0.08	N/A
ACOX1	ENST00000293217.5	acyl-CoA oxidase 1, palmitoyl	287	3	0	2	1	1	hsa-miR-1305	-0.08	-0.12	N/A
PRPF38B	ENST00000370025.4	pre-mRNA processing factor 38B	724	2	1	0	1	3	hsa-miR-1305	-0.08	-0.18	N/A
RBPMS	ENST00000320203.4	RNA binding protein with multiple splicing	472	2	1	0	1	0	hsa-miR-1305	-0.08	-0.09	N/A
ZNF473	ENST00000595661.1	zinc finger protein 473	187	3	0	2	1	0	hsa-miR-1305	-0.08	-0.09	N/A
PDIA6	ENST00000272227.3	protein disulfide isomerase family A, member 6	23851	2	0	0	2	0	hsa-miR-1305	-0.08	-0.08	N/A
LIN52	ENST00000555028.1	lin-52 homolog (C. elegans)	116	1	0	1	0	1	hsa-miR-1305	-0.08	-0.08	N/A
C10orf126	ENST00000375520.1	chromosome 10 open reading frame 126	5	2	0	0	2	1	hsa-miR-1305	-0.08	-0.08	N/A
CLNK	ENST00000226951.6	cytokine-dependent hematopoietic cell linker	5	4	2	0	2	2	hsa-miR-1305	-0.08	-0.08	N/A
SLC1A2	ENST00000278379.3	solute carrier family 1 (glial high affinity glutamate transporter), member 2	5	5	0	3	2	3	hsa-miR-1305	-0.08	-0.08	N/A
AL133373.1	ENST00000596306.1	Uncharacterized protein	5	2	0	1	1	0	hsa-miR-1305	-0.08	-0.08	N/A
TFEC	ENST00000265440.7	transcription factor EC	5	5	1	1	3	4	hsa-miR-1305	-0.08	-0.08	N/A
FAM46A	ENST00000369754.3	family with sequence similarity 46, member A	899	2	0	1	1	1	hsa-miR-1305	-0.08	-0.09	N/A
COL14A1	ENST00000297848.3	collagen, type XIV, alpha 1	117	1	0	1	0	0	hsa-miR-1305	-0.08	-0.1	N/A
E2F6	ENST00000362009.4	E2F transcription factor 6	70	1	0	0	1	1	hsa-miR-1305	-0.08	-0.09	N/A
DENND2C	ENST00000393276.3	DENN/MADD domain containing 2C	51	1	0	1	0	1	hsa-miR-1305	-0.08	-0.08	N/A
FAM156A	ENST00000356333.4	family with sequence similarity 156, member A	5	1	0	1	0	0	hsa-miR-1305	-0.08	-0.08	N/A
FAM156B	ENST00000430150.2	family with sequence similarity 156, member B	5	1	0	1	0	0	hsa-miR-1305	-0.08	-0.08	N/A
SSMEM1	ENST00000297819.3	serine-rich single-pass membrane protein 1	5	1	0	0	1	1	hsa-miR-1305	-0.08	-0.08	N/A
NRIP1	ENST00000400199.1	nuclear receptor interacting protein 1	342	3	0	1	2	1	hsa-miR-1305	-0.08	-0.08	N/A
TDRD7	ENST00000355295.4	tudor domain containing 7	55	1	0	0	1	0	hsa-miR-1305	-0.08	-0.08	N/A
RASA2	ENST00000286364.3	RAS p21 protein activator 2	170	4	0	1	3	8	hsa-miR-1305	-0.08	-0.08	N/A
VHLL	ENST00000339922.3	von Hippel-Lindau tumor suppressor-like	18	1	0	1	0	1	hsa-miR-1305	-0.08	-0.11	N/A
NR3C1	ENST00000394464.2	nuclear receptor subfamily 3, group C, member 1 (glucocorticoid receptor)	682	1	1	0	0	1	hsa-miR-1305	-0.08	-0.09	N/A
HIPK1	ENST00000369558.1	homeodomain interacting protein kinase 1	930	5	1	1	3	2	hsa-miR-1305	-0.08	-0.08	N/A
ZC3H12D	ENST00000416573.2	zinc finger CCCH-type containing 12D	13	1	1	0	0	1	hsa-miR-1305	-0.08	-0.13	N/A
EGFR	ENST00000275493.2	epidermal growth factor receptor	632	5	1	2	2	5	hsa-miR-1305	-0.08	-0.09	N/A
CLDN10	ENST00000376873.3	claudin 10	7	1	1	0	0	0	hsa-miR-1305	-0.08	-0.1	N/A
DTL	ENST00000366991.4	denticleless E3 ubiquitin protein ligase homolog (Drosophila)	883	1	0	0	1	2	hsa-miR-1305	-0.08	-0.09	N/A
SLC25A46	ENST00000355943.3	solute carrier family 25, member 46	391	6	0	1	5	1	hsa-miR-1305	-0.08	-0.14	N/A
ZNF594	ENST00000399604.4	zinc finger protein 594	29	1	0	1	0	3	hsa-miR-1305	-0.08	-0.08	N/A
ANXA3	ENST00000264908.6	annexin A3	3305	1	0	0	1	0	hsa-miR-1305	-0.08	-0.08	N/A
CYP27C1	ENST00000335247.7	cytochrome P450, family 27, subfamily C, polypeptide 1	5	1	0	1	0	0	hsa-miR-1305	-0.08	-0.08	N/A
FSTL5	ENST00000306100.5	follistatin-like 5	5	2	0	1	1	1	hsa-miR-1305	-0.08	-0.08	N/A
C10orf68	ENST00000375030.2	chromosome 10 open reading frame 68	5	2	0	0	2	0	hsa-miR-1305	-0.08	-0.08	N/A
PPP1R3G	ENST00000405617.2	protein phosphatase 1, regulatory subunit 3G	29	2	1	0	1	2	hsa-miR-1305	-0.08	-0.11	N/A
RGS20	ENST00000297313.3	regulator of G-protein signaling 20	77	2	1	0	1	0	hsa-miR-1305	-0.08	-0.22	N/A
RPS29	ENST00000245458.6	ribosomal protein S29	156	1	0	0	1	0	hsa-miR-1305	-0.08	-0.18	N/A
SUDS3	ENST00000397564.2	suppressor of defective silencing 3 homolog (S. cerevisiae)	224	3	0	1	2	2	hsa-miR-1305	-0.08	-0.13	N/A
RAB30	ENST00000533486.1	RAB30, member RAS oncogene family	274	6	1	1	4	3	hsa-miR-1305	-0.08	-0.1	N/A
TRABD2A	ENST00000409133.1	TraB domain containing 2A	94	5	1	1	3	3	hsa-miR-1305	-0.08	-0.08	N/A
LRRC69	ENST00000343709.3	leucine rich repeat containing 69	12	1	0	0	1	0	hsa-miR-1305	-0.08	-0.13	N/A
LYRM2	ENST00000520318.1	LYR motif containing 2	305	4	2	0	2	3	hsa-miR-1305	-0.08	-0.1	N/A
AC008394.1	ENST00000445770.2	Uncharacterized protein	5	1	0	1	0	0	hsa-miR-1305	-0.08	-0.08	N/A
KRT38	ENST00000246646.3	keratin 38	5	1	1	0	0	2	hsa-miR-1305	-0.08	-0.08	N/A
CNTNAP3B	ENST00000377564.3	contactin associated protein-like 3B	5	3	0	1	2	1	hsa-miR-1305	-0.08	-0.08	N/A
TMEM67	ENST00000453321.3	transmembrane protein 67	219	1	0	1	0	2	hsa-miR-1305	-0.08	-0.08	N/A
TRIM24	ENST00000343526.4	tripartite motif containing 24	182	2	1	0	1	2	hsa-miR-1305	-0.08	-0.08	N/A
ZNF621	ENST00000339296.5	zinc finger protein 621	39	3	0	2	1	1	hsa-miR-1305	-0.08	-0.09	N/A
ARL6IP1	ENST00000304414.7	ADP-ribosylation factor-like 6 interacting protein 1	25	1	0	1	0	0	hsa-miR-1305	-0.08	-0.14	N/A
USP13	ENST00000263966.3	ubiquitin specific peptidase 13 (isopeptidase T-3)	379	4	0	3	1	4	hsa-miR-1305	-0.08	-0.1	N/A
UBQLN1	ENST00000376395.4	ubiquilin 1	471	2	1	0	1	1	hsa-miR-1305	-0.08	-0.08	N/A
TMA16	ENST00000358572.5	translation machinery associated 16 homolog (S. cerevisiae)	34	1	0	0	1	0	hsa-miR-1305	-0.08	-0.08	N/A
FOXO1	ENST00000379561.5	forkhead box O1	480	3	0	1	2	0	hsa-miR-1305	-0.08	-0.08	N/A
FOXP1	ENST00000318789.4	forkhead box P1	264	4	1	0	3	1	hsa-miR-1305	-0.08	-0.13	N/A
KCNK15	ENST00000372861.3	potassium channel, subfamily K, member 15	23	1	0	1	0	0	hsa-miR-1305	-0.08	-0.11	N/A
ANKIB1	ENST00000265742.3	ankyrin repeat and IBR domain containing 1	127	1	1	0	0	1	hsa-miR-1305	-0.08	-0.08	N/A
MAPKAPK5	ENST00000550735.2	mitogen-activated protein kinase-activated protein kinase 5	573	2	0	0	2	3	hsa-miR-1305	-0.08	-0.09	N/A
SOX9	ENST00000245479.2	SRY (sex determining region Y)-box 9	2595	1	1	0	0	0	hsa-miR-1305	-0.08	-0.08	N/A
PSMD10	ENST00000372296.1	proteasome (prosome, macropain) 26S subunit, non-ATPase, 10	44	2	0	1	1	0	hsa-miR-1305	-0.08	-0.24	N/A
STRN	ENST00000263918.4	striatin, calmodulin binding protein	476	7	0	3	4	7	hsa-miR-1305	-0.08	-0.1	N/A
ZBED4	ENST00000216268.5	zinc finger, BED-type containing 4	2276	2	0	2	0	1	hsa-miR-1305	-0.08	-0.1	N/A
DCAF16	ENST00000382247.1	DDB1 and CUL4 associated factor 16	202	1	0	1	0	0	hsa-miR-1305	-0.08	-0.08	N/A
AGAP5	ENST00000374094.4	ArfGAP with GTPase domain, ankyrin repeat and PH domain 5	5	1	0	0	1	0	hsa-miR-1305	-0.08	-0.08	N/A
GID8	ENST00000266069.3	GID complex subunit 8	515	1	1	0	0	1	hsa-miR-1305	-0.08	-0.16	N/A
FAM105B	ENST00000284274.4	family with sequence similarity 105, member B	247	3	0	1	2	5	hsa-miR-1305	-0.08	-0.14	N/A
FKTN	ENST00000223528.2	fukutin	153	5	1	1	3	1	hsa-miR-1305	-0.08	-0.08	N/A
MKLN1	ENST00000352689.6	muskelin 1, intracellular mediator containing kelch motifs	477	4	1	1	2	1	hsa-miR-1305	-0.08	-0.11	N/A
C2orf91	ENST00000378711.2	chromosome 2 open reading frame 91	5	1	1	0	0	0	hsa-miR-1305	-0.07	-0.07	N/A
ZSWIM6	ENST00000252744.5	zinc finger, SWIM-type containing 6	933	2	0	1	1	2	hsa-miR-1305	-0.07	-0.08	N/A
ZNF726	ENST00000525354.2	zinc finger protein 726	16	4	1	1	2	0	hsa-miR-1305	-0.07	-0.17	N/A
SELE	ENST00000367781.4	selectin E	5	2	1	0	1	1	hsa-miR-1305	-0.07	-0.07	N/A
ARPC1B	ENST00000252725.5	actin related protein 2/3 complex, subunit 1B, 41kDa	62	1	0	0	1	0	hsa-miR-1305	-0.07	-0.08	N/A
MXD1	ENST00000264444.2	MAX dimerization protein 1	183	3	0	1	2	2	hsa-miR-1305	-0.07	-0.08	N/A
KCNH5	ENST00000322893.7	potassium voltage-gated channel, subfamily H (eag-related), member 5	157	6	1	2	3	5	hsa-miR-1305	-0.07	-0.1	N/A
HIPK2	ENST00000406875.3	homeodomain interacting protein kinase 2	48	3	0	1	2	4	hsa-miR-1305	-0.07	-0.09	N/A
FGF10	ENST00000264664.4	fibroblast growth factor 10	5	5	0	1	4	3	hsa-miR-1305	-0.07	-0.1	N/A
IMPG2	ENST00000193391.7	interphotoreceptor matrix proteoglycan 2	5	3	0	1	2	2	hsa-miR-1305	-0.07	-0.07	N/A
CDK6	ENST00000265734.4	cyclin-dependent kinase 6	1116	5	1	1	3	11	hsa-miR-1305	-0.07	-0.08	N/A
GRAMD1C	ENST00000358160.4	GRAM domain containing 1C	12	2	1	0	1	0	hsa-miR-1305	-0.07	-0.07	N/A
TRAF7	ENST00000326181.6	TNF receptor-associated factor 7, E3 ubiquitin protein ligase	1505	1	0	1	0	0	hsa-miR-1305	-0.07	-0.07	N/A
CPNE4	ENST00000512055.1	copine IV	5	1	0	1	0	2	hsa-miR-1305	-0.07	-0.07	N/A
FAM120A	ENST00000333936.5	family with sequence similarity 120A	57	1	0	1	0	1	hsa-miR-1305	-0.07	-0.1	N/A
CMPK2	ENST00000256722.5	cytidine monophosphate (UMP-CMP) kinase 2, mitochondrial	13	2	0	1	1	1	hsa-miR-1305	-0.07	-0.1	N/A
ALG10B	ENST00000308742.4	ALG10B, alpha-1,2-glucosyltransferase	471	8	0	0	8	7	hsa-miR-1305	-0.07	-0.08	N/A
STX16	ENST00000355957.5	syntaxin 16	756	1	1	0	0	0	hsa-miR-1305	-0.07	-0.07	N/A
CCDC88A	ENST00000336838.6	coiled-coil domain containing 88A	141	1	0	0	1	3	hsa-miR-1305	-0.07	-0.16	N/A
SHCBP1	ENST00000303383.3	SHC SH2-domain binding protein 1	59	1	0	1	0	1	hsa-miR-1305	-0.07	-0.13	N/A
SRSF6	ENST00000244020.3	serine/arginine-rich splicing factor 6	1914	3	0	1	2	0	hsa-miR-1305	-0.07	-0.08	N/A
XIAP	ENST00000371199.3	X-linked inhibitor of apoptosis	153	2	0	0	2	3	hsa-miR-1305	-0.07	-0.08	N/A
ARFIP1	ENST00000451320.2	ADP-ribosylation factor interacting protein 1	275	2	0	1	1	0	hsa-miR-1305	-0.07	-0.07	N/A
TRA2B	ENST00000453386.2	transformer 2 beta homolog (Drosophila)	1868	2	0	1	1	4	hsa-miR-1305	-0.07	-0.08	N/A
PDE6A	ENST00000255266.5	phosphodiesterase 6A, cGMP-specific, rod, alpha	5	2	2	0	0	1	hsa-miR-1305	-0.07	-0.07	N/A
DGUOK	ENST00000264093.4	deoxyguanosine kinase	18193	1	0	0	1	0	hsa-miR-1305	-0.07	-0.07	N/A
SMUG1	ENST00000505128.1	single-strand-selective monofunctional uracil-DNA glycosylase 1	242	1	0	1	0	2	hsa-miR-1305	-0.07	-0.07	N/A
XRCC4	ENST00000511817.1	X-ray repair complementing defective repair in Chinese hamster cells 4	573	1	0	0	1	1	hsa-miR-1305	-0.07	-0.07	N/A
PLIN3	ENST00000221957.4	perilipin 3	1241	1	0	1	0	0	hsa-miR-1305	-0.07	-0.07	N/A
DDHD2	ENST00000397166.2	DDHD domain containing 2	961	1	1	0	0	2	hsa-miR-1305	-0.07	-0.08	N/A
UBN2	ENST00000473989.3	ubinuclein 2	238	4	2	0	2	3	hsa-miR-1305	-0.07	-0.08	N/A
PSMD5	ENST00000210313.3	proteasome (prosome, macropain) 26S subunit, non-ATPase, 5	3846	2	0	0	2	2	hsa-miR-1305	-0.07	-0.08	N/A
ZNF264	ENST00000263095.6	zinc finger protein 264	412	3	1	1	1	3	hsa-miR-1305	-0.07	-0.09	N/A
MBNL2	ENST00000345429.6	muscleblind-like splicing regulator 2	34	2	0	0	2	0	hsa-miR-1305	-0.07	-0.1	N/A
MRO	ENST00000428869.2	maestro	11	1	1	0	0	3	hsa-miR-1305	-0.07	-0.07	N/A
HGF	ENST00000222390.5	hepatocyte growth factor (hepapoietin A; scatter factor)	18	2	0	1	1	0	hsa-miR-1305	-0.07	-0.07	N/A
DEFB118	ENST00000253381.2	defensin, beta 118	5	1	0	1	0	1	hsa-miR-1305	-0.07	-0.07	N/A
FAR1	ENST00000354817.3	fatty acyl CoA reductase 1	814	2	1	0	1	3	hsa-miR-1305	-0.07	-0.07	N/A
PIK3CG	ENST00000359195.3	phosphatidylinositol-4,5-bisphosphate 3-kinase, catalytic subunit gamma	5	2	1	0	1	2	hsa-miR-1305	-0.07	-0.08	N/A
RWDD2B	ENST00000493196.1	RWD domain containing 2B	266	2	0	1	1	2	hsa-miR-1305	-0.07	-0.1	N/A
MDM1	ENST00000540418.1	Mdm1 nuclear protein homolog (mouse)	146	2	0	0	2	2	hsa-miR-1305	-0.07	-0.07	N/A
FITM2	ENST00000396825.3	fat storage-inducing transmembrane protein 2	215	1	1	0	0	2	hsa-miR-1305	-0.07	-0.1	N/A
CREBZF	ENST00000398294.2	CREB/ATF bZIP transcription factor	1115	6	2	1	3	9	hsa-miR-1305	-0.07	-0.21	N/A
ORC2	ENST00000234296.2	origin recognition complex, subunit 2	381	1	0	1	0	0	hsa-miR-1305	-0.07	-0.07	N/A
HOXA13	ENST00000222753.4	homeobox A13	328	5	0	4	1	1	hsa-miR-1305	-0.07	-0.14	N/A
NBPF3	ENST00000318220.6	neuroblastoma breakpoint family, member 3	5	1	1	0	0	0	hsa-miR-1305	-0.07	-0.07	N/A
TRPM3	ENST00000377110.3	transient receptor potential cation channel, subfamily M, member 3	11	5	0	1	4	3	hsa-miR-1305	-0.07	-0.08	N/A
VPS13C	ENST00000249837.3	vacuolar protein sorting 13 homolog C (S. cerevisiae)	85	1	0	1	0	1	hsa-miR-1305	-0.07	-0.07	N/A
SRSF1	ENST00000258962.4	serine/arginine-rich splicing factor 1	1430	2	0	1	1	7	hsa-miR-1305	-0.07	-0.17	N/A
SERINC5	ENST00000512721.1	serine incorporator 5	175	3	0	2	1	6	hsa-miR-1305	-0.07	-0.07	N/A
TCTEX1D1	ENST00000282670.2	Tctex1 domain containing 1	20	2	0	1	1	0	hsa-miR-1305	-0.07	-0.1	N/A
JMJD1C	ENST00000399251.1	jumonji domain containing 1C	60	3	1	1	1	1	hsa-miR-1305	-0.07	-0.09	N/A
DNAJC27	ENST00000264711.2	DnaJ (Hsp40) homolog, subfamily C, member 27	41	2	0	1	1	1	hsa-miR-1305	-0.07	-0.09	N/A
KLHL5	ENST00000261425.3	kelch-like family member 5	366	4	0	2	2	1	hsa-miR-1305	-0.07	-0.13	N/A
PAPSS2	ENST00000361175.4	3'-phosphoadenosine 5'-phosphosulfate synthase 2	874	2	1	0	1	0	hsa-miR-1305	-0.07	-0.1	N/A
VSIG10	ENST00000359236.5	V-set and immunoglobulin domain containing 10	355	4	0	0	4	0	hsa-miR-1305	-0.07	-0.13	N/A
CRLS1	ENST00000378863.4	cardiolipin synthase 1	4205	3	1	0	2	1	hsa-miR-1305	-0.07	-0.28	N/A
TENM1	ENST00000371130.3	teneurin transmembrane protein 1	5	5	1	0	4	2	hsa-miR-1305	-0.07	-0.07	N/A
SFMBT2	ENST00000361972.4	Scm-like with four mbt domains 2	107	4	1	1	2	4	hsa-miR-1305	-0.07	-0.07	N/A
GRIN2B	ENST00000609686.1	glutamate receptor, ionotropic, N-methyl D-aspartate 2B	5	5	1	0	4	6	hsa-miR-1305	-0.07	-0.07	N/A
ST8SIA4	ENST00000231461.5	ST8 alpha-N-acetyl-neuraminide alpha-2,8-sialyltransferase 4	5	4	1	1	2	4	hsa-miR-1305	-0.07	-0.07	N/A
PARD3B	ENST00000406610.2	par-3 family cell polarity regulator beta	38	4	1	1	2	2	hsa-miR-1305	-0.07	-0.07	N/A
GOLGA8I	ENST00000450802.3	golgin A8 family, member I	5	5	0	2	3	0	hsa-miR-1305	-0.07	-0.07	N/A
CHL1	ENST00000256509.2	cell adhesion molecule L1-like	24	5	1	0	4	1	hsa-miR-1305	-0.07	-0.07	N/A
SUSD5	ENST00000309558.3	sushi domain containing 5	23	2	0	1	1	1	hsa-miR-1305	-0.07	-0.07	N/A
GABRB2	ENST00000393959.1	gamma-aminobutyric acid (GABA) A receptor, beta 2	5	4	1	1	2	1	hsa-miR-1305	-0.07	-0.07	N/A
ZNF804B	ENST00000333190.4	zinc finger protein 804B	0	3	2	0	1	5	hsa-miR-1305	-0.07	-0.07	N/A
GOLGA8N	ENST00000448387.2	golgin A8 family, member N	0	5	0	2	3	0	hsa-miR-1305	-0.07	-0.07	N/A
GOLGA8M	ENST00000563027.1	golgin A8 family, member M	0	5	0	2	3	0	hsa-miR-1305	-0.07	-0.07	N/A
LIN28B	ENST00000345080.4	lin-28 homolog B (C. elegans)	118	5	0	2	3	3	hsa-miR-1305	-0.07	-0.07	N/A
SLC4A10	ENST00000415876.2	solute carrier family 4, sodium bicarbonate transporter, member 10	5	1	0	0	1	4	hsa-miR-1305	-0.07	-0.07	N/A
IL12A	ENST00000466512.1	interleukin 12A (natural killer cell stimulatory factor 1, cytotoxic lymphocyte maturation factor 1, p35)	31	1	0	0	1	1	hsa-miR-1305	-0.07	-0.07	N/A
DOK5	ENST00000262593.5	docking protein 5	5	1	0	0	1	2	hsa-miR-1305	-0.07	-0.07	N/A
IL21R	ENST00000395755.1	interleukin 21 receptor	5	1	0	1	0	0	hsa-miR-1305	-0.07	-0.07	N/A
PDIK1L	ENST00000374271.4	PDLIM1 interacting kinase 1 like	5	3	1	0	2	6	hsa-miR-1305	-0.07	-0.07	N/A
BTF3L4	ENST00000489308.2	basic transcription factor 3-like 4	1245	1	0	1	0	2	hsa-miR-1305	-0.07	-0.07	N/A
NECAP2	ENST00000337132.5	NECAP endocytosis associated 2	1011	1	0	1	0	2	hsa-miR-1305	-0.07	-0.07	N/A
SMAD4	ENST00000398417.2	SMAD family member 4	403	3	1	1	1	1	hsa-miR-1305	-0.07	-0.1	N/A
C1orf174	ENST00000361605.3	chromosome 1 open reading frame 174	10	1	0	0	1	1	hsa-miR-1305	-0.07	-0.15	N/A
NIPBL	ENST00000448238.2	Nipped-B homolog (Drosophila)	250	1	1	0	0	1	hsa-miR-1305	-0.07	-0.14	N/A
TGFB2	ENST00000366930.4	transforming growth factor, beta 2	157	4	0	1	3	1	hsa-miR-1305	-0.07	-0.13	N/A
PLCXD3	ENST00000377801.3	phosphatidylinositol-specific phospholipase C, X domain containing 3	81	4	1	1	2	6	hsa-miR-1305	-0.07	-0.07	N/A
ZFHX4	ENST00000521891.2	zinc finger homeobox 4	194	2	0	1	1	1	hsa-miR-1305	-0.07	-0.07	N/A
POTEE	ENST00000358087.5	POTE ankyrin domain family, member E	5	1	1	0	0	1	hsa-miR-1305	-0.07	-0.07	N/A
LCA5	ENST00000369846.4	Leber congenital amaurosis 5	8	1	0	0	1	1	hsa-miR-1305	-0.07	-0.07	N/A
PFKFB3	ENST00000536985.1	6-phosphofructo-2-kinase/fructose-2,6-biphosphatase 3	29	1	0	1	0	1	hsa-miR-1305	-0.07	-0.07	N/A
LRRC6	ENST00000519595.1	leucine rich repeat containing 6	5	1	0	0	1	1	hsa-miR-1305	-0.07	-0.07	N/A
AKIRIN2	ENST00000257787.5	akirin 2	477	1	0	0	1	0	hsa-miR-1305	-0.07	-0.07	N/A
ZC3HC1	ENST00000358303.4	zinc finger, C3HC-type containing 1	566	1	0	0	1	0	hsa-miR-1305	-0.07	-0.07	N/A
NCOA7	ENST00000392477.2	nuclear receptor coactivator 7	2967	2	1	0	1	2	hsa-miR-1305	-0.07	-0.07	N/A
STEAP2	ENST00000287908.3	STEAP family member 2, metalloreductase	266	2	0	2	0	4	hsa-miR-1305	-0.07	-0.08	N/A
COMMD5	ENST00000402718.3	COMM domain containing 5	927	1	0	0	1	0	hsa-miR-1305	-0.07	-0.07	N/A
TSPAN18	ENST00000340160.3	tetraspanin 18	332	1	0	1	0	0	hsa-miR-1305	-0.07	-0.09	N/A
ZBTB6	ENST00000373659.3	zinc finger and BTB domain containing 6	55	3	0	1	2	3	hsa-miR-1305	-0.07	-0.14	N/A
FGD4	ENST00000427716.2	FYVE, RhoGEF and PH domain containing 4	38	2	1	0	1	3	hsa-miR-1305	-0.07	-0.07	N/A
LDHD	ENST00000300051.4	lactate dehydrogenase D	29	1	0	1	0	0	hsa-miR-1305	-0.07	-0.1	N/A
SSPN	ENST00000242729.2	sarcospan	25	2	1	1	0	3	hsa-miR-1305	-0.07	-0.08	N/A
TCEANC2	ENST00000234827.1	transcription elongation factor A (SII) N-terminal and central domain containing 2	78	2	2	0	0	2	hsa-miR-1305	-0.07	-0.25	N/A
CLOCK	ENST00000309964.4	clock circadian regulator	86	4	1	1	2	6	hsa-miR-1305	-0.07	-0.07	N/A
KIAA1244	ENST00000251691.4	KIAA1244	169	6	1	1	4	5	hsa-miR-1305	-0.07	-0.09	N/A
RD3L	ENST00000557640.1	retinal degeneration 3-like	5	1	0	0	1	0	hsa-miR-1305	-0.07	-0.07	N/A
POLR3G	ENST00000504930.1	polymerase (RNA) III (DNA directed) polypeptide G (32kD)	67	1	0	0	1	2	hsa-miR-1305	-0.07	-0.07	N/A
ZNF138	ENST00000440598.1	zinc finger protein 138	357	1	0	0	1	0	hsa-miR-1305	-0.07	-0.07	N/A
DDX43	ENST00000370336.4	DEAD (Asp-Glu-Ala-Asp) box polypeptide 43	35	1	0	0	1	0	hsa-miR-1305	-0.07	-0.07	N/A
ERMP1	ENST00000381506.3	endoplasmic reticulum metallopeptidase 1	53	3	1	1	1	1	hsa-miR-1305	-0.07	-0.1	N/A
MFAP3L	ENST00000393704.3	microfibrillar-associated protein 3-like	69	4	0	3	1	1	hsa-miR-1305	-0.07	-0.07	N/A
BLOC1S5	ENST00000397457.2	biogenesis of lysosomal organelles complex-1, subunit 5, muted	187	3	1	1	1	0	hsa-miR-1305	-0.07	-0.11	N/A
IMMP2L	ENST00000405709.2	IMP2 inner mitochondrial membrane peptidase-like (S. cerevisiae)	560	1	0	0	1	0	hsa-miR-1305	-0.07	-0.07	N/A
C11orf73	ENST00000533986.1	chromosome 11 open reading frame 73	1708	2	0	0	2	1	hsa-miR-1305	-0.07	-0.09	N/A
ENDOD1	ENST00000278505.4	endonuclease domain containing 1	100	2	0	2	0	3	hsa-miR-1305	-0.07	-0.11	N/A
GTF2I	ENST00000416070.1	general transcription factor IIi	5	1	0	0	1	0	hsa-miR-1305	-0.07	-0.07	N/A
THSD7B	ENST00000409968.1	thrombospondin, type I, domain containing 7B	5	1	0	1	0	0	hsa-miR-1305	-0.07	-0.07	N/A
NFATC2IP	ENST00000320805.4	nuclear factor of activated T-cells, cytoplasmic, calcineurin-dependent 2 interacting protein	754	1	0	1	0	3	hsa-miR-1305	-0.07	-0.07	N/A
AKR1C2	ENST00000380753.4	aldo-keto reductase family 1, member C2	5	3	0	0	3	1	hsa-miR-1305	-0.07	-0.08	N/A
CEP44	ENST00000296519.4	centrosomal protein 44kDa	376	5	1	0	4	2	hsa-miR-1305	-0.07	-0.07	N/A
SPATA17	ENST00000366933.4	spermatogenesis associated 17	12	4	1	1	2	4	hsa-miR-1305	-0.07	-0.17	N/A
DSE	ENST00000452085.3	dermatan sulfate epimerase	975	8	0	3	5	5	hsa-miR-1305	-0.07	-0.16	N/A
CANX	ENST00000247461.4	calnexin	17053	1	1	0	0	2	hsa-miR-1305	-0.07	-0.09	N/A
POU2F1	ENST00000367866.2	POU class 2 homeobox 1	83	4	1	1	2	3	hsa-miR-1305	-0.07	-0.07	N/A
DHRS1	ENST00000288111.7	dehydrogenase/reductase (SDR family) member 1	82	1	0	0	1	0	hsa-miR-1305	-0.07	-0.07	N/A
GOLGA8J	ENST00000341650.6	golgin A8 family, member J	0	4	0	2	2	0	hsa-miR-1305	-0.07	-0.07	N/A
TAF1C	ENST00000341690.6	TATA box binding protein (TBP)-associated factor, RNA polymerase I, C, 110kDa	73	1	0	1	0	0	hsa-miR-1305	-0.07	-0.07	N/A
TDRD5	ENST00000294848.8	tudor domain containing 5	5	1	0	0	1	0	hsa-miR-1305	-0.07	-0.07	N/A
SACS	ENST00000402364.1	spastic ataxia of Charlevoix-Saguenay (sacsin)	450	1	0	1	0	0	hsa-miR-1305	-0.07	-0.07	N/A
KCNMB1	ENST00000274629.4	potassium large conductance calcium-activated channel, subfamily M, beta member 1	5	2	0	1	1	0	hsa-miR-1305	-0.07	-0.07	N/A
DLX3	ENST00000434704.2	distal-less homeobox 3	5	2	1	0	1	0	hsa-miR-1305	-0.07	-0.07	N/A
ELP4	ENST00000395934.2	elongator acetyltransferase complex subunit 4	282	2	1	0	1	2	hsa-miR-1305	-0.07	-0.08	N/A
MAK	ENST00000313243.2	male germ cell-associated kinase	7	1	1	0	0	0	hsa-miR-1305	-0.07	-0.1	N/A
PAQR3	ENST00000512733.1	progestin and adipoQ receptor family member III	217	4	0	1	3	2	hsa-miR-1305	-0.07	-0.09	N/A
PLEKHG1	ENST00000367328.1	pleckstrin homology domain containing, family G (with RhoGef domain) member 1	106	3	1	2	0	1	hsa-miR-1305	-0.07	-0.07	N/A
EPSTI1	ENST00000313624.7	epithelial stromal interaction 1 (breast)	11	1	0	1	0	3	hsa-miR-1305	-0.07	-0.07	N/A
F12	ENST00000253496.3	coagulation factor XII (Hageman factor)	858	1	0	0	1	0	hsa-miR-1305	-0.07	-0.07	N/A
MSH4	ENST00000263187.3	mutS homolog 4	5	1	0	0	1	0	hsa-miR-1305	-0.07	-0.07	N/A
AMMECR1	ENST00000262844.5	Alport syndrome, mental retardation, midface hypoplasia and elliptocytosis chromosomal region gene 1	5	2	0	2	0	2	hsa-miR-1305	-0.07	-0.07	N/A
MPRIP	ENST00000341712.4	myosin phosphatase Rho interacting protein	521	5	0	3	2	1	hsa-miR-1305	-0.06	-0.09	N/A
PTAR1	ENST00000377200.5	protein prenyltransferase alpha subunit repeat containing 1	161	4	0	3	1	1	hsa-miR-1305	-0.06	-0.09	N/A
RALGPS2	ENST00000367635.3	Ral GEF with PH domain and SH3 binding motif 2	201	5	1	0	4	3	hsa-miR-1305	-0.06	-0.07	N/A
AGO1	ENST00000373204.4	argonaute RISC catalytic component 1	402	5	1	1	3	5	hsa-miR-1305	-0.06	-0.08	N/A
AGK	ENST00000355413.4	acylglycerol kinase	186	3	1	1	1	0	hsa-miR-1305	-0.06	-0.08	N/A
GRPEL1	ENST00000264954.4	GrpE-like 1, mitochondrial (E. coli)	1416	1	0	1	0	0	hsa-miR-1305	-0.06	-0.11	N/A
CALU	ENST00000535011.2	calumenin	3079	4	0	2	2	3	hsa-miR-1305	-0.06	-0.1	N/A
PAPOLG	ENST00000238714.3	poly(A) polymerase gamma	49	2	0	1	1	6	hsa-miR-1305	-0.06	-0.08	N/A
IPO5	ENST00000261574.5	importin 5	1826	2	2	0	0	1	hsa-miR-1305	-0.06	-0.07	N/A
C5AR1	ENST00000355085.3	complement component 5a receptor 1	5	1	0	0	1	1	hsa-miR-1305	-0.06	-0.06	N/A
FMO2	ENST00000441535.1	flavin containing monooxygenase 2 (non-functional)	5	4	1	0	3	2	hsa-miR-1305	-0.06	-0.06	N/A
COL21A1	ENST00000244728.5	collagen, type XXI, alpha 1	9	2	0	1	1	1	hsa-miR-1305	-0.06	-0.06	N/A
SMEK1	ENST00000554684.1	SMEK homolog 1, suppressor of mek1 (Dictyostelium)	713	1	1	0	0	0	hsa-miR-1305	-0.06	-0.06	N/A
APOBEC3B	ENST00000333467.3	apolipoprotein B mRNA editing enzyme, catalytic polypeptide-like 3B	45	1	0	0	1	0	hsa-miR-1305	-0.06	-0.06	N/A
CCDC148	ENST00000283233.5	coiled-coil domain containing 148	5	2	0	1	1	1	hsa-miR-1305	-0.06	-0.06	N/A
PBLD	ENST00000336578.1	phenazine biosynthesis-like protein domain containing	44	1	0	0	1	1	hsa-miR-1305	-0.06	-0.06	N/A
ITGB6	ENST00000283249.2	integrin, beta 6	5	4	0	1	3	1	hsa-miR-1305	-0.06	-0.06	N/A
CSGALNACT2	ENST00000374466.3	chondroitin sulfate N-acetylgalactosaminyltransferase 2	128	2	2	0	0	1	hsa-miR-1305	-0.06	-0.06	N/A
TDRD10	ENST00000368480.3	tudor domain containing 10	14	1	0	1	0	0	hsa-miR-1305	-0.06	-0.06	N/A
GFPT2	ENST00000253778.8	glutamine-fructose-6-phosphate transaminase 2	70	1	0	1	0	1	hsa-miR-1305	-0.06	-0.06	N/A
HTN3	ENST00000530128.1	histatin 3	5	1	0	0	1	0	hsa-miR-1305	-0.06	-0.06	N/A
ACAT1	ENST00000265838.4	acetyl-CoA acetyltransferase 1	597	1	0	0	1	1	hsa-miR-1305	-0.06	-0.07	N/A
LBH	ENST00000406087.1	limb bud and heart development	1956	2	0	0	2	1	hsa-miR-1305	-0.06	-0.07	N/A
ARID4B	ENST00000349213.3	AT rich interactive domain 4B (RBP1-like)	940	1	1	0	0	0	hsa-miR-1305	-0.06	-0.07	N/A
FAM110B	ENST00000361488.3	family with sequence similarity 110, member B	60	1	0	1	0	3	hsa-miR-1305	-0.06	-0.1	N/A
NUP37	ENST00000552283.1	nucleoporin 37kDa	458	5	1	1	3	1	hsa-miR-1305	-0.06	-0.16	N/A
USP14	ENST00000261601.7	ubiquitin specific peptidase 14 (tRNA-guanine transglycosylase)	561	2*	0	1	0	1	hsa-miR-1305	-0.06	-0.07	N/A
FCHO2	ENST00000430046.2	FCH domain only 2	158	2	1	0	1	2	hsa-miR-1305	-0.06	-0.06	N/A
HIST1H1D	ENST00000244534.5	histone cluster 1, H1d	5	1	0	0	1	0	hsa-miR-1305	-0.06	-0.06	N/A
TSLP	ENST00000379706.4	thymic stromal lymphopoietin	62	1	0	0	1	1	hsa-miR-1305	-0.06	-0.06	N/A
RABAC1	ENST00000601891.1	Rab acceptor 1 (prenylated)	2218	1	0	0	1	0	hsa-miR-1305	-0.06	-0.06	N/A
ENPP6	ENST00000296741.2	ectonucleotide pyrophosphatase/phosphodiesterase 6	5	3	1	1	1	0	hsa-miR-1305	-0.06	-0.06	N/A
PHRF1	ENST00000264555.5	PHD and ring finger domains 1	133	1	1	0	0	0	hsa-miR-1305	-0.06	-0.06	N/A
GPR18	ENST00000397473.2	G protein-coupled receptor 18	5	1	0	0	1	0	hsa-miR-1305	-0.06	-0.06	N/A
SEMA5A	ENST00000382496.5	sema domain, seven thrombospondin repeats (type 1 and type 1-like), transmembrane domain (TM) and short cytoplasmic domain, (semaphorin) 5A	98	6	0	1	5	7	hsa-miR-1305	-0.06	-0.07	N/A
SYCP2	ENST00000357552.3	synaptonemal complex protein 2	28	1	0	1	0	0	hsa-miR-1305	-0.06	-0.13	N/A
RFX3	ENST00000382004.3	regulatory factor X, 3 (influences HLA class II expression)	37	4	2	0	2	6	hsa-miR-1305	-0.06	-0.08	N/A
NDUFS5	ENST00000372969.3	NADH dehydrogenase (ubiquinone) Fe-S protein 5, 15kDa (NADH-coenzyme Q reductase)	32	1	0	1	0	0	hsa-miR-1305	-0.06	-0.2	N/A
CRK	ENST00000398970.5	v-crk avian sarcoma virus CT10 oncogene homolog	1841	1	0	0	1	2	hsa-miR-1305	-0.06	-0.07	N/A
FOPNL	ENST00000573396.1	FGFR1OP N-terminal like	29	3	0	1	2	0	hsa-miR-1305	-0.06	-0.12	N/A
PDZD8	ENST00000334464.5	PDZ domain containing 8	99	1	0	1	0	4	hsa-miR-1305	-0.06	-0.11	N/A
FOXN4	ENST00000355216.1	forkhead box N4	16	1	0	1	0	0	hsa-miR-1305	-0.06	-0.08	N/A
TAL2	ENST00000334077.3	T-cell acute lymphocytic leukemia 2	21	6	0	2	4	0	hsa-miR-1305	-0.06	-0.08	N/A
LHX9	ENST00000367390.3	LIM homeobox 9	40	8	0	1	7	3	hsa-miR-1305	-0.06	-0.11	N/A
ELMOD2	ENST00000323570.3	ELMO/CED-12 domain containing 2	32	3	1	2	0	3	hsa-miR-1305	-0.06	-0.32	N/A
C18orf42	ENST00000580650.1	chromosome 18 open reading frame 42	5	2	0	0	2	1	hsa-miR-1305	-0.06	-0.1	N/A
C2orf15	ENST00000512183.2	chromosome 2 open reading frame 15	246	1	1	0	0	0	hsa-miR-1305	-0.06	-0.08	N/A
DHCR24	ENST00000371269.3	24-dehydrocholesterol reductase	7645	1	0	1	0	0	hsa-miR-1305	-0.06	-0.06	N/A
TRIM49D1	ENST00000530311.2	tripartite motif containing 49D1	5	1	0	0	1	0	hsa-miR-1305	-0.06	-0.06	N/A
SMIM10	ENST00000330288.4	small integral membrane protein 10	124	2	0	0	2	0	hsa-miR-1305	-0.06	-0.06	N/A
HTR1D	ENST00000374619.1	5-hydroxytryptamine (serotonin) receptor 1D, G protein-coupled	99	1	0	1	0	1	hsa-miR-1305	-0.06	-0.08	N/A
PGM3	ENST00000513973.1	phosphoglucomutase 3	707	2	0	1	1	0	hsa-miR-1305	-0.06	-0.08	N/A
NBEAL1	ENST00000449802.1	neurobeachin-like 1	42	7	0	0	7	2	hsa-miR-1305	-0.06	-0.07	N/A
MAGEB17	ENST00000400004.2	melanoma antigen family B, 17	5	1	0	0	1	0	hsa-miR-1305	-0.06	-0.06	N/A
CTSV	ENST00000259470.5	cathepsin V	601	2	0	1	1	3	hsa-miR-1305	-0.06	-0.15	N/A
MRPL30	ENST00000338148.3	mitochondrial ribosomal protein L30	246	1	1	0	0	0	hsa-miR-1305	-0.06	-0.08	N/A
DDX60L	ENST00000511577.1	DEAD (Asp-Glu-Ala-Asp) box polypeptide 60-like	6	1	0	1	0	2	hsa-miR-1305	-0.06	-0.06	N/A
MPHOSPH8	ENST00000361479.5	M-phase phosphoprotein 8	156	2	1	0	1	2	hsa-miR-1305	-0.06	-0.08	N/A
AC135983.2	ENST00000593303.1	Protein LOC100996413	5	1	0	1	0	0	hsa-miR-1305	-0.06	-0.06	N/A
ACOT13	ENST00000537591.1	acyl-CoA thioesterase 13	1489	3	0	1	2	3	hsa-miR-1305	-0.06	-0.12	N/A
SOCS5	ENST00000306503.5	suppressor of cytokine signaling 5	72	1	0	1	0	6	hsa-miR-1305	-0.06	-0.12	N/A
SOGA3	ENST00000556132.1	SOGA family member 3	95	7	0	2	5	5	hsa-miR-1305	-0.06	-0.09	N/A
DGKH	ENST00000261491.5	diacylglycerol kinase, eta	46	4	2	0	2	6	hsa-miR-1305	-0.06	-0.08	N/A
PREPL	ENST00000541738.1	prolyl endopeptidase-like	612	6	1	0	5	1	hsa-miR-1305	-0.06	-0.12	N/A
MLLT11	ENST00000368921.3	myeloid/lymphoid or mixed-lineage leukemia (trithorax homolog, Drosophila); translocated to, 11	308	1	1	0	0	0	hsa-miR-1305	-0.06	-0.12	N/A
THAP6	ENST00000311638.3	THAP domain containing 6	24	3	0	1	2	0	hsa-miR-1305	-0.06	-0.07	N/A
ZC3H12C	ENST00000278590.3	zinc finger CCCH-type containing 12C	150	3	0	1	2	3	hsa-miR-1305	-0.06	-0.07	N/A
EIF3M	ENST00000531120.1	eukaryotic translation initiation factor 3, subunit M	218	3	1	1	1	0	hsa-miR-1305	-0.06	-0.18	N/A
PAFAH2	ENST00000374282.3	platelet-activating factor acetylhydrolase 2, 40kDa	287	1	0	1	0	1	hsa-miR-1305	-0.06	-0.08	N/A
KLHL32	ENST00000369261.4	kelch-like family member 32	11	3	0	1	2	0	hsa-miR-1305	-0.06	-0.06	N/A
IQGAP2	ENST00000274364.6	IQ motif containing GTPase activating protein 2	588	2	1	0	1	1	hsa-miR-1305	-0.06	-0.09	N/A
USP10	ENST00000219473.7	ubiquitin specific peptidase 10	66	1	0	1	0	0	hsa-miR-1305	-0.06	-0.06	N/A
MAGEA12	ENST00000357916.4	melanoma antigen family A, 12	5	1	0	0	1	0	hsa-miR-1305	-0.06	-0.06	N/A
NFIB	ENST00000397575.3	nuclear factor I/B	1149	7	0	2	5	5	hsa-miR-1305	-0.06	-0.09	N/A
NR4A2	ENST00000409108.2	nuclear receptor subfamily 4, group A, member 2	1631	1	1	0	0	0	hsa-miR-1305	-0.06	-0.06	N/A
CEP290	ENST00000547691.2	centrosomal protein 290kDa	10	1	0	0	1	0	hsa-miR-1305	-0.06	-0.12	N/A
TMEM47	ENST00000275954.3	transmembrane protein 47	129	2	1	0	1	1	hsa-miR-1305	-0.06	-0.06	N/A
AMD1	ENST00000368885.3	adenosylmethionine decarboxylase 1	725	3	1	1	1	4	hsa-miR-1305	-0.06	-0.13	N/A
GNA13	ENST00000439174.2	guanine nucleotide binding protein (G protein), alpha 13	190	5	0	2	3	7	hsa-miR-1305	-0.06	-0.07	N/A
C9orf156	ENST00000375119.3	chromosome 9 open reading frame 156	177	2	0	0	2	4	hsa-miR-1305	-0.06	-0.07	N/A
SAMD8	ENST00000372687.4	sterile alpha motif domain containing 8	100	1	1	0	0	3	hsa-miR-1305	-0.06	-0.1	N/A
SHROOM4	ENST00000376020.2	shroom family member 4	5	7	1	1	5	2	hsa-miR-1305	-0.06	-0.1	N/A
CLDN6	ENST00000396925.1	claudin 6	17	1	0	0	1	0	hsa-miR-1305	-0.06	-0.06	N/A
KIF21A	ENST00000361961.3	kinesin family member 21A	37	2	0	0	2	0	hsa-miR-1305	-0.06	-0.06	N/A
OPALIN	ENST00000371172.3	oligodendrocytic myelin paranodal and inner loop protein	5	3	1	1	1	2	hsa-miR-1305	-0.06	-0.06	N/A
TSPYL5	ENST00000322128.3	TSPY-like 5	20	3	1	1	1	0	hsa-miR-1305	-0.06	-0.06	N/A
ZC3H6	ENST00000343936.4	zinc finger CCCH-type containing 6	10	4	0	2	2	0	hsa-miR-1305	-0.06	-0.06	N/A
RAB27B	ENST00000262094.5	RAB27B, member RAS oncogene family	5	4	1	0	3	1	hsa-miR-1305	-0.06	-0.06	N/A
GOLGA8R	ENST00000327271.10	golgin A8 family, member R	0	4	0	2	2	0	hsa-miR-1305	-0.06	-0.06	N/A
GOLGA8H	ENST00000566740.1	golgin A8 family, member H	2	4	0	2	2	0	hsa-miR-1305	-0.06	-0.06	N/A
TNR	ENST00000367674.2	tenascin R	5	4	0	2	2	1	hsa-miR-1305	-0.06	-0.06	N/A
TTC23L	ENST00000505624.1	tetratricopeptide repeat domain 23-like	5	1	0	0	1	0	hsa-miR-1305	-0.06	-0.06	N/A
FGL1	ENST00000398056.2	fibrinogen-like 1	171	1	0	0	1	0	hsa-miR-1305	-0.06	-0.06	N/A
GOLGA8O	ENST00000509311.2	golgin A8 family, member O	0	4	0	2	2	0	hsa-miR-1305	-0.06	-0.06	N/A
PCLO	ENST00000333891.9	piccolo presynaptic cytomatrix protein	22	3	0	3	0	2	hsa-miR-1305	-0.06	-0.06	N/A
CSRNP3	ENST00000314499.7	cysteine-serine-rich nuclear protein 3	24	3	1	1	1	5	hsa-miR-1305	-0.06	-0.06	N/A
MACROD2	ENST00000217246.4	MACRO domain containing 2	5	4	1	0	3	2	hsa-miR-1305	-0.06	-0.06	N/A
ST8SIA1	ENST00000396037.4	ST8 alpha-N-acetyl-neuraminide alpha-2,8-sialyltransferase 1	5	4	0	2	2	4	hsa-miR-1305	-0.06	-0.06	N/A
C1QTNF7	ENST00000429690.1	C1q and tumor necrosis factor related protein 7	5	1	0	1	0	3	hsa-miR-1305	-0.06	-0.06	N/A
GOLGA8K	ENST00000512626.2	golgin A8 family, member K	0	4	0	2	2	0	hsa-miR-1305	-0.06	-0.06	N/A
SLCO5A1	ENST00000260126.4	solute carrier organic anion transporter family, member 5A1	9	4	1	0	3	3	hsa-miR-1305	-0.06	-0.06	N/A
AMIGO1	ENST00000369864.4	adhesion molecule with Ig-like domain 1	167	2	2	0	0	0	hsa-miR-1305	-0.06	-0.06	N/A
CYP26B1	ENST00000001146.2	cytochrome P450, family 26, subfamily B, polypeptide 1	1315	3	1	1	1	1	hsa-miR-1305	-0.06	-0.06	N/A
CREBRF	ENST00000540014.1	CREB3 regulatory factor	24	5	0	1	4	3	hsa-miR-1305	-0.06	-0.06	N/A
LPP	ENST00000312675.4	LIM domain containing preferred translocation partner in lipoma	1894	4	0	2	2	3	hsa-miR-1305	-0.06	-0.06	N/A
HCN1	ENST00000303230.4	hyperpolarization activated cyclic nucleotide-gated potassium channel 1	5	4	2	0	2	7	hsa-miR-1305	-0.06	-0.08	N/A
SLC7A14	ENST00000231706.5	solute carrier family 7, member 14	5	4	1	0	3	3	hsa-miR-1305	-0.06	-0.06	N/A
HMGCL	ENST00000374490.3	3-hydroxymethyl-3-methylglutaryl-CoA lyase	1129	1	0	0	1	0	hsa-miR-1305	-0.06	-0.06	N/A
PRICKLE2	ENST00000295902.6	prickle homolog 2 (Drosophila)	20	3	1	1	1	1	hsa-miR-1305	-0.06	-0.06	N/A
RAB11FIP2	ENST00000355624.3	RAB11 family interacting protein 2 (class I)	449	3	0	1	2	4	hsa-miR-1305	-0.06	-0.06	N/A
GCNT4	ENST00000322348.4	glucosaminyl (N-acetyl) transferase 4, core 2	19	2	0	1	1	4	hsa-miR-1305	-0.06	-0.08	N/A
SMS	ENST00000404933.2	spermine synthase	14	2	0	1	1	1	hsa-miR-1305	-0.06	-0.1	N/A
MOB1B	ENST00000309395.2	MOB kinase activator 1B	54	3	0	2	1	2	hsa-miR-1305	-0.06	-0.06	N/A
ZFP91	ENST00000316059.6	ZFP91 zinc finger protein	688	3	1	1	1	2	hsa-miR-1305	-0.06	-0.06	N/A
SPATA13	ENST00000382108.3	spermatogenesis associated 13	900	4	1	0	3	0	hsa-miR-1305	-0.06	-0.06	N/A
BET1	ENST00000222547.3	Bet1 golgi vesicular membrane trafficking protein	722	2	1	0	1	0	hsa-miR-1305	-0.06	-0.25	N/A
HNRNPK	ENST00000376281.4	heterogeneous nuclear ribonucleoprotein K	124	2	0	1	1	3	hsa-miR-1305	-0.06	-0.14	N/A
LRRC58	ENST00000295628.3	leucine rich repeat containing 58	940	3	1	1	1	2	hsa-miR-1305	-0.06	-0.06	N/A
FAR2	ENST00000536681.3	fatty acyl CoA reductase 2	193	2	1	0	1	1	hsa-miR-1305	-0.06	-0.08	N/A
EXOC5	ENST00000413566.2	exocyst complex component 5	242	2	2	0	0	3	hsa-miR-1305	-0.06	-0.06	N/A
ZKSCAN1	ENST00000324306.6	zinc finger with KRAB and SCAN domains 1	1314	4	0	2	2	3	hsa-miR-1305	-0.06	-0.06	N/A
GDI2	ENST00000380191.4	GDP dissociation inhibitor 2	664	1	0	1	0	0	hsa-miR-1305	-0.06	-0.07	N/A
ATG16L1	ENST00000392017.4	autophagy related 16-like 1 (S. cerevisiae)	552	1	0	1	0	0	hsa-miR-1305	-0.06	-0.06	N/A
NOP10	ENST00000557912.1	NOP10 ribonucleoprotein	14	1	0	0	1	0	hsa-miR-1305	-0.06	-0.18	N/A
ZBED3	ENST00000255198.2	zinc finger, BED-type containing 3	399	2	0	1	1	2	hsa-miR-1305	-0.06	-0.06	N/A
SGPP1	ENST00000247225.6	sphingosine-1-phosphate phosphatase 1	1340	2	0	1	1	0	hsa-miR-1305	-0.06	-0.06	N/A
GPR65	ENST00000267549.3	G protein-coupled receptor 65	5	1	0	0	1	1	hsa-miR-1305	-0.06	-0.06	N/A
KCNIP4	ENST00000382148.3	Kv channel interacting protein 4	5	1	0	1	0	1	hsa-miR-1305	-0.06	-0.06	N/A
USP46	ENST00000441222.3	ubiquitin specific peptidase 46	180	4	1	0	3	3	hsa-miR-1305	-0.06	-0.09	N/A
KLHL24	ENST00000454652.2	kelch-like family member 24	143	4	0	2	2	5	hsa-miR-1305	-0.06	-0.08	N/A
COL15A1	ENST00000375001.3	collagen, type XV, alpha 1	371	2	1	1	0	0	hsa-miR-1305	-0.06	-0.07	N/A
PAPD5	ENST00000357464.3	PAP associated domain containing 5	152	4	0	1	3	6	hsa-miR-1305	-0.06	-0.08	N/A
ZBTB8OS	ENST00000373501.2	zinc finger and BTB domain containing 8 opposite strand	74	3	0	1	2	1	hsa-miR-1305	-0.06	-0.15	N/A
THUMPD3	ENST00000345094.3	THUMP domain containing 3	445	3	1	0	2	1	hsa-miR-1305	-0.06	-0.12	N/A
ANXA2	ENST00000396024.3	annexin A2	30	1	0	0	1	0	hsa-miR-1305	-0.06	-0.07	N/A
PRDM6	ENST00000407847.4	PR domain containing 6	69	5	0	2	3	5	hsa-miR-1305	-0.06	-0.07	N/A
NET1	ENST00000355029.4	neuroepithelial cell transforming 1	73	3	0	1	2	4	hsa-miR-1305	-0.06	-0.08	N/A
BECN1	ENST00000438274.3	beclin 1, autophagy related	2879	1	0	1	0	1	hsa-miR-1305	-0.06	-0.25	N/A
GAN	ENST00000568107.2	gigaxonin	185	3	2	0	1	13	hsa-miR-1305	-0.06	-0.07	N/A
ZNF549	ENST00000376233.3	zinc finger protein 549	7	1	0	1	0	0	hsa-miR-1305	-0.06	-0.06	N/A
C11orf34	ENST00000338832.2	chromosome 11 open reading frame 34	5	1	0	0	1	0	hsa-miR-1305	-0.06	-0.06	N/A
LRRC4	ENST00000249363.3	leucine rich repeat containing 4	26	1	0	1	0	1	hsa-miR-1305	-0.06	-0.06	N/A
PRPF31	ENST00000419967.1	pre-mRNA processing factor 31	3751	1	0	0	1	0	hsa-miR-1305	-0.06	-0.06	N/A
C2orf47	ENST00000392290.1	chromosome 2 open reading frame 47	179	1	0	0	1	1	hsa-miR-1305	-0.06	-0.12	N/A
CD36	ENST00000447544.2	CD36 molecule (thrombospondin receptor)	5	1	0	0	1	1	hsa-miR-1305	-0.06	-0.07	N/A
METTL4	ENST00000319888.6	methyltransferase like 4	107	2	0	0	2	1	hsa-miR-1305	-0.06	-0.08	N/A
JAKMIP2	ENST00000507386.1	janus kinase and microtubule interacting protein 2	26	6	1	0	5	1	hsa-miR-1305	-0.06	-0.1	N/A
LCOR	ENST00000371103.3	ligand dependent nuclear receptor corepressor	94	3	1	1	1	1	hsa-miR-1305	-0.06	-0.06	N/A
TBC1D4	ENST00000377636.3	TBC1 domain family, member 4	96	4	0	2	2	1	hsa-miR-1305	-0.06	-0.06	N/A
RPAP3	ENST00000005386.3	RNA polymerase II associated protein 3	55	3	0	2	1	2	hsa-miR-1305	-0.06	-0.17	N/A
PRLR	ENST00000342362.5	prolactin receptor	95	7	0	1	6	7	hsa-miR-1305	-0.06	-0.08	N/A
NRAS	ENST00000369535.4	neuroblastoma RAS viral (v-ras) oncogene homolog	551	2	0	1	1	2	hsa-miR-1305	-0.06	-0.12	N/A
KLRC3	ENST00000381903.2	killer cell lectin-like receptor subfamily C, member 3	25	2	0	1	1	1	hsa-miR-1305	-0.06	-0.07	N/A
FAM81A	ENST00000288228.5	family with sequence similarity 81, member A	53	6	0	2	4	1	hsa-miR-1305	-0.06	-0.17	N/A
ALS2	ENST00000457679.2	amyotrophic lateral sclerosis 2 (juvenile)	206	4	0	1	3	2	hsa-miR-1305	-0.06	-0.06	N/A
RNASEH1	ENST00000315212.3	ribonuclease H1	212	1	0	1	0	0	hsa-miR-1305	-0.06	-0.08	N/A
CCDC73	ENST00000335185.5	coiled-coil domain containing 73	5	1	0	0	1	0	hsa-miR-1305	-0.06	-0.06	N/A
PIH1D3	ENST00000372453.3	PIH1 domain containing 3	5	1	0	0	1	3	hsa-miR-1305	-0.06	-0.06	N/A
RAN	ENST00000543796.1	RAN, member RAS oncogene family	1418	1	0	1	0	4	hsa-miR-1305	-0.06	-0.16	N/A
SPO11	ENST00000371263.3	SPO11 meiotic protein covalently bound to DSB	5	1	0	0	1	0	hsa-miR-1305	-0.06	-0.06	N/A
AKAP11	ENST00000025301.2	A kinase (PRKA) anchor protein 11	71	4	0	1	3	0	hsa-miR-1305	-0.06	-0.06	N/A
B3GALT2	ENST00000367434.4	UDP-Gal:betaGlcNAc beta 1,3-galactosyltransferase, polypeptide 2	5	2	1	0	1	0	hsa-miR-1305	-0.06	-0.07	N/A
PRSS35	ENST00000369700.3	protease, serine, 35	23	1	0	1	0	1	hsa-miR-1305	-0.06	-0.06	N/A
SLCO3A1	ENST00000318445.6	solute carrier organic anion transporter family, member 3A1	133	1	1	0	0	0	hsa-miR-1305	-0.06	-0.06	N/A
KIF14	ENST00000367350.4	kinesin family member 14	451	1	0	1	0	0	hsa-miR-1305	-0.06	-0.06	N/A
SEL1L	ENST00000336735.4	sel-1 suppressor of lin-12-like (C. elegans)	1271	4	1	0	3	3	hsa-miR-1305	-0.06	-0.06	N/A
ZFP37	ENST00000374227.3	ZFP37 zinc finger protein	24	5*	0	1	3	4	hsa-miR-1305	-0.06	-0.1	N/A
ZNF540	ENST00000316433.4	zinc finger protein 540	15	1	0	1	0	0	hsa-miR-1305	-0.06	-0.1	N/A
SLC22A15	ENST00000369503.4	solute carrier family 22, member 15	25	3	0	1	2	4	hsa-miR-1305	-0.06	-0.14	N/A
KIF3A	ENST00000378746.4	kinesin family member 3A	33	2	2	0	0	2	hsa-miR-1305	-0.06	-0.06	N/A
INPP4A	ENST00000409016.4	inositol polyphosphate-4-phosphatase, type I, 107kDa	387	4	0	2	2	3	hsa-miR-1305	-0.06	-0.06	N/A
INTU	ENST00000335251.6	inturned planar cell polarity protein	105	3	2	0	1	4	hsa-miR-1305	-0.06	-0.08	N/A
EFNA5	ENST00000333274.6	ephrin-A5	225	4	0	1	3	3	hsa-miR-1305	-0.06	-0.08	N/A
CDYL2	ENST00000570137.2	chromodomain protein, Y-like 2	239	4	0	2	2	2	hsa-miR-1305	-0.06	-0.07	N/A
CAMKK2	ENST00000538733.1	calcium/calmodulin-dependent protein kinase kinase 2, beta	1157	2	0	2	0	1	hsa-miR-1305	-0.06	-0.07	N/A
TNPO1	ENST00000337273.5	transportin 1	2041	3	1	1	1	6	hsa-miR-1305	-0.06	-0.06	N/A
CD164	ENST00000368961.5	CD164 molecule, sialomucin	2038	2	1	0	1	2	hsa-miR-1305	-0.06	-0.07	N/A
CREB5	ENST00000357727.2	cAMP responsive element binding protein 5	54	1	1	0	0	6	hsa-miR-1305	-0.06	-0.1	N/A
GIPC2	ENST00000370759.3	GIPC PDZ domain containing family, member 2	16	3	0	1	2	4	hsa-miR-1305	-0.06	-0.08	N/A
CYB5A	ENST00000299438.9	cytochrome b5 type A (microsomal)	549	2	0	0	2	2	hsa-miR-1305	-0.06	-0.07	N/A
CASQ2	ENST00000261448.5	calsequestrin 2 (cardiac muscle)	5	2	0	0	2	1	hsa-miR-1305	-0.06	-0.06	N/A
MED28	ENST00000237380.7	mediator complex subunit 28	1483	2	0	0	2	5	hsa-miR-1305	-0.06	-0.07	N/A
TRPM6	ENST00000360774.1	transient receptor potential cation channel, subfamily M, member 6	21	2	1	0	1	2	hsa-miR-1305	-0.06	-0.06	N/A
SAMD12	ENST00000409003.4	sterile alpha motif domain containing 12	57	3	0	1	2	3	hsa-miR-1305	-0.06	-0.06	N/A
NBPF8	ENST00000369190.5	neuroblastoma breakpoint family, member 8	5	1	0	0	1	0	hsa-miR-1305	-0.06	-0.06	N/A
PSMA8	ENST00000343848.6	proteasome (prosome, macropain) subunit, alpha type, 8	5	1	0	0	1	1	hsa-miR-1305	-0.06	-0.06	N/A
TAB2	ENST00000367456.1	TGF-beta activated kinase 1/MAP3K7 binding protein 2	1129	1	0	1	0	0	hsa-miR-1305	-0.06	-0.06	N/A
NPBWR1	ENST00000331251.3	neuropeptides B/W receptor 1	25	1	1	0	0	1	hsa-miR-1305	-0.06	-0.07	N/A
SLC36A4	ENST00000326402.4	solute carrier family 36 (proton/amino acid symporter), member 4	252	5	1	0	4	2	hsa-miR-1305	-0.06	-0.09	N/A
PAPPA	ENST00000328252.3	pregnancy-associated plasma protein A, pappalysin 1	350	3	1	1	1	0	hsa-miR-1305	-0.06	-0.06	N/A
GATC	ENST00000551765.1	glutamyl-tRNA(Gln) amidotransferase, subunit C	781	1	0	1	0	0	hsa-miR-1305	-0.06	-0.07	N/A
COX19	ENST00000344111.3	cytochrome c oxidase assembly homolog 19 (S. cerevisiae)	734	2	0	1	1	1	hsa-miR-1305	-0.06	-0.11	N/A
EPHX4	ENST00000370383.4	epoxide hydrolase 4	55	1	0	0	1	0	hsa-miR-1305	-0.06	-0.06	N/A
HIF1A	ENST00000323441.6	hypoxia inducible factor 1, alpha subunit (basic helix-loop-helix transcription factor)	1955	3	2	0	1	1	hsa-miR-1305	-0.06	-0.1	N/A
GINS4	ENST00000523277.2	GINS complex subunit 4 (Sld5 homolog)	500	2	0	0	2	1	hsa-miR-1305	-0.06	-0.06	N/A
DZIP1	ENST00000347108.3	DAZ interacting zinc finger protein 1	360	1	0	0	1	2	hsa-miR-1305	-0.06	-0.06	N/A
CCNT1	ENST00000261900.3	cyclin T1	86	3	0	1	2	3	hsa-miR-1305	-0.06	-0.07	N/A
RPS28	ENST00000600659.2	ribosomal protein S28	375	2	0	2	0	0	hsa-miR-1305	-0.06	-0.37	N/A
SHOC2	ENST00000369452.4	soc-2 suppressor of clear homolog (C. elegans)	437	3	1	0	2	1	hsa-miR-1305	-0.06	-0.07	N/A
AK3	ENST00000381809.3	adenylate kinase 3	323	2	0	0	2	1	hsa-miR-1305	-0.06	-0.06	N/A
C11orf74	ENST00000534635.1	chromosome 11 open reading frame 74	57	1	0	1	0	1	hsa-miR-1305	-0.06	-0.21	N/A
MKI67IP	ENST00000285814.4	MKI67 (FHA domain) interacting nucleolar phosphoprotein	215	1	0	0	1	1	hsa-miR-1305	-0.06	-0.06	N/A
NAP1L3	ENST00000373079.3	nucleosome assembly protein 1-like 3	5	4	0	0	4	0	hsa-miR-1305	-0.06	-0.06	N/A
SOCS2	ENST00000548537.1	suppressor of cytokine signaling 2	89	1	0	1	0	1	hsa-miR-1305	-0.06	-0.06	N/A
TTBK2	ENST00000267890.6	tau tubulin kinase 2	18	4	0	2	2	3	hsa-miR-1305	-0.05	-0.06	N/A
RTKN2	ENST00000373789.3	rhotekin 2	192	3	1	0	2	4	hsa-miR-1305	-0.05	-0.16	N/A
PTPN4	ENST00000263708.2	protein tyrosine phosphatase, non-receptor type 4 (megakaryocyte)	215	6	0	2	4	3	hsa-miR-1305	-0.05	-0.08	N/A
SMIM7	ENST00000487416.2	small integral membrane protein 7	1144	2	1	0	1	4	hsa-miR-1305	-0.05	-0.21	N/A
FBXO30	ENST00000237281.4	F-box protein 30	224	5	1	1	3	7	hsa-miR-1305	-0.05	-0.08	N/A
POMP	ENST00000380842.4	proteasome maturation protein	1065	1	1	0	0	0	hsa-miR-1305	-0.05	-0.22	N/A
CALD1	ENST00000361388.2	caldesmon 1	1013	4	0	1	3	3	hsa-miR-1305	-0.05	-0.07	N/A
LAMB4	ENST00000205386.4	laminin, beta 4	5	1	0	1	0	1	hsa-miR-1305	-0.05	-0.05	N/A
KCNJ3	ENST00000295101.2	potassium inwardly-rectifying channel, subfamily J, member 3	21	1	0	1	0	1	hsa-miR-1305	-0.05	-0.05	N/A
TSC22D3	ENST00000372390.4	TSC22 domain family, member 3	154	1	0	0	1	1	hsa-miR-1305	-0.05	-0.05	N/A
ITGA1	ENST00000282588.6	integrin, alpha 1	400	6	0	1	5	2	hsa-miR-1305	-0.05	-0.07	N/A
DAP	ENST00000230895.6	death-associated protein	8552	2	0	1	1	2	hsa-miR-1305	-0.05	-0.06	N/A
C14orf164	ENST00000399910.1	chromosome 14 open reading frame 164	5	1	0	0	1	0	hsa-miR-1305	-0.05	-0.05	N/A
B3GNT8	ENST00000321702.2	UDP-GlcNAc:betaGal beta-1,3-N-acetylglucosaminyltransferase 8	7	1	0	0	1	0	hsa-miR-1305	-0.05	-0.05	N/A
CCDC74B	ENST00000409943.3	coiled-coil domain containing 74B	5	1	0	1	0	0	hsa-miR-1305	-0.05	-0.05	N/A
ZFHX3	ENST00000268489.5	zinc finger homeobox 3	57	5	0	1	4	0	hsa-miR-1305	-0.05	-0.06	N/A
RBBP8	ENST00000399722.2	retinoblastoma binding protein 8	88	2	0	0	2	0	hsa-miR-1305	-0.05	-0.06	N/A
GLCE	ENST00000559420.2	glucuronic acid epimerase	25	2	0	1	1	3	hsa-miR-1305	-0.05	-0.06	N/A
ITGB3	ENST00000559488.1	integrin, beta 3 (platelet glycoprotein IIIa, antigen CD61)	176	2	0	2	0	0	hsa-miR-1305	-0.05	-0.06	N/A
SPAG1	ENST00000251809.3	sperm associated antigen 1	169	1	0	1	0	1	hsa-miR-1305	-0.05	-0.07	N/A
RSL1D1	ENST00000571133.1	ribosomal L1 domain containing 1	140	2	2	0	0	0	hsa-miR-1305	-0.05	-0.17	N/A
COQ6	ENST00000334571.2	coenzyme Q6 monooxygenase	64	1	1	0	0	0	hsa-miR-1305	-0.05	-0.15	N/A
RPL23	ENST00000479035.2	ribosomal protein L23	1154	2	0	1	1	0	hsa-miR-1305	-0.05	-0.07	N/A
CDCA2	ENST00000330560.3	cell division cycle associated 2	215	5	1	1	3	3	hsa-miR-1305	-0.05	-0.13	N/A
SP3	ENST00000310015.6	Sp3 transcription factor	285	8	1	1	6	5	hsa-miR-1305	-0.05	-0.11	N/A
SNX30	ENST00000374232.3	sorting nexin family member 30	33	4	0	2	2	2	hsa-miR-1305	-0.05	-0.06	N/A
C12orf55	ENST00000524981.4	chromosome 12 open reading frame 55	5	1	0	0	1	0	hsa-miR-1305	-0.05	-0.05	N/A
HEATR2	ENST00000297440.6	HEAT repeat containing 2	6248	2	1	0	1	1	hsa-miR-1305	-0.05	-0.05	N/A
PUS7L	ENST00000416848.2	pseudouridylate synthase 7 homolog (S. cerevisiae)-like	67	1	0	0	1	2	hsa-miR-1305	-0.05	-0.05	N/A
ST7	ENST00000393451.3	suppression of tumorigenicity 7	877	1	0	0	1	0	hsa-miR-1305	-0.05	-0.05	N/A
C10orf76	ENST00000370033.4	chromosome 10 open reading frame 76	273	1	0	1	0	1	hsa-miR-1305	-0.05	-0.07	N/A
DCAF12L1	ENST00000371126.1	DDB1 and CUL4 associated factor 12-like 1	5	2	0	1	1	0	hsa-miR-1305	-0.05	-0.05	N/A
ZMAT3	ENST00000311417.2	zinc finger, matrin-type 3	459	4	1	2	1	5	hsa-miR-1305	-0.05	-0.09	N/A
PAH	ENST00000553106.1	phenylalanine hydroxylase	433	1	0	0	1	3	hsa-miR-1305	-0.05	-0.06	N/A
MCUR1	ENST00000379170.4	mitochondrial calcium uniporter regulator 1	129	5	0	1	4	0	hsa-miR-1305	-0.05	-0.06	N/A
AFF2	ENST00000370460.2	AF4/FMR2 family, member 2	8	3	0	0	3	5	hsa-miR-1305	-0.05	-0.08	N/A
TMEM245	ENST00000374586.3	transmembrane protein 245	1320	2	0	0	2	3	hsa-miR-1305	-0.05	-0.06	N/A
CCDC14	ENST00000488653.2	coiled-coil domain containing 14	275	2	0	2	0	0	hsa-miR-1305	-0.05	-0.06	N/A
NLGN1	ENST00000457714.1	neuroligin 1	36	5	0	1	4	2	hsa-miR-1305	-0.05	-0.06	N/A
AP5M1	ENST00000261558.3	adaptor-related protein complex 5, mu 1 subunit	198	4	1	1	2	10	hsa-miR-1305	-0.05	-0.21	N/A
PTEN	ENST00000371953.3	phosphatase and tensin homolog	118	3	2	0	1	3	hsa-miR-1305	-0.05	-0.07	N/A
PRKCD	ENST00000394729.2	protein kinase C, delta	2225	1	0	0	1	0	hsa-miR-1305	-0.05	-0.05	N/A
ATXN1	ENST00000244769.4	ataxin 1	106	5	0	2	3	2	hsa-miR-1305	-0.05	-0.07	N/A
ZNF207	ENST00000394670.4	zinc finger protein 207	839	7	0	1	6	4	hsa-miR-1305	-0.05	-0.08	N/A
FAM133A	ENST00000538690.1	family with sequence similarity 133, member A	14	1	1	0	0	3	hsa-miR-1305	-0.05	-0.05	N/A
DNASE2B	ENST00000370665.3	deoxyribonuclease II beta	5	1	0	0	1	0	hsa-miR-1305	-0.05	-0.05	N/A
MYCT1	ENST00000367245.5	myc target 1	5	1	0	1	0	3	hsa-miR-1305	-0.05	-0.05	N/A
ZNF564	ENST00000339282.7	zinc finger protein 564	5	1	0	1	0	0	hsa-miR-1305	-0.05	-0.05	N/A
ZDHHC6	ENST00000369405.3	zinc finger, DHHC-type containing 6	2991	1	0	0	1	1	hsa-miR-1305	-0.05	-0.05	N/A
SYAP1	ENST00000380155.3	synapse associated protein 1	2689	2	0	1	1	1	hsa-miR-1305	-0.05	-0.07	N/A
ABCA12	ENST00000272895.7	ATP-binding cassette, sub-family A (ABC1), member 12	5	1	0	1	0	0	hsa-miR-1305	-0.05	-0.05	N/A
FOXP2	ENST00000408937.3	forkhead box P2	169	4	1	0	3	3	hsa-miR-1305	-0.05	-0.06	N/A
ARL4C	ENST00000390645.2	ADP-ribosylation factor-like 4C	84	2	1	1	0	2	hsa-miR-1305	-0.05	-0.06	N/A
GNG2	ENST00000556752.1	guanine nucleotide binding protein (G protein), gamma 2	199	2	0	0	2	2	hsa-miR-1305	-0.05	-0.06	N/A
PMAIP1	ENST00000316660.6	phorbol-12-myristate-13-acetate-induced protein 1	12503	3	0	0	3	1	hsa-miR-1305	-0.05	-0.05	N/A
DR1	ENST00000370272.4	down-regulator of transcription 1, TBP-binding (negative cofactor 2)	2994	3	1	0	2	3	hsa-miR-1305	-0.05	-0.09	N/A
KLRC4	ENST00000309384.1	killer cell lectin-like receptor subfamily C, member 4	9	2	0	1	1	1	hsa-miR-1305	-0.05	-0.12	N/A
PDK3	ENST00000441463.2	pyruvate dehydrogenase kinase, isozyme 3	659	7	1	0	6	4	hsa-miR-1305	-0.05	-0.09	N/A
INTS6	ENST00000311234.4	integrator complex subunit 6	433	1	0	0	1	4	hsa-miR-1305	-0.05	-0.06	N/A
RSF1	ENST00000308488.6	remodeling and spacing factor 1	216	5	0	1	4	5	hsa-miR-1305	-0.05	-0.06	N/A
NOL4	ENST00000261592.5	nucleolar protein 4	12	1	1	0	0	1	hsa-miR-1305	-0.05	-0.05	N/A
ENO4	ENST00000369207.2	enolase family member 4	5	1	0	0	1	0	hsa-miR-1305	-0.05	-0.05	N/A
TMEM38B	ENST00000374692.3	transmembrane protein 38B	755	1	0	1	0	0	hsa-miR-1305	-0.05	-0.09	N/A
CDC25A	ENST00000302506.3	cell division cycle 25A	5	1	0	1	0	0	hsa-miR-1305	-0.05	-0.05	N/A
MAB21L1	ENST00000379919.4	mab-21-like 1 (C. elegans)	25	3	0	0	3	5	hsa-miR-1305	-0.05	-0.06	N/A
FAM186A	ENST00000327337.5	family with sequence similarity 186, member A	5	1	0	1	0	0	hsa-miR-1305	-0.05	-0.05	N/A
LRRIQ3	ENST00000395089.1	leucine-rich repeats and IQ motif containing 3	5	1	0	0	1	1	hsa-miR-1305	-0.05	-0.05	N/A
MTUS1	ENST00000381869.3	microtubule associated tumor suppressor 1	215	1	0	1	0	0	hsa-miR-1305	-0.05	-0.05	N/A
TNFSF4	ENST00000367718.1	tumor necrosis factor (ligand) superfamily, member 4	85	3	0	1	2	1	hsa-miR-1305	-0.05	-0.07	N/A
ZNF568	ENST00000415168.1	zinc finger protein 568	127	5	0	0	5	0	hsa-miR-1305	-0.05	-0.06	N/A
GPATCH2	ENST00000366935.3	G patch domain containing 2	108	1	0	1	0	3	hsa-miR-1305	-0.05	-0.12	N/A
HIST1H3F	ENST00000446824.2	histone cluster 1, H3f	22	1	0	1	0	0	hsa-miR-1305	-0.05	-0.07	N/A
TMEM144	ENST00000296529.6	transmembrane protein 144	131	1	0	1	0	0	hsa-miR-1305	-0.05	-0.05	N/A
ZNF321P	ENST00000391777.3	zinc finger protein 321, pseudogene	14	2	0	1	1	1	hsa-miR-1305	-0.05	-0.07	N/A
VGLL3	ENST00000398399.2	vestigial like 3 (Drosophila)	187	5	1	1	3	4	hsa-miR-1305	-0.05	-0.08	N/A
CAPN7	ENST00000253693.2	calpain 7	76	1	0	0	1	3	hsa-miR-1305	-0.05	-0.07	N/A
DGKE	ENST00000284061.3	diacylglycerol kinase, epsilon 64kDa	470	4	1	1	2	4	hsa-miR-1305	-0.05	-0.07	N/A
IL1RAP	ENST00000072516.3	interleukin 1 receptor accessory protein	313	3	1	0	2	0	hsa-miR-1305	-0.05	-0.05	N/A
PTPN13	ENST00000436978.1	protein tyrosine phosphatase, non-receptor type 13 (APO-1/CD95 (Fas)-associated phosphatase)	97	1	0	0	1	2	hsa-miR-1305	-0.05	-0.05	N/A
TACR3	ENST00000304883.2	tachykinin receptor 3	5	3	1	0	2	1	hsa-miR-1305	-0.05	-0.05	N/A
KCNJ10	ENST00000368089.3	potassium inwardly-rectifying channel, subfamily J, member 10	5	4	0	1	3	0	hsa-miR-1305	-0.05	-0.05	N/A
PCDH11Y	ENST00000215473.6	protocadherin 11 Y-linked	0	2	1	1	0	1	hsa-miR-1305	-0.05	-0.05	N/A
PRKX	ENST00000262848.5	protein kinase, X-linked	12	2	0	1	1	2	hsa-miR-1305	-0.05	-0.05	N/A
APOL6	ENST00000409652.4	apolipoprotein L, 6	5	3	0	2	1	3	hsa-miR-1305	-0.05	-0.05	N/A
LUZP2	ENST00000533227.1	leucine zipper protein 2	33	4	0	1	3	2	hsa-miR-1305	-0.05	-0.05	N/A
THSD7A	ENST00000423059.4	thrombospondin, type I, domain containing 7A	5	3	1	0	2	2	hsa-miR-1305	-0.05	-0.05	N/A
ARHGAP19	ENST00000358531.4	Rho GTPase activating protein 19	1051	3	1	0	2	1	hsa-miR-1305	-0.05	-0.05	N/A
KANSL1	ENST00000574590.1	KAT8 regulatory NSL complex subunit 1	5	3	1	0	2	0	hsa-miR-1305	-0.05	-0.05	N/A
RORB	ENST00000376896.3	RAR-related orphan receptor B	5	2	1	1	0	2	hsa-miR-1305	-0.05	-0.05	N/A
TENM3	ENST00000511685.1	teneurin transmembrane protein 3	30	3	1	0	2	0	hsa-miR-1305	-0.05	-0.05	N/A
PABPC5	ENST00000312600.3	poly(A) binding protein, cytoplasmic 5	5	3	1	0	2	0	hsa-miR-1305	-0.05	-0.05	N/A
DUSP22	ENST00000419235.2	dual specificity phosphatase 22	1330	1	1	0	0	2	hsa-miR-1305	-0.05	-0.05	N/A
ARRDC4	ENST00000268042.6	arrestin domain containing 4	10	5	0	0	5	3	hsa-miR-1305	-0.05	-0.05	N/A
GOLGA6L9	ENST00000358583.3	Homo sapiens golgin subfamily A member 6-like protein 9-like (LOC101927658), mRNA.	5	4	0	1	3	0	hsa-miR-1305	-0.05	-0.05	N/A
DEPTOR	ENST00000286234.5	DEP domain containing MTOR-interacting protein	18	1	0	1	0	0	hsa-miR-1305	-0.05	-0.05	N/A
NPAS3	ENST00000346562.2	neuronal PAS domain protein 3	9	2	1	1	0	1	hsa-miR-1305	-0.05	-0.05	N/A
INO80D	ENST00000403263.1	INO80 complex subunit D	5	4	0	1	3	9	hsa-miR-1305	-0.05	-0.05	N/A
IYD	ENST00000344419.3	iodotyrosine deiodinase	5	2	1	1	0	3	hsa-miR-1305	-0.05	-0.05	N/A
ASXL3	ENST00000269197.5	additional sex combs like 3 (Drosophila)	65	5	0	0	5	1	hsa-miR-1305	-0.05	-0.05	N/A
KCNN3	ENST00000271915.4	potassium intermediate/small conductance calcium-activated channel, subfamily N, member 3	5	2	1	1	0	5	hsa-miR-1305	-0.05	-0.05	N/A
CTCF	ENST00000264010.4	CCCTC-binding factor (zinc finger protein)	1037	2	1	1	0	0	hsa-miR-1305	-0.05	-0.05	N/A
WNK3	ENST00000375169.3	WNK lysine deficient protein kinase 3	55	3	0	2	1	5	hsa-miR-1305	-0.05	-0.05	N/A
DNAH5	ENST00000265104.4	dynein, axonemal, heavy chain 5	5	3	1	0	2	0	hsa-miR-1305	-0.05	-0.05	N/A
RIC3	ENST00000396677.2	RIC3 acetylcholine receptor chaperone	5	2	1	1	0	2	hsa-miR-1305	-0.05	-0.05	N/A
IL15RA	ENST00000379971.1	interleukin 15 receptor, alpha	36	1	0	1	0	0	hsa-miR-1305	-0.05	-0.05	N/A
RP13-996F3.5	ENST00000559949.1	Uncharacterized protein	0	4	0	1	3	0	hsa-miR-1305	-0.05	-0.05	N/A
PEX5L	ENST00000467460.1	peroxisomal biogenesis factor 5-like	5	2	1	1	0	3	hsa-miR-1305	-0.05	-0.05	N/A
TPPP	ENST00000360578.5	tubulin polymerization promoting protein	7	3	1	0	2	1	hsa-miR-1305	-0.05	-0.05	N/A
AHR	ENST00000242057.4	aryl hydrocarbon receptor	25	3	1	0	2	0	hsa-miR-1305	-0.05	-0.05	N/A
EDEM3	ENST00000318130.8	ER degradation enhancer, mannosidase alpha-like 3	535	2	0	1	1	2	hsa-miR-1305	-0.05	-0.05	N/A
VWC2	ENST00000340652.4	von Willebrand factor C domain containing 2	5	4	0	1	3	2	hsa-miR-1305	-0.05	-0.05	N/A
MPP4	ENST00000409474.3	membrane protein, palmitoylated 4 (MAGUK p55 subfamily member 4)	5	1	0	0	1	0	hsa-miR-1305	-0.05	-0.05	N/A
KIAA1614	ENST00000367588.4	KIAA1614	5	2	1	1	0	3	hsa-miR-1305	-0.05	-0.05	N/A
SLC30A8	ENST00000427715.2	solute carrier family 30 (zinc transporter), member 8	5	3	1	0	2	1	hsa-miR-1305	-0.05	-0.05	N/A
ENAM	ENST00000396073.3	enamelin	5	3	1	0	2	0	hsa-miR-1305	-0.05	-0.05	N/A
SLCO1A2	ENST00000307378.6	solute carrier organic anion transporter family, member 1A2	5	3	0	2	1	2	hsa-miR-1305	-0.05	-0.05	N/A
ZIC4	ENST00000383075.3	Zic family member 4	5	3	0	2	1	0	hsa-miR-1305	-0.05	-0.05	N/A
UNC13A	ENST00000519716.2	unc-13 homolog A (C. elegans)	5	2	1	1	0	1	hsa-miR-1305	-0.05	-0.05	N/A
CYP1B1	ENST00000260630.3	cytochrome P450, family 1, subfamily B, polypeptide 1	111	4	0	1	3	2	hsa-miR-1305	-0.05	-0.12	N/A
CHP1	ENST00000334660.5	calcineurin-like EF-hand protein 1	2051	2	1	1	0	2	hsa-miR-1305	-0.05	-0.05	N/A
FAXC	ENST00000389677.5	failed axon connections homolog (Drosophila)	95	7	0	0	7	6	hsa-miR-1305	-0.05	-0.07	N/A
DAB1	ENST00000371236.2	Dab, reelin signal transducer, homolog 1 (Drosophila)	490	6	0	1	5	2	hsa-miR-1305	-0.05	-0.07	N/A
CPE	ENST00000402744.4	carboxypeptidase E	282	1	0	0	1	2	hsa-miR-1305	-0.05	-0.05	N/A
NCR3LG1	ENST00000338965.4	natural killer cell cytotoxicity receptor 3 ligand 1	214	4	0	1	3	4	hsa-miR-1305	-0.05	-0.05	N/A
C3orf80	ENST00000326474.3	chromosome 3 open reading frame 80	296	1	1	0	0	0	hsa-miR-1305	-0.05	-0.05	N/A
BEND4	ENST00000504360.1	BEN domain containing 4	187	4	0	1	3	1	hsa-miR-1305	-0.05	-0.05	N/A
HAS2	ENST00000303924.4	hyaluronan synthase 2	398	3	2	0	1	2	hsa-miR-1305	-0.05	-0.07	N/A
MDGA1	ENST00000297153.7	MAM domain containing glycosylphosphatidylinositol anchor 1	240	2	1	1	0	0	hsa-miR-1305	-0.05	-0.05	N/A
ZCWPW2	ENST00000383768.2	zinc finger, CW type with PWWP domain 2	10	1	0	1	0	0	hsa-miR-1305	-0.05	-0.1	N/A
ANP32A	ENST00000465139.2	acidic (leucine-rich) nuclear phosphoprotein 32 family, member A	717	2	1	0	1	0	hsa-miR-1305	-0.05	-0.17	N/A
PIK3C3	ENST00000262039.4	phosphatidylinositol 3-kinase, catalytic subunit type 3	286	5	0	3	2	3	hsa-miR-1305	-0.05	-0.16	N/A
TSHZ2	ENST00000371497.5	teashirt zinc finger homeobox 2	351	3	1	0	2	6	hsa-miR-1305	-0.05	-0.05	N/A
ZNF569	ENST00000392149.2	zinc finger protein 569	34	1	0	1	0	2	hsa-miR-1305	-0.05	-0.05	N/A
ATXN7	ENST00000295900.6	ataxin 7	264	4	1	0	3	2	hsa-miR-1305	-0.05	-0.06	N/A
ZNF660	ENST00000322734.2	zinc finger protein 660	5	1	0	1	0	3	hsa-miR-1305	-0.05	-0.05	N/A
NEBL	ENST00000377122.4	nebulette	181	4	1	0	3	6	hsa-miR-1305	-0.05	-0.06	N/A
TCTN1	ENST00000377654.3	tectonic family member 1	56	1	0	0	1	0	hsa-miR-1305	-0.05	-0.05	N/A
ZNF575	ENST00000458714.2	zinc finger protein 575	28	1	0	0	1	0	hsa-miR-1305	-0.05	-0.05	N/A
EMCN	ENST00000296420.4	endomucin	5	2	0	2	0	0	hsa-miR-1305	-0.05	-0.05	N/A
AFF3	ENST00000409236.2	AF4/FMR2 family, member 3	296	3	0	2	1	8	hsa-miR-1305	-0.05	-0.05	N/A
KRR1	ENST00000229214.4	KRR1, small subunit (SSU) processome component, homolog (yeast)	380	2	1	0	1	2	hsa-miR-1305	-0.05	-0.07	N/A
ZNF652	ENST00000362063.2	zinc finger protein 652	33	4	1	1	2	7	hsa-miR-1305	-0.05	-0.14	N/A
UVSSA	ENST00000389851.4	UV-stimulated scaffold protein A	86	1	1	0	0	1	hsa-miR-1305	-0.05	-0.06	N/A
ARL5A	ENST00000295087.8	ADP-ribosylation factor-like 5A	112	7	0	1	6	7	hsa-miR-1305	-0.05	-0.14	N/A
CPSF7	ENST00000340437.4	cleavage and polyadenylation specific factor 7, 59kDa	1283	1	1	0	0	0	hsa-miR-1305	-0.05	-0.05	N/A
FAM8A1	ENST00000259963.3	family with sequence similarity 8, member A1	1064	3	0	2	1	1	hsa-miR-1305	-0.05	-0.05	N/A
COG6	ENST00000455146.3	component of oligomeric golgi complex 6	122	2	0	1	1	2	hsa-miR-1305	-0.05	-0.21	N/A
ZNF470	ENST00000330619.8	zinc finger protein 470	12	3	1	1	1	2	hsa-miR-1305	-0.05	-0.06	N/A
SPIN1	ENST00000375859.3	spindlin 1	686	1	0	1	0	1	hsa-miR-1305	-0.05	-0.05	N/A
ZNF398	ENST00000420008.2	zinc finger protein 398	305	2	0	2	0	3	hsa-miR-1305	-0.05	-0.06	N/A
RCHY1	ENST00000451788.1	ring finger and CHY zinc finger domain containing 1, E3 ubiquitin protein ligase	821	4*	0	1	2	2	hsa-miR-1305	-0.05	-0.1	N/A
PDE5A	ENST00000354960.3	phosphodiesterase 5A, cGMP-specific	69	3	1	1	1	1	hsa-miR-1305	-0.05	-0.21	N/A
HUNK	ENST00000270112.2	hormonally up-regulated Neu-associated kinase	85	2	0	1	1	2	hsa-miR-1305	-0.05	-0.05	N/A
ELTD1	ENST00000370742.3	EGF, latrophilin and seven transmembrane domain containing 1	13	2	0	1	1	1	hsa-miR-1305	-0.05	-0.11	N/A
ARL2BP	ENST00000219204.3	ADP-ribosylation factor-like 2 binding protein	450	1	0	0	1	0	hsa-miR-1305	-0.05	-0.05	N/A
ATP7A	ENST00000343533.5	ATPase, Cu++ transporting, alpha polypeptide	141	2	1	1	0	1	hsa-miR-1305	-0.05	-0.05	N/A
CDK14	ENST00000380050.3	cyclin-dependent kinase 14	226	4	0	1	3	3	hsa-miR-1305	-0.05	-0.05	N/A
MDM4	ENST00000391947.2	Mdm4 p53 binding protein homolog (mouse)	443	3	0	0	3	2	hsa-miR-1305	-0.05	-0.05	N/A
ST6GALNAC3	ENST00000328299.3	ST6 (alpha-N-acetyl-neuraminyl-2,3-beta-galactosyl-1,3)-N-acetylgalactosaminide alpha-2,6-sialyltransferase 3	41	3	0	0	3	1	hsa-miR-1305	-0.05	-0.05	N/A
PPP2R3A	ENST00000264977.3	protein phosphatase 2, regulatory subunit B'', alpha	32	3	1	0	2	1	hsa-miR-1305	-0.05	-0.05	N/A
SLC2A2	ENST00000314251.3	solute carrier family 2 (facilitated glucose transporter), member 2	5	1	1	0	0	0	hsa-miR-1305	-0.05	-0.05	N/A
MTERFD1	ENST00000523821.1	MTERF domain containing 1	48	1	0	0	1	0	hsa-miR-1305	-0.05	-0.05	N/A
FDXACB1	ENST00000260257.4	ferredoxin-fold anticodon binding domain containing 1	60	1	0	1	0	0	hsa-miR-1305	-0.05	-0.05	N/A
AKAP1	ENST00000337714.3	A kinase (PRKA) anchor protein 1	843	1	0	1	0	0	hsa-miR-1305	-0.05	-0.05	N/A
C12orf39	ENST00000256969.2	chromosome 12 open reading frame 39	65	1	0	0	1	0	hsa-miR-1305	-0.05	-0.05	N/A
ALKBH8	ENST00000428149.2	alkB, alkylation repair homolog 8 (E. coli)	23	1	1	0	0	0	hsa-miR-1305	-0.05	-0.05	N/A
ABL2	ENST00000502732.1	c-abl oncogene 2, non-receptor tyrosine kinase	892	5	0	0	5	4	hsa-miR-1305	-0.05	-0.05	N/A
ZNF805	ENST00000535550.1	zinc finger protein 805	58	3	0	2	1	4	hsa-miR-1305	-0.05	-0.07	N/A
ZNF431	ENST00000311048.7	zinc finger protein 431	93	6	0	0	6	2	hsa-miR-1305	-0.05	-0.06	N/A
OTUD3	ENST00000375120.3	OTU domain containing 3	438	4	0	1	3	0	hsa-miR-1305	-0.05	-0.05	N/A
RICTOR	ENST00000357387.3	RPTOR independent companion of MTOR, complex 2	441	3	1	0	2	2	hsa-miR-1305	-0.05	-0.05	N/A
CYCS	ENST00000305786.2	cytochrome c, somatic	320	1	0	0	1	3	hsa-miR-1305	-0.05	-0.05	N/A
G2E3	ENST00000206595.6	G2/M-phase specific E3 ubiquitin protein ligase	286	1	1	0	0	3	hsa-miR-1305	-0.05	-0.05	N/A
ZKSCAN5	ENST00000394170.2	zinc finger with KRAB and SCAN domains 5	53	2	0	1	1	2	hsa-miR-1305	-0.05	-0.05	N/A
UBTD2	ENST00000393792.2	ubiquitin domain containing 2	297	1	1	0	0	2	hsa-miR-1305	-0.05	-0.06	N/A
AL021546.6	ENST00000551806.1	Glutamyl-tRNA(Gln) amidotransferase subunit C, mitochondrial	781	1	0	1	0	0	hsa-miR-1305	-0.05	-0.06	N/A
OSTN	ENST00000445281.1	osteocrin	14	2	0	1	1	1	hsa-miR-1305	-0.05	-0.05	N/A
MTPAP	ENST00000263063.4	mitochondrial poly(A) polymerase	137	2	0	2	0	2	hsa-miR-1305	-0.05	-0.24	N/A
PRAMEF20	ENST00000316412.5	PRAME family member 20	5	1	0	0	1	0	hsa-miR-1305	-0.05	-0.05	N/A
NFRKB	ENST00000446488.3	nuclear factor related to kappaB binding protein	21	1	0	1	0	1	hsa-miR-1305	-0.05	-0.05	N/A
PRAMEF21	ENST00000332192.6	PRAME family member 21	5	1	0	0	1	0	hsa-miR-1305	-0.05	-0.05	N/A
CPSF4	ENST00000451876.1	cleavage and polyadenylation specific factor 4, 30kDa	3969	1	0	0	1	0	hsa-miR-1305	-0.05	-0.05	N/A
CAPN3	ENST00000356316.3	calpain 3, (p94)	34	1	0	0	1	0	hsa-miR-1305	-0.05	-0.05	N/A
ZNF749	ENST00000334181.4	zinc finger protein 749	69	2	1	1	0	2	hsa-miR-1305	-0.05	-0.07	N/A
DTWD1	ENST00000251250.6	DTW domain containing 1	936	2	0	0	2	1	hsa-miR-1305	-0.05	-0.3	N/A
TRIM45	ENST00000256649.4	tripartite motif containing 45	99	1	0	1	0	1	hsa-miR-1305	-0.05	-0.07	N/A
NR2C2	ENST00000425241.1	nuclear receptor subfamily 2, group C, member 2	227	4	1	1	2	2	hsa-miR-1305	-0.05	-0.07	N/A
KIF2A	ENST00000381103.2	kinesin heavy chain member 2A	905	3	0	2	1	3	hsa-miR-1305	-0.05	-0.1	N/A
HS3ST5	ENST00000312719.5	heparan sulfate (glucosamine) 3-O-sulfotransferase 5	22	1	1	0	0	0	hsa-miR-1305	-0.05	-0.13	N/A
TTC14	ENST00000412756.2	tetratricopeptide repeat domain 14	99	3	1	0	2	2	hsa-miR-1305	-0.05	-0.05	N/A
ZNF234	ENST00000426739.2	zinc finger protein 234	137	1	0	1	0	2	hsa-miR-1305	-0.05	-0.07	N/A
TMEM19	ENST00000266673.5	transmembrane protein 19	1378	3	0	1	2	0	hsa-miR-1305	-0.05	-0.05	N/A
CACUL1	ENST00000369151.3	CDK2-associated, cullin domain 1	213	4	0	2	2	4	hsa-miR-1305	-0.05	-0.06	N/A
ETF1	ENST00000499810.2	eukaryotic translation termination factor 1	31	2	0	1	1	0	hsa-miR-1305	-0.05	-0.05	N/A
DLGAP2	ENST00000421627.2	discs, large (Drosophila) homolog-associated protein 2	5	3	0	1	2	0	hsa-miR-1305	-0.05	-0.05	N/A
STYX	ENST00000354586.4	serine/threonine/tyrosine interacting protein	250	3	0	0	3	1	hsa-miR-1305	-0.05	-0.18	N/A
CAPS	ENST00000222125.5	calcyphosine	12	1	0	0	1	0	hsa-miR-1305	-0.05	-0.05	N/A
SCN7A	ENST00000409855.1	sodium channel, voltage-gated, type VII, alpha subunit	5	3	0	1	2	1	hsa-miR-1305	-0.05	-0.05	N/A
HSP90B1	ENST00000299767.5	heat shock protein 90kDa beta (Grp94), member 1	42	2	1	0	1	3	hsa-miR-1305	-0.05	-0.1	N/A
ZNF23	ENST00000497160.1	zinc finger protein 23	5	2	0	0	2	0	hsa-miR-1305	-0.05	-0.05	N/A
GJA1	ENST00000282561.3	gap junction protein, alpha 1, 43kDa	1732	2	0	1	1	0	hsa-miR-1305	-0.05	-0.05	N/A
RNF150	ENST00000515673.2	ring finger protein 150	518	4	0	1	3	1	hsa-miR-1305	-0.05	-0.05	N/A
F2R	ENST00000319211.4	coagulation factor II (thrombin) receptor	1104	1	0	1	0	2	hsa-miR-1305	-0.05	-0.05	N/A
PPCS	ENST00000372556.3	phosphopantothenoylcysteine synthetase	491	2	0	0	2	2	hsa-miR-1305	-0.05	-0.08	N/A
MIDN	ENST00000591446.2	midnolin	621	3	0	1	2	0	hsa-miR-1305	-0.05	-0.05	N/A
ZNF224	ENST00000336976.6	zinc finger protein 224	173	1	0	1	0	0	hsa-miR-1305	-0.05	-0.05	N/A
TRHDE	ENST00000261180.4	thyrotropin-releasing hormone degrading enzyme	34	5	1	3	1	2	hsa-miR-1305	-0.05	-0.18	N/A
KBTBD8	ENST00000295568.4	kelch repeat and BTB (POZ) domain containing 8	22	5	0	0	5	2	hsa-miR-1305	-0.05	-0.06	N/A
CCDC180	ENST00000395220.1	coiled-coil domain containing 180	10	3	0	2	1	1	hsa-miR-1305	-0.05	-0.05	N/A
DCTN5	ENST00000300087.2	dynactin 5 (p25)	764	2	2	0	0	3	hsa-miR-1305	-0.05	-0.06	N/A
PYGO1	ENST00000302000.6	pygopus homolog 1 (Drosophila)	104	3	1	0	2	3	hsa-miR-1305	-0.05	-0.05	N/A
DERL1	ENST00000259512.4	derlin 1	1081	1	0	1	0	0	hsa-miR-1305	-0.05	-0.08	N/A
KIAA1644	ENST00000381176.4	KIAA1644	10	3	1	0	2	1	hsa-miR-1305	-0.04	-0.05	N/A
ZMAT1	ENST00000372782.3	zinc finger, matrin-type 1	5	1	0	0	1	2	hsa-miR-1305	-0.04	-0.04	N/A
MAN1A2	ENST00000356554.3	mannosidase, alpha, class 1A, member 2	603	4	1	1	2	5	hsa-miR-1305	-0.04	-0.07	N/A
KLF10	ENST00000285407.6	Kruppel-like factor 10	320	2	0	0	2	1	hsa-miR-1305	-0.04	-0.04	N/A
ERMN	ENST00000410096.1	ermin, ERM-like protein	5	2	0	2	0	2	hsa-miR-1305	-0.04	-0.04	N/A
SMC1B	ENST00000357450.4	structural maintenance of chromosomes 1B	5	1	0	0	1	1	hsa-miR-1305	-0.04	-0.04	N/A
NANP	ENST00000304788.3	N-acetylneuraminic acid phosphatase	78	2	1	0	1	1	hsa-miR-1305	-0.04	-0.04	N/A
PTBP2	ENST00000609116.1	polypyrimidine tract binding protein 2	70	6	0	3	3	5	hsa-miR-1305	-0.04	-0.09	N/A
MLK4	ENST00000366624.3	Mitogen-activated protein kinase kinase kinase MLK4	405	1	0	1	0	1	hsa-miR-1305	-0.04	-0.05	N/A
PABPC4L	ENST00000421491.3	poly(A) binding protein, cytoplasmic 4-like	55	1	1	0	0	1	hsa-miR-1305	-0.04	-0.08	N/A
HS2ST1	ENST00000370550.5	heparan sulfate 2-O-sulfotransferase 1	787	3	1	0	2	6	hsa-miR-1305	-0.04	-0.05	N/A
TERT	ENST00000296820.5	telomerase reverse transcriptase	10	3	0	2	1	0	hsa-miR-1305	-0.04	-0.1	N/A
ETV5	ENST00000306376.5	ets variant 5	1085	2	1	0	1	1	hsa-miR-1305	-0.04	-0.05	N/A
CCNL2	ENST00000408952.5	cyclin L2	699	1	0	1	0	0	hsa-miR-1305	-0.04	-0.13	N/A
C2orf69	ENST00000319974.5	chromosome 2 open reading frame 69	82	1	1	0	0	2	hsa-miR-1305	-0.04	-0.05	N/A
SLC35B4	ENST00000378509.4	solute carrier family 35 (UDP-xylose/UDP-N-acetylglucosamine transporter), member B4	899	3	0	2	1	3	hsa-miR-1305	-0.04	-0.05	N/A
ENPP4	ENST00000321037.4	ectonucleotide pyrophosphatase/phosphodiesterase 4 (putative)	114	1	0	0	1	1	hsa-miR-1305	-0.04	-0.04	N/A
BRI3BP	ENST00000341446.8	BRI3 binding protein	820	3	0	2	1	2	hsa-miR-1305	-0.04	-0.05	N/A
UHRF1BP1L	ENST00000279907.7	UHRF1 binding protein 1-like	369	5	1	1	3	1	hsa-miR-1305	-0.04	-0.08	N/A
CREG2	ENST00000324768.5	cellular repressor of E1A-stimulated genes 2	38	2	2	0	0	3	hsa-miR-1305	-0.04	-0.06	N/A
MPV17L2	ENST00000599612.2	MPV17 mitochondrial membrane protein-like 2	18	1	0	0	1	0	hsa-miR-1305	-0.04	-0.08	N/A
NBPF1	ENST00000430580.2	neuroblastoma breakpoint family, member 1	21	1	1	0	0	0	hsa-miR-1305	-0.04	-0.04	N/A
SFTPC	ENST00000521315.1	surfactant protein C	5	1	0	0	1	0	hsa-miR-1305	-0.04	-0.04	N/A
SPOCK3	ENST00000357154.3	sparc/osteonectin, cwcv and kazal-like domains proteoglycan (testican) 3	46	1	0	0	1	1	hsa-miR-1305	-0.04	-0.04	N/A
ARHGEF9	ENST00000253401.6	Cdc42 guanine nucleotide exchange factor (GEF) 9	13	1	0	1	0	0	hsa-miR-1305	-0.04	-0.04	N/A
PLEKHA8	ENST00000449726.1	pleckstrin homology domain containing, family A (phosphoinositide binding specific) member 8	661	3	0	1	2	1	hsa-miR-1305	-0.04	-0.05	N/A
PARN	ENST00000437198.2	poly(A)-specific ribonuclease	5	1	0	1	0	0	hsa-miR-1305	-0.04	-0.04	N/A
FBLIM1	ENST00000375771.1	filamin binding LIM protein 1	581	2	0	1	1	0	hsa-miR-1305	-0.04	-0.04	N/A
TMEM69	ENST00000372025.4	transmembrane protein 69	20	2	0	0	2	0	hsa-miR-1305	-0.04	-0.04	N/A
SPRED2	ENST00000356388.4	sprouty-related, EVH1 domain containing 2	53	1	0	1	0	0	hsa-miR-1305	-0.04	-0.05	N/A
KLHL1	ENST00000377844.4	kelch-like family member 1	40	2	0	2	0	0	hsa-miR-1305	-0.04	-0.04	N/A
PRSS23	ENST00000280258.5	protease, serine, 23	10562	1	0	0	1	0	hsa-miR-1305	-0.04	-0.04	N/A
EN1	ENST00000295206.6	engrailed homeobox 1	16	2	0	1	1	0	hsa-miR-1305	-0.04	-0.04	N/A
PDIA4	ENST00000286091.4	protein disulfide isomerase family A, member 4	4336	1	0	0	1	0	hsa-miR-1305	-0.04	-0.04	N/A
ZNF281	ENST00000294740.3	zinc finger protein 281	595	2	1	1	0	3	hsa-miR-1305	-0.04	-0.08	N/A
FAM199X	ENST00000493442.1	family with sequence similarity 199, X-linked	856	3	1	0	2	4	hsa-miR-1305	-0.04	-0.05	N/A
NARG2	ENST00000261520.4	NMDA receptor regulated 2	211	5	1	1	3	2	hsa-miR-1305	-0.04	-0.08	N/A
STS	ENST00000217961.4	steroid sulfatase (microsomal), isozyme S	64	4	0	1	3	0	hsa-miR-1305	-0.04	-0.05	N/A
ATF7IP	ENST00000261168.4	activating transcription factor 7 interacting protein	667	1	0	0	1	3	hsa-miR-1305	-0.04	-0.05	N/A
NSF	ENST00000225282.8	N-ethylmaleimide-sensitive factor	86	3	0	0	3	1	hsa-miR-1305	-0.04	-0.05	N/A
LEF1	ENST00000265165.1	lymphoid enhancer-binding factor 1	104	3	1	1	1	4	hsa-miR-1305	-0.04	-0.07	N/A
FDX1	ENST00000260270.2	ferredoxin 1	510	2	0	0	2	2	hsa-miR-1305	-0.04	-0.1	N/A
UBAP1L	ENST00000559089.1	ubiquitin associated protein 1-like	22	1	0	1	0	0	hsa-miR-1305	-0.04	-0.16	N/A
LNP1	ENST00000383693.3	leukemia NUP98 fusion partner 1	50	1	0	0	1	0	hsa-miR-1305	-0.04	-0.05	N/A
NEK6	ENST00000373603.1	NIMA-related kinase 6	3449	3	0	1	2	2	hsa-miR-1305	-0.04	-0.15	N/A
IGSF3	ENST00000369486.3	immunoglobulin superfamily, member 3	141	4	2	0	2	2	hsa-miR-1305	-0.04	-0.11	N/A
CENPW	ENST00000368326.1	centromere protein W	10103	1	0	0	1	1	hsa-miR-1305	-0.04	-0.13	N/A
C2ORF15	ENST00000302513.2	Uncharacterized protein C2orf15	166	3	1	2	0	2	hsa-miR-1305	-0.04	-0.08	N/A
GGCX	ENST00000233838.4	gamma-glutamyl carboxylase	254	5	1	0	4	1	hsa-miR-1305	-0.04	-0.1	N/A
ZNRF2	ENST00000323037.4	zinc and ring finger 2	403	6	0	1	5	3	hsa-miR-1305	-0.04	-0.08	N/A
TBC1D24	ENST00000567020.1	TBC1 domain family, member 24	269	2	0	1	1	0	hsa-miR-1305	-0.04	-0.06	N/A
RFTN2	ENST00000295049.4	raftlin family member 2	21	2	0	1	1	2	hsa-miR-1305	-0.04	-0.04	N/A
TAF4B	ENST00000269142.5	TAF4b RNA polymerase II, TATA box binding protein (TBP)-associated factor, 105kDa	52	1	1	0	0	0	hsa-miR-1305	-0.04	-0.04	N/A
TACC3	ENST00000313288.4	transforming, acidic coiled-coil containing protein 3	790	1	0	0	1	0	hsa-miR-1305	-0.04	-0.04	N/A
CST9	ENST00000376971.3	cystatin 9 (testatin)	5	1	0	1	0	0	hsa-miR-1305	-0.04	-0.04	N/A
ARTN	ENST00000372359.5	artemin	18	1	0	1	0	0	hsa-miR-1305	-0.04	-0.04	N/A
DTD2	ENST00000310850.4	D-tyrosyl-tRNA deacylase 2 (putative)	924	3	1	0	2	2	hsa-miR-1305	-0.04	-0.22	N/A
ID4	ENST00000378700.3	inhibitor of DNA binding 4, dominant negative helix-loop-helix protein	3400	1	1	0	0	2	hsa-miR-1305	-0.04	-0.2	N/A
TMEM71	ENST00000356838.3	transmembrane protein 71	5	1	0	1	0	0	hsa-miR-1305	-0.04	-0.04	N/A
TMEM45A	ENST00000323523.4	transmembrane protein 45A	350	1	0	0	1	0	hsa-miR-1305	-0.04	-0.04	N/A
EN2	ENST00000297375.4	engrailed homeobox 2	86	1	0	1	0	0	hsa-miR-1305	-0.04	-0.08	N/A
MTMR6	ENST00000381801.5	myotubularin related protein 6	838	3	0	0	3	2	hsa-miR-1305	-0.04	-0.07	N/A
ZADH2	ENST00000322342.3	zinc binding alcohol dehydrogenase domain containing 2	207	4	1	2	1	3	hsa-miR-1305	-0.04	-0.09	N/A
MCFD2	ENST00000444761.2	multiple coagulation factor deficiency 2	1648	1	0	0	1	1	hsa-miR-1305	-0.04	-0.05	N/A
VPS37A	ENST00000324849.4	vacuolar protein sorting 37 homolog A (S. cerevisiae)	339	1	0	1	0	1	hsa-miR-1305	-0.04	-0.08	N/A
AASDHPPT	ENST00000278618.4	aminoadipate-semialdehyde dehydrogenase-phosphopantetheinyl transferase	317	1	1	0	0	0	hsa-miR-1305	-0.04	-0.04	N/A
CAMK4	ENST00000282356.4	calcium/calmodulin-dependent protein kinase IV	73	5	0	1	4	3	hsa-miR-1305	-0.04	-0.06	N/A
TRPA1	ENST00000262209.4	transient receptor potential cation channel, subfamily A, member 1	75	2	0	1	1	0	hsa-miR-1305	-0.04	-0.05	N/A
TCF21	ENST00000367882.4	transcription factor 21	552	1	0	0	1	2	hsa-miR-1305	-0.04	-0.04	N/A
GRAMD3	ENST00000285689.3	GRAM domain containing 3	232	2	0	2	0	1	hsa-miR-1305	-0.04	-0.07	N/A
FSBP	ENST00000481490.2	fibrinogen silencer binding protein	36	4	0	1	3	4	hsa-miR-1305	-0.04	-0.05	N/A
ELAVL1	ENST00000407627.2	ELAV like RNA binding protein 1	2812	3	0	1	2	3	hsa-miR-1305	-0.04	-0.07	N/A
MRS2	ENST00000274747.7	MRS2 magnesium transporter	826	4	0	1	3	2	hsa-miR-1305	-0.04	-0.08	N/A
DBT	ENST00000370132.4	dihydrolipoamide branched chain transacylase E2	117	5	1	1	3	3	hsa-miR-1305	-0.04	-0.08	N/A
GOLGA8B	ENST00000342314.5	golgin A8 family, member B	170	3	0	1	2	0	hsa-miR-1305	-0.04	-0.05	N/A
FBXO34	ENST00000313833.4	F-box protein 34	80	1	0	1	0	1	hsa-miR-1305	-0.04	-0.05	N/A
BICD1	ENST00000548411.1	bicaudal D homolog 1 (Drosophila)	205	4	0	1	3	4	hsa-miR-1305	-0.04	-0.05	N/A
SOWAHA	ENST00000378693.2	sosondowah ankyrin repeat domain family member A	138	1	0	1	0	5	hsa-miR-1305	-0.04	-0.04	N/A
EREG	ENST00000244869.2	epiregulin	5	4	0	0	4	4	hsa-miR-1305	-0.04	-0.04	N/A
PEX19	ENST00000368072.5	peroxisomal biogenesis factor 19	1804	1	0	1	0	1	hsa-miR-1305	-0.04	-0.04	N/A
GBP6	ENST00000370456.4	guanylate binding protein family, member 6	5	2	0	0	2	2	hsa-miR-1305	-0.04	-0.04	N/A
SLC30A4	ENST00000261867.4	solute carrier family 30 (zinc transporter), member 4	19	2	0	1	1	3	hsa-miR-1305	-0.04	-0.05	N/A
SUB1	ENST00000265073.4	SUB1 homolog (S. cerevisiae)	242	2	0	1	1	2	hsa-miR-1305	-0.04	-0.21	N/A
SH3KBP1	ENST00000397821.3	SH3-domain kinase binding protein 1	109	2	1	0	1	1	hsa-miR-1305	-0.04	-0.07	N/A
BBX	ENST00000415149.2	bobby sox homolog (Drosophila)	141	3	0	1	2	2	hsa-miR-1305	-0.04	-0.05	N/A
NAA25	ENST00000261745.4	N(alpha)-acetyltransferase 25, NatB auxiliary subunit	919	4	1	0	3	2	hsa-miR-1305	-0.04	-0.11	N/A
CACYBP	ENST00000367681.2	calcyclin binding protein	374	1	0	0	1	1	hsa-miR-1305	-0.04	-0.07	N/A
ADAMTS5	ENST00000284987.5	ADAM metallopeptidase with thrombospondin type 1 motif, 5	68	6	2	0	4	3	hsa-miR-1305	-0.04	-0.1	N/A
LMBRD1	ENST00000370577.3	LMBR1 domain containing 1	269	1	0	0	1	0	hsa-miR-1305	-0.04	-0.06	N/A
ZNF780B	ENST00000434248.1	zinc finger protein 780B	77	4	2	0	2	4	hsa-miR-1305	-0.04	-0.08	N/A
USP53	ENST00000450251.1	ubiquitin specific peptidase 53	300	4	0	1	3	1	hsa-miR-1305	-0.04	-0.05	N/A
ADRA2A	ENST00000280155.2	adrenoceptor alpha 2A	239	2	0	1	1	0	hsa-miR-1305	-0.04	-0.04	N/A
SNAP23	ENST00000249647.3	synaptosomal-associated protein, 23kDa	99	1	0	0	1	1	hsa-miR-1305	-0.04	-0.05	N/A
CARTPT	ENST00000296777.4	CART prepropeptide	5	1	0	0	1	0	hsa-miR-1305	-0.04	-0.04	N/A
HEATR5B	ENST00000233099.5	HEAT repeat containing 5B	272	1	0	0	1	0	hsa-miR-1305	-0.04	-0.04	N/A
ERICH1	ENST00000262109.7	glutamate-rich 1	335	1	0	0	1	1	hsa-miR-1305	-0.04	-0.04	N/A
GOLGA8A	ENST00000360553.3	golgin A8 family, member A	2264	3	0	1	2	0	hsa-miR-1305	-0.04	-0.05	N/A
HSPA4L	ENST00000296464.4	heat shock 70kDa protein 4-like	348	5	0	0	5	4	hsa-miR-1305	-0.04	-0.06	N/A
EFR3A	ENST00000254624.5	EFR3 homolog A (S. cerevisiae)	372	4	0	0	4	4	hsa-miR-1305	-0.04	-0.04	N/A
TMEM241	ENST00000383233.3	transmembrane protein 241	115	1	0	1	0	2	hsa-miR-1305	-0.04	-0.18	N/A
GLOD4	ENST00000301329.6	glyoxalase domain containing 4	2432	1	0	0	1	2	hsa-miR-1305	-0.04	-0.04	N/A
FKBP14	ENST00000222803.5	FK506 binding protein 14, 22 kDa	939	2	1	0	1	0	hsa-miR-1305	-0.04	-0.05	N/A
SPATA5	ENST00000274008.4	spermatogenesis associated 5	168	4	0	1	3	3	hsa-miR-1305	-0.04	-0.05	N/A
ZNF417	ENST00000312026.5	zinc finger protein 417	19	1	0	1	0	1	hsa-miR-1305	-0.04	-0.06	N/A
SPTBN2	ENST00000529997.1	spectrin, beta, non-erythrocytic 2	910	1	0	1	0	0	hsa-miR-1305	-0.04	-0.05	N/A
STON1	ENST00000309835.3	stonin 1	254	2	0	2	0	2	hsa-miR-1305	-0.04	-0.04	N/A
LGR4	ENST00000379214.4	leucine-rich repeat containing G protein-coupled receptor 4	1387	2	0	0	2	2	hsa-miR-1305	-0.04	-0.06	N/A
CEP104	ENST00000378230.3	centrosomal protein 104kDa	73	1	0	1	0	0	hsa-miR-1305	-0.04	-0.05	N/A
RNF180	ENST00000389100.4	ring finger protein 180	18	2	1	0	1	0	hsa-miR-1305	-0.04	-0.09	N/A
RAB4A	ENST00000366690.4	RAB4A, member RAS oncogene family	850	3	1	1	1	1	hsa-miR-1305	-0.04	-0.29	N/A
LPAR1	ENST00000374431.3	lysophosphatidic acid receptor 1	2111	2	0	0	2	1	hsa-miR-1305	-0.04	-0.04	N/A
HES1	ENST00000232424.3	hairy and enhancer of split 1, (Drosophila)	199	1	0	0	1	0	hsa-miR-1305	-0.04	-0.06	N/A
CHD1	ENST00000284049.3	chromodomain helicase DNA binding protein 1	35	1	0	1	0	2	hsa-miR-1305	-0.04	-0.17	N/A
KIF3B	ENST00000375712.3	kinesin family member 3B	182	3	1	0	2	0	hsa-miR-1305	-0.04	-0.05	N/A
RND3	ENST00000375734.2	Rho family GTPase 3	574	2	1	0	1	1	hsa-miR-1305	-0.04	-0.05	N/A
ZNF483	ENST00000358151.4	zinc finger protein 483	11	1	0	1	0	0	hsa-miR-1305	-0.04	-0.09	N/A
DYRK1A	ENST00000339659.4	dual-specificity tyrosine-(Y)-phosphorylation regulated kinase 1A	448	3	1	0	2	2	hsa-miR-1305	-0.04	-0.05	N/A
SLC24A4	ENST00000393265.2	solute carrier family 24 (sodium/potassium/calcium exchanger), member 4	5	5	1	1	3	0	hsa-miR-1305	-0.04	-0.08	N/A
GOLGA8G	ENST00000329523.6	golgin A8 family, member G	5	3	0	1	2	1	hsa-miR-1305	-0.04	-0.04	N/A
PPP2R5C	ENST00000422945.2	protein phosphatase 2, regulatory subunit B', gamma	1584	2	1	0	1	2	hsa-miR-1305	-0.04	-0.04	N/A
SLC25A23	ENST00000301454.4	solute carrier family 25 (mitochondrial carrier; phosphate carrier), member 23	5	2	0	2	0	0	hsa-miR-1305	-0.04	-0.04	N/A
GOLGA6L10	ENST00000439287.4	Putative golgin subfamily A member 6-like protein 10	0	3	0	1	2	0	hsa-miR-1305	-0.04	-0.04	N/A
TMPRSS4	ENST00000534111.1	transmembrane protease, serine 4	5	2	1	0	1	1	hsa-miR-1305	-0.04	-0.04	N/A
PTK2	ENST00000522684.1	protein tyrosine kinase 2	1134	2	1	0	1	0	hsa-miR-1305	-0.04	-0.04	N/A
SELL	ENST00000236147.4	selectin L	5	1	0	1	0	0	hsa-miR-1305	-0.04	-0.04	N/A
EFNB2	ENST00000245323.4	ephrin-B2	25	2	1	0	1	0	hsa-miR-1305	-0.04	-0.04	N/A
LPIN2	ENST00000261596.4	lipin 2	376	2	0	2	0	1	hsa-miR-1305	-0.04	-0.04	N/A
ARID5B	ENST00000279873.7	AT rich interactive domain 5B (MRF1-like)	397	2	0	2	0	1	hsa-miR-1305	-0.04	-0.04	N/A
ZNF263	ENST00000219069.5	zinc finger protein 263	593	2	1	0	1	0	hsa-miR-1305	-0.04	-0.04	N/A
IKZF1	ENST00000331340.3	IKAROS family zinc finger 1 (Ikaros)	11	2	1	0	1	4	hsa-miR-1305	-0.04	-0.04	N/A
KCNA1	ENST00000382545.3	potassium voltage-gated channel, shaker-related subfamily, member 1 (episodic ataxia with myokymia)	5	2	0	2	0	3	hsa-miR-1305	-0.04	-0.04	N/A
BCAS1	ENST00000371440.3	breast carcinoma amplified sequence 1	0	3	0	1	2	0	hsa-miR-1305	-0.04	-0.04	N/A
BDP1	ENST00000380675.2	B double prime 1, subunit of RNA polymerase III transcription initiation factor IIIB	12	4	0	0	4	2	hsa-miR-1305	-0.04	-0.04	N/A
ZNF100	ENST00000358296.6	zinc finger protein 100	142	4	0	0	4	0	hsa-miR-1305	-0.04	-0.04	N/A
B3GNT5	ENST00000326505.3	UDP-GlcNAc:betaGal beta-1,3-N-acetylglucosaminyltransferase 5	57	2	1	0	1	2	hsa-miR-1305	-0.04	-0.04	N/A
ANO5	ENST00000324559.8	anoctamin 5	12	3	0	1	2	3	hsa-miR-1305	-0.04	-0.04	N/A
NDST3	ENST00000296499.5	N-deacetylase/N-sulfotransferase (heparan glucosaminyl) 3	5	2	1	0	1	1	hsa-miR-1305	-0.04	-0.04	N/A
KCND3	ENST00000369697.1	potassium voltage-gated channel, Shal-related subfamily, member 3	23	2	1	0	1	1	hsa-miR-1305	-0.04	-0.04	N/A
NIPAL1	ENST00000295461.5	NIPA-like domain containing 1	137	4	0	0	4	2	hsa-miR-1305	-0.04	-0.04	N/A
PRR14L	ENST00000434485.1	proline rich 14-like	39	3	0	1	2	1	hsa-miR-1305	-0.04	-0.04	N/A
FBXL3	ENST00000355619.5	F-box and leucine-rich repeat protein 3	842	2	1	1	0	6	hsa-miR-1305	-0.04	-0.22	N/A
AL033381.1	ENST00000314040.1	Uncharacterized protein; cDNA FLJ34594 fis, clone KIDNE2009109	5	1	1	0	0	0	hsa-miR-1305	-0.04	-0.04	N/A
TMTC2	ENST00000321196.3	transmembrane and tetratricopeptide repeat containing 2	173	2	1	0	1	2	hsa-miR-1305	-0.04	-0.04	N/A
KBTBD6	ENST00000379485.1	kelch repeat and BTB (POZ) domain containing 6	51	3	0	1	2	3	hsa-miR-1305	-0.04	-0.04	N/A
USP28	ENST00000003302.4	ubiquitin specific peptidase 28	85	2	1	0	1	0	hsa-miR-1305	-0.04	-0.04	N/A
ZNF578	ENST00000421239.2	zinc finger protein 578	0	2	0	2	0	3	hsa-miR-1305	-0.04	-0.04	N/A
DNAJC16	ENST00000375847.3	DnaJ (Hsp40) homolog, subfamily C, member 16	366	2	1	0	1	0	hsa-miR-1305	-0.04	-0.04	N/A
THEMIS	ENST00000368250.1	thymocyte selection associated	5	2	1	0	1	1	hsa-miR-1305	-0.04	-0.04	N/A
MAP10	ENST00000418460.1	microtubule-associated protein 10	5	2	1	0	1	1	hsa-miR-1305	-0.04	-0.04	N/A
FAM198B	ENST00000585682.1	family with sequence similarity 198, member B	25	4	0	0	4	2	hsa-miR-1305	-0.04	-0.04	N/A
MICU3	ENST00000318063.5	mitochondrial calcium uptake family, member 3	9	4	0	0	4	2	hsa-miR-1305	-0.04	-0.04	N/A
LRRTM2	ENST00000274711.6	leucine rich repeat transmembrane neuronal 2	5	2	1	0	1	2	hsa-miR-1305	-0.04	-0.04	N/A
ATRNL1	ENST00000355044.3	attractin-like 1	26	4	0	0	4	3	hsa-miR-1305	-0.04	-0.04	N/A
PTGES3	ENST00000262033.6	prostaglandin E synthase 3 (cytosolic)	93	1	0	0	1	1	hsa-miR-1305	-0.04	-0.04	N/A
FGF7	ENST00000267843.4	fibroblast growth factor 7	5	2	1	0	1	3	hsa-miR-1305	-0.04	-0.04	N/A
CBL	ENST00000264033.4	Cbl proto-oncogene, E3 ubiquitin protein ligase	309	3	0	1	2	2	hsa-miR-1305	-0.04	-0.04	N/A
ZNF81	ENST00000338637.7	zinc finger protein 81	10	2	1	0	1	1	hsa-miR-1305	-0.04	-0.04	N/A
TMPRSS13	ENST00000445164.2	transmembrane protease, serine 13	5	2	1	0	1	0	hsa-miR-1305	-0.04	-0.04	N/A
RUNDC3B	ENST00000338056.3	RUN domain containing 3B	41	2	1	0	1	2	hsa-miR-1305	-0.04	-0.04	N/A
INADL	ENST00000371158.2	InaD-like (Drosophila)	96	2	1	0	1	1	hsa-miR-1305	-0.04	-0.04	N/A
POLA1	ENST00000379068.3	polymerase (DNA directed), alpha 1, catalytic subunit	310	2	1	0	1	0	hsa-miR-1305	-0.04	-0.04	N/A
PDZD2	ENST00000438447.1	PDZ domain containing 2	5	2	0	2	0	1	hsa-miR-1305	-0.04	-0.04	N/A
STK32A	ENST00000397936.3	serine/threonine kinase 32A	8	2	1	0	1	1	hsa-miR-1305	-0.04	-0.04	N/A
NIPAL2	ENST00000341166.3	NIPA-like domain containing 2	7	3	0	1	2	1	hsa-miR-1305	-0.04	-0.04	N/A
RIMS2	ENST00000507740.1	regulating synaptic membrane exocytosis 2	8	2	1	0	1	2	hsa-miR-1305	-0.04	-0.04	N/A
SLK	ENST00000335753.4	STE20-like kinase	260	2	1	0	1	4	hsa-miR-1305	-0.04	-0.04	N/A
SLC24A2	ENST00000341998.2	solute carrier family 24 (sodium/potassium/calcium exchanger), member 2	5	2	1	0	1	2	hsa-miR-1305	-0.04	-0.04	N/A
XK	ENST00000378616.3	X-linked Kx blood group (McLeod syndrome)	39	4	0	0	4	2	hsa-miR-1305	-0.04	-0.04	N/A
TLR3	ENST00000296795.3	toll-like receptor 3	5	4	0	0	4	1	hsa-miR-1305	-0.04	-0.04	N/A
GRM5	ENST00000418177.2	glutamate receptor, metabotropic 5	5	3	0	1	2	1	hsa-miR-1305	-0.04	-0.04	N/A
GPR26	ENST00000284674.1	G protein-coupled receptor 26	5	5	0	1	4	1	hsa-miR-1305	-0.04	-0.06	N/A
GOLGA6L4	ENST00000510439.2	golgin A6 family-like 4	5	3	0	1	2	0	hsa-miR-1305	-0.04	-0.04	N/A
KIAA2018	ENST00000316407.4	KIAA2018	23	2	1	0	1	9	hsa-miR-1305	-0.04	-0.04	N/A
ASPA	ENST00000263080.2	aspartoacylase	5	2	0	2	0	3	hsa-miR-1305	-0.04	-0.04	N/A
SLC26A2	ENST00000286298.4	solute carrier family 26 (anion exchanger), member 2	748	2	1	0	1	5	hsa-miR-1305	-0.04	-0.04	N/A
TAOK1	ENST00000261716.3	TAO kinase 1	164	6	0	2	4	4	hsa-miR-1305	-0.04	-0.08	N/A
AQPEP	ENST00000357872.4	Aminopeptidase Q	11	2	1	0	1	2	hsa-miR-1305	-0.04	-0.04	N/A
CEP170	ENST00000366542.1	centrosomal protein 170kDa	6	2	1	0	1	1	hsa-miR-1305	-0.04	-0.04	N/A
TUB	ENST00000305253.4	tubby bipartite transcription factor	743	2	0	2	0	1	hsa-miR-1305	-0.04	-0.04	N/A
TLR6	ENST00000436693.2	toll-like receptor 6	5	2	1	0	1	1	hsa-miR-1305	-0.04	-0.04	N/A
RAD21	ENST00000297338.2	RAD21 homolog (S. pombe)	5	3	0	1	2	1	hsa-miR-1305	-0.04	-0.04	N/A
GOLGA8F	ENST00000526619.2	golgin A8 family, member F	5	3	0	1	2	1	hsa-miR-1305	-0.04	-0.04	N/A
GOLGA6L9	ENST00000300515.8	golgin A6 family-like 9	5	4	0	1	3	0	hsa-miR-1305	-0.04	-0.05	N/A
QKI	ENST00000392127.2	QKI, KH domain containing, RNA binding	323	8	0	3	5	10	hsa-miR-1305	-0.04	-0.14	N/A
SYT6	ENST00000607941.1	synaptotagmin VI	5	3	0	1	2	2	hsa-miR-1305	-0.04	-0.04	N/A
MYLK4	ENST00000268446.5	myosin light chain kinase family, member 4	5	3	0	1	2	3	hsa-miR-1305	-0.04	-0.04	N/A
SMAD3	ENST00000327367.4	SMAD family member 3	1140	3	1	0	2	0	hsa-miR-1305	-0.04	-0.05	N/A
ZNF557	ENST00000414706.1	zinc finger protein 557	294	2	1	0	1	0	hsa-miR-1305	-0.04	-0.04	N/A
TRIM23	ENST00000231524.9	tripartite motif containing 23	247	2	1	0	1	0	hsa-miR-1305	-0.04	-0.05	N/A
ERC1	ENST00000355446.5	ELKS/RAB6-interacting/CAST family member 1	159	3	0	1	2	1	hsa-miR-1305	-0.04	-0.04	N/A
MEGF9	ENST00000373930.3	multiple EGF-like-domains 9	689	3	0	1	2	1	hsa-miR-1305	-0.04	-0.04	N/A
LMBRD2	ENST00000296603.4	LMBR1 domain containing 2	211	4	0	2	2	5	hsa-miR-1305	-0.04	-0.06	N/A
UBE2D1	ENST00000373910.4	ubiquitin-conjugating enzyme E2D 1	200	2	0	0	2	1	hsa-miR-1305	-0.04	-0.07	N/A
UQCRB	ENST00000287022.5	ubiquinol-cytochrome c reductase binding protein	1173	2	0	1	1	2	hsa-miR-1305	-0.04	-0.13	N/A
SEC16A	ENST00000313050.7	SEC16 homolog A (S. cerevisiae)	814	2	1	0	1	0	hsa-miR-1305	-0.04	-0.04	N/A
KLF7	ENST00000423015.1	Kruppel-like factor 7 (ubiquitous)	737	3	0	1	2	7	hsa-miR-1305	-0.04	-0.04	N/A
HMG20A	ENST00000336216.4	high mobility group 20A	391	1	0	1	0	1	hsa-miR-1305	-0.04	-0.04	N/A
FLRT2	ENST00000330753.4	fibronectin leucine rich transmembrane protein 2	73	4	1	1	2	3	hsa-miR-1305	-0.04	-0.08	N/A
KPNB1	ENST00000290158.4	karyopherin (importin) beta 1	465	4	0	1	3	1	hsa-miR-1305	-0.04	-0.06	N/A
ADD2	ENST00000264436.4	adducin 2 (beta)	59	2	0	2	0	6	hsa-miR-1305	-0.04	-0.04	N/A
CDK19	ENST00000368911.3	cyclin-dependent kinase 19	51	2	0	1	1	4	hsa-miR-1305	-0.04	-0.14	N/A
SMCR8	ENST00000406438.3	Smith-Magenis syndrome chromosome region, candidate 8	219	2	1	0	1	2	hsa-miR-1305	-0.04	-0.04	N/A
EEF1A1	ENST00000316292.9	eukaryotic translation elongation factor 1 alpha 1	129	3	0	1	2	0	hsa-miR-1305	-0.04	-0.04	N/A
HIST1H2AG	ENST00000359193.2	histone cluster 1, H2ag	145	1	0	0	1	0	hsa-miR-1305	-0.04	-0.04	N/A
CHCHD5	ENST00000409719.1	coiled-coil-helix-coiled-coil-helix domain containing 5	1577	1	1	0	0	0	hsa-miR-1305	-0.04	-0.04	N/A
LHX8	ENST00000294638.5	LIM homeobox 8	18	1	0	0	1	0	hsa-miR-1305	-0.04	-0.04	N/A
IPO7	ENST00000379719.3	importin 7	1331	2	1	0	1	3	hsa-miR-1305	-0.04	-0.04	N/A
NOP2	ENST00000545200.1	NOP2 nucleolar protein	27	1	1	0	0	0	hsa-miR-1305	-0.04	-0.04	N/A
KIF4B	ENST00000435029.4	kinesin family member 4B	5	1	1	0	0	0	hsa-miR-1305	-0.04	-0.04	N/A
KDELC2	ENST00000323468.5	KDEL (Lys-Asp-Glu-Leu) containing 2	667	4	1	1	2	0	hsa-miR-1305	-0.04	-0.32	N/A
PHF17	ENST00000226319.6	PHD finger protein 17	1393	2	1	0	1	5	hsa-miR-1305	-0.04	-0.04	N/A
PEPD	ENST00000244137.7	peptidase D	725	1	0	0	1	0	hsa-miR-1305	-0.04	-0.04	N/A
ST6GALNAC5	ENST00000477717.1	ST6 (alpha-N-acetyl-neuraminyl-2,3-beta-galactosyl-1,3)-N-acetylgalactosaminide alpha-2,6-sialyltransferase 5	7	2	0	1	1	3	hsa-miR-1305	-0.04	-0.1	N/A
HOOK1	ENST00000371208.3	hook microtubule-tethering protein 1	804	4	0	0	4	0	hsa-miR-1305	-0.04	-0.04	N/A
WASL	ENST00000223023.4	Wiskott-Aldrich syndrome-like	230	3	0	1	2	1	hsa-miR-1305	-0.04	-0.04	N/A
ZFX	ENST00000539115.1	zinc finger protein, X-linked	583	3	1	1	1	2	hsa-miR-1305	-0.04	-0.06	N/A
SIX4	ENST00000216513.4	SIX homeobox 4	94	4	0	1	3	0	hsa-miR-1305	-0.04	-0.08	N/A
EDEM1	ENST00000256497.4	ER degradation enhancer, mannosidase alpha-like 1	948	4	0	0	4	0	hsa-miR-1305	-0.04	-0.04	N/A
CLCN4	ENST00000380833.4	chloride channel, voltage-sensitive 4	182	1	1	0	0	1	hsa-miR-1305	-0.04	-0.04	N/A
EPHA3	ENST00000494014.1	EPH receptor A3	100	4	0	0	4	0	hsa-miR-1305	-0.04	-0.04	N/A
NAV2	ENST00000360655.4	neuron navigator 2	337	3	0	1	2	4	hsa-miR-1305	-0.04	-0.04	N/A
EDIL3	ENST00000296591.5	EGF-like repeats and discoidin I-like domains 3	2825	2	1	0	1	2	hsa-miR-1305	-0.04	-0.04	N/A
POLR2D	ENST00000272645.4	polymerase (RNA) II (DNA directed) polypeptide D	530	3	0	1	2	3	hsa-miR-1305	-0.04	-0.04	N/A
NAA50	ENST00000240922.3	N(alpha)-acetyltransferase 50, NatE catalytic subunit	260	3	0	0	3	1	hsa-miR-1305	-0.04	-0.13	N/A
ZXDA	ENST00000358697.4	zinc finger, X-linked, duplicated A	25	5	0	2	3	5	hsa-miR-1305	-0.04	-0.07	N/A
C11orf54	ENST00000528288.1	chromosome 11 open reading frame 54	47	2	0	1	1	1	hsa-miR-1305	-0.04	-0.07	N/A
HSPB3	ENST00000302005.1	heat shock 27kDa protein 3	5	3	0	0	3	1	hsa-miR-1305	-0.04	-0.07	N/A
PMS1	ENST00000441310.2	PMS1 postmeiotic segregation increased 1 (S. cerevisiae)	272	1	0	0	1	1	hsa-miR-1305	-0.04	-0.05	N/A
MID1	ENST00000453318.2	midline 1 (Opitz/BBB syndrome)	677	3	0	1	2	3	hsa-miR-1305	-0.04	-0.04	N/A
NUPL1	ENST00000381736.3	nucleoporin like 1	268	1	0	0	1	3	hsa-miR-1305	-0.04	-0.04	N/A
TP53INP1	ENST00000448464.2	tumor protein p53 inducible nuclear protein 1	39	4	0	1	3	4	hsa-miR-1305	-0.04	-0.09	N/A
AFMID	ENST00000588800.1	arylformamidase	538	1	0	0	1	0	hsa-miR-1305	-0.04	-0.04	N/A
FGF20	ENST00000180166.5	fibroblast growth factor 20	5	1	0	0	1	0	hsa-miR-1305	-0.04	-0.04	N/A
ATP2A1	ENST00000395503.4	ATPase, Ca++ transporting, cardiac muscle, fast twitch 1	12	1	0	0	1	0	hsa-miR-1305	-0.04	-0.04	N/A
DLL3	ENST00000205143.4	delta-like 3 (Drosophila)	36	1	0	0	1	0	hsa-miR-1305	-0.04	-0.04	N/A
COLGALT2	ENST00000367521.1	collagen beta(1-O)galactosyltransferase 2	70	2	0	0	2	0	hsa-miR-1305	-0.04	-0.04	N/A
CPEB2	ENST00000538197.1	cytoplasmic polyadenylation element binding protein 2	367	2	1	0	1	0	hsa-miR-1305	-0.04	-0.04	N/A
RWDD3	ENST00000263893.6	RWD domain containing 3	61	1	0	0	1	3	hsa-miR-1305	-0.04	-0.07	N/A
CLIP1	ENST00000361654.4	CAP-GLY domain containing linker protein 1	17	3	1	1	1	0	hsa-miR-1305	-0.04	-0.06	N/A
COPA	ENST00000368069.3	coatomer protein complex, subunit alpha	803	1	1	0	0	0	hsa-miR-1305	-0.04	-0.2	N/A
COL8A2	ENST00000303143.4	collagen, type VIII, alpha 2	15	2	1	0	1	0	hsa-miR-1305	-0.04	-0.04	N/A
LONRF2	ENST00000393437.3	LON peptidase N-terminal domain and ring finger 2	394	2	0	2	0	6	hsa-miR-1305	-0.04	-0.04	N/A
MFAP3	ENST00000436816.1	microfibrillar-associated protein 3	1139	2	1	0	1	1	hsa-miR-1305	-0.04	-0.05	N/A
KIAA1279	ENST00000361983.4	KIAA1279	52	2	0	0	2	0	hsa-miR-1305	-0.04	-0.04	N/A
ASXL2	ENST00000435504.4	additional sex combs like 2 (Drosophila)	139	1	1	0	0	4	hsa-miR-1305	-0.04	-0.08	N/A
MTFR1	ENST00000458689.2	mitochondrial fission regulator 1	1051	2	0	0	2	0	hsa-miR-1305	-0.04	-0.04	N/A
RP11-122A3.2	ENST00000517562.2	uncharacterized protein LOC100127983	579	3	1	1	1	2	hsa-miR-1305	-0.04	-0.3	N/A
WHSC1L1	ENST00000317025.8	Wolf-Hirschhorn syndrome candidate 1-like 1	481	4	0	0	4	2	hsa-miR-1305	-0.04	-0.04	N/A
DENND5B	ENST00000389082.5	DENN/MADD domain containing 5B	832	2	1	0	1	3	hsa-miR-1305	-0.04	-0.04	N/A
C14orf23	ENST00000399387.4	chromosome 14 open reading frame 23	5	2	1	1	0	3	hsa-miR-1305	-0.04	-0.19	N/A
ZBTB10	ENST00000430430.1	zinc finger and BTB domain containing 10	113	4	2	1	1	7	hsa-miR-1305	-0.04	-0.09	N/A
TRPV3	ENST00000301365.4	transient receptor potential cation channel, subfamily V, member 3	13	2	2	0	0	0	hsa-miR-1305	-0.04	-0.06	N/A
POGLUT1	ENST00000295588.4	protein O-glucosyltransferase 1	262	2	0	0	2	0	hsa-miR-1305	-0.04	-0.04	N/A
TSPAN2	ENST00000369516.2	tetraspanin 2	43	3	1	1	1	1	hsa-miR-1305	-0.04	-0.19	N/A
CXorf23	ENST00000379687.3	chromosome X open reading frame 23	30	2	0	1	1	0	hsa-miR-1305	-0.04	-0.04	N/A
ZNF106	ENST00000263805.4	zinc finger protein 106	406	2	1	0	1	0	hsa-miR-1305	-0.04	-0.04	N/A
FAM126B	ENST00000418596.3	family with sequence similarity 126, member B	132	5	1	1	3	1	hsa-miR-1305	-0.04	-0.11	N/A
CCL20	ENST00000409189.3	chemokine (C-C motif) ligand 20	16	1	0	0	1	0	hsa-miR-1305	-0.04	-0.12	N/A
OIT3	ENST00000334011.5	oncoprotein induced transcript 3	5	1	1	0	0	1	hsa-miR-1305	-0.04	-0.04	N/A
C10orf107	ENST00000330194.2	chromosome 10 open reading frame 107	6	1	0	0	1	0	hsa-miR-1305	-0.04	-0.04	N/A
NOL9	ENST00000377705.5	nucleolar protein 9	194	2	0	1	1	0	hsa-miR-1305	-0.04	-0.06	N/A
ATP5E	ENST00000243997.3	ATP synthase, H+ transporting, mitochondrial F1 complex, epsilon subunit	575	2	0	0	2	4	hsa-miR-1305	-0.04	-0.04	N/A
KRAS	ENST00000256078.4	Kirsten rat sarcoma viral oncogene homolog	40	2	1	0	1	1	hsa-miR-1305	-0.04	-0.09	N/A
FBXO25	ENST00000276326.5	F-box protein 25	157	1	0	1	0	0	hsa-miR-1305	-0.04	-0.11	N/A
TMEM70	ENST00000517439.1	transmembrane protein 70	6179	1	0	0	1	1	hsa-miR-1305	-0.04	-0.04	N/A
CEP85L	ENST00000368491.3	centrosomal protein 85kDa-like	14	2	0	1	1	3	hsa-miR-1305	-0.04	-0.07	N/A
AGAP1	ENST00000304032.8	ArfGAP with GTPase domain, ankyrin repeat and PH domain 1	109	4	0	1	3	1	hsa-miR-1305	-0.04	-0.05	N/A
BCL2	ENST00000398117.1	B-cell CLL/lymphoma 2	55	3	0	1	2	2	hsa-miR-1305	-0.04	-0.04	N/A
IGF1	ENST00000337514.6	insulin-like growth factor 1 (somatomedin C)	19	7	1	2	4	3	hsa-miR-1305	-0.04	-0.14	N/A
PIAS1	ENST00000249636.6	protein inhibitor of activated STAT, 1	368	2	1	1	0	1	hsa-miR-1305	-0.04	-0.12	N/A
PALM2	ENST00000448454.2	paralemmin 2	35	4	0	0	4	4	hsa-miR-1305	-0.04	-0.04	N/A
ZNF850	ENST00000591344.1	zinc finger protein 850	136	2	0	2	0	0	hsa-miR-1305	-0.04	-0.04	N/A
ETV1	ENST00000430479.1	ets variant 1	160	4	1	0	3	3	hsa-miR-1305	-0.04	-0.06	N/A
ITPR2	ENST00000381340.3	inositol 1,4,5-trisphosphate receptor, type 2	334	2	1	0	1	0	hsa-miR-1305	-0.04	-0.04	N/A
LARP4	ENST00000398473.2	La ribonucleoprotein domain family, member 4	35	5	0	2	3	5	hsa-miR-1305	-0.04	-0.1	N/A
TMTC1	ENST00000256062.5	transmembrane and tetratricopeptide repeat containing 1	379	4	0	0	4	3	hsa-miR-1305	-0.04	-0.04	N/A
RBMY1J	ENST00000414629.2	RNA binding motif protein, Y-linked, family 1, member J	5	1	0	0	1	1	hsa-miR-1305	-0.04	-0.04	N/A
RBMY1B	ENST00000383020.3	RNA binding motif protein, Y-linked, family 1, member B	5	1	0	0	1	1	hsa-miR-1305	-0.04	-0.04	N/A
AMER3	ENST00000423981.1	APC membrane recruitment protein 3	5	1	0	1	0	2	hsa-miR-1305	-0.04	-0.04	N/A
RBMY1E	ENST00000382659.2	RNA binding motif protein, Y-linked, family 1, member E	5	1	0	0	1	1	hsa-miR-1305	-0.04	-0.04	N/A
RBMY1D	ENST00000382680.1	RNA binding motif protein, Y-linked, family 1, member D	5	1	0	0	1	1	hsa-miR-1305	-0.04	-0.04	N/A
PRC1	ENST00000361919.3	protein regulator of cytokinesis 1	288	1	0	1	0	1	hsa-miR-1305	-0.04	-0.04	N/A
TAF1A	ENST00000543857.1	TATA box binding protein (TBP)-associated factor, RNA polymerase I, A, 48kDa	18	2	1	0	1	1	hsa-miR-1305	-0.04	-0.05	N/A
FAM154A	ENST00000380530.1	family with sequence similarity 154, member A	5	1	0	0	1	2	hsa-miR-1305	-0.04	-0.04	N/A
MCF2	ENST00000520602.1	MCF.2 cell line derived transforming sequence	5	2	0	1	1	1	hsa-miR-1305	-0.04	-0.04	N/A
RBMY1F	ENST00000303766.7	RNA binding motif protein, Y-linked, family 1, member F	5	1	0	0	1	1	hsa-miR-1305	-0.04	-0.04	N/A
TUBA1A	ENST00000301071.7	tubulin, alpha 1a	22536	1	0	0	1	0	hsa-miR-1305	-0.04	-0.04	N/A
MAP7	ENST00000354570.3	microtubule-associated protein 7	444	2	0	0	2	1	hsa-miR-1305	-0.04	-0.04	N/A
IL6R	ENST00000344086.4	interleukin 6 receptor	13	2	1	0	1	0	hsa-miR-1305	-0.04	-0.04	N/A
RBMY1A1	ENST00000382707.2	RNA binding motif protein, Y-linked, family 1, member A1	5	1	0	0	1	1	hsa-miR-1305	-0.04	-0.04	N/A
TMEM56	ENST00000370203.4	transmembrane protein 56	113	5	0	0	5	6	hsa-miR-1305	-0.04	-0.06	N/A
DYRK2	ENST00000344096.3	dual-specificity tyrosine-(Y)-phosphorylation regulated kinase 2	1091	5	2	0	3	1	hsa-miR-1305	-0.04	-0.09	N/A
PLXDC2	ENST00000377252.4	plexin domain containing 2	506	5	1	0	4	4	hsa-miR-1305	-0.04	-0.07	N/A
PRTFDC1	ENST00000376378.1	phosphoribosyl transferase domain containing 1	155	1	0	0	1	0	hsa-miR-1305	-0.04	-0.04	N/A
MAP3K2	ENST00000409947.1	mitogen-activated protein kinase kinase kinase 2	187	3	0	2	1	6	hsa-miR-1305	-0.04	-0.1	N/A
ARHGAP42	ENST00000524892.2	Rho GTPase activating protein 42	36	2	0	2	0	2	hsa-miR-1305	-0.04	-0.06	N/A
PEX13	ENST00000295030.5	peroxisomal biogenesis factor 13	484	3	1	0	2	2	hsa-miR-1305	-0.04	-0.11	N/A
ERBB4	ENST00000342788.4	v-erb-b2 avian erythroblastic leukemia viral oncogene homolog 4	27	3	0	1	2	5	hsa-miR-1305	-0.04	-0.04	N/A
NME5	ENST00000265191.2	NME/NM23 family member 5	12	1	0	0	1	0	hsa-miR-1305	-0.04	-0.05	N/A
GPR37	ENST00000303921.2	G protein-coupled receptor 37 (endothelin receptor type B-like)	395	3	0	0	3	2	hsa-miR-1305	-0.04	-0.04	N/A
TLL1	ENST00000061240.2	tolloid-like 1	247	4	1	1	2	5	hsa-miR-1305	-0.04	-0.07	N/A
FAM169A	ENST00000380515.3	family with sequence similarity 169, member A	90	3	0	1	2	0	hsa-miR-1305	-0.04	-0.04	N/A
RIN2	ENST00000255006.6	Ras and Rab interactor 2	539	2	0	0	2	2	hsa-miR-1305	-0.04	-0.07	N/A
NIT1	ENST00000368007.4	nitrilase 1	437	1	0	0	1	0	hsa-miR-1305	-0.04	-0.04	N/A
PCDH10	ENST00000264360.5	protocadherin 10	9	3	0	1	2	1	hsa-miR-1305	-0.04	-0.04	N/A
DIAPH2	ENST00000324765.8	diaphanous-related formin 2	91	3	0	1	2	2	hsa-miR-1305	-0.04	-0.04	N/A
SETBP1	ENST00000282030.5	SET binding protein 1	77	1	0	1	0	3	hsa-miR-1305	-0.04	-0.04	N/A
RGS17	ENST00000367225.2	regulator of G-protein signaling 17	11	3	1	1	1	9	hsa-miR-1305	-0.04	-0.06	N/A
HAVCR1	ENST00000523175.1	hepatitis A virus cellular receptor 1	77	1	0	0	1	4	hsa-miR-1305	-0.04	-0.04	N/A
TRIM33	ENST00000358465.2	tripartite motif containing 33	201	3	1	1	1	7	hsa-miR-1305	-0.04	-0.06	N/A
EIF3H	ENST00000521861.1	eukaryotic translation initiation factor 3, subunit H	27	2	0	1	1	1	hsa-miR-1305	-0.04	-0.05	N/A
NOM1	ENST00000275820.3	nucleolar protein with MIF4G domain 1	842	2	1	0	1	5	hsa-miR-1305	-0.04	-0.04	N/A
PDE4DIP	ENST00000369345.4	phosphodiesterase 4D interacting protein	36	1	0	1	0	5	hsa-miR-1305	-0.04	-0.1	N/A
PLEKHS1	ENST00000354462.3	pleckstrin homology domain containing, family S member 1	7	2	0	1	1	0	hsa-miR-1305	-0.04	-0.04	N/A
NFATC3	ENST00000329524.4	nuclear factor of activated T-cells, cytoplasmic, calcineurin-dependent 3	221	2	0	1	1	1	hsa-miR-1305	-0.04	-0.04	N/A
BAALC	ENST00000438105.2	brain and acute leukemia, cytoplasmic	137	1	0	0	1	1	hsa-miR-1305	-0.04	-0.04	N/A
CEP78	ENST00000415759.2	centrosomal protein 78kDa	348	1	0	0	1	1	hsa-miR-1305	-0.04	-0.04	N/A
DCN	ENST00000456569.2	decorin	1280	1	0	0	1	0	hsa-miR-1305	-0.04	-0.14	N/A
FBXO43	ENST00000428847.2	F-box protein 43	133	1	0	0	1	0	hsa-miR-1305	-0.04	-0.04	N/A
NF1	ENST00000358273.4	neurofibromin 1	161	2	1	0	1	1	hsa-miR-1305	-0.03	-0.04	N/A
NIPSNAP1	ENST00000216121.7	nipsnap homolog 1 (C. elegans)	2429	1	1	0	0	0	hsa-miR-1305	-0.03	-0.04	N/A
C11orf30	ENST00000529032.1	chromosome 11 open reading frame 30	230	2	0	1	1	2	hsa-miR-1305	-0.03	-0.04	N/A
SKIL	ENST00000458537.3	SKI-like oncogene	210	4	0	1	3	3	hsa-miR-1305	-0.03	-0.05	N/A
TCF24	ENST00000563496.1	transcription factor 24	11	1	0	0	1	1	hsa-miR-1305	-0.03	-0.08	N/A
COX18	ENST00000295890.4	COX18 cytochrome C oxidase assembly factor	356	1	1	0	0	4	hsa-miR-1305	-0.03	-0.04	N/A
TRNP1	ENST00000522111.2	TMF1-regulated nuclear protein 1	4046	1	0	0	1	0	hsa-miR-1305	-0.03	-0.04	N/A
LIFR	ENST00000263409.4	leukemia inhibitory factor receptor alpha	44	4	0	2	2	4	hsa-miR-1305	-0.03	-0.06	N/A
CELF2	ENST00000379261.4	CUGBP, Elav-like family member 2	45	2	0	2	0	3	hsa-miR-1305	-0.03	-0.04	N/A
HADH	ENST00000403312.1	hydroxyacyl-CoA dehydrogenase	1894	1	0	0	1	0	hsa-miR-1305	-0.03	-0.04	N/A
CEP350	ENST00000367607.3	centrosomal protein 350kDa	705	2	1	0	1	2	hsa-miR-1305	-0.03	-0.04	N/A
RP11-47I22.4	ENST00000556347.1		12	1	1	0	0	0	hsa-miR-1305	-0.03	-0.06	N/A
EPT1	ENST00000260585.7	ethanolaminephosphotransferase 1 (CDP-ethanolamine-specific)	449	3	0	1	2	4	hsa-miR-1305	-0.03	-0.04	N/A
WBSCR27	ENST00000297873.4	Williams Beuren syndrome chromosome region 27	17	1	0	1	0	0	hsa-miR-1305	-0.03	-0.13	N/A
CRYZL1	ENST00000381540.3	crystallin, zeta (quinone reductase)-like 1	340	2	0	0	2	0	hsa-miR-1305	-0.03	-0.04	N/A
ERO1L	ENST00000395686.3	ERO1-like (S. cerevisiae)	1333	1	0	1	0	2	hsa-miR-1305	-0.03	-0.04	N/A
COL1A2	ENST00000297268.6	collagen, type I, alpha 2	877	2	0	0	2	0	hsa-miR-1305	-0.03	-0.04	N/A
KDM5A	ENST00000399788.2	lysine (K)-specific demethylase 5A	118	4	0	2	2	4	hsa-miR-1305	-0.03	-0.06	N/A
RC3H1	ENST00000367696.2	ring finger and CCCH-type domains 1	165	3	0	1	2	3	hsa-miR-1305	-0.03	-0.04	N/A
PFDN6	ENST00000395131.1	prefoldin subunit 6	183	1	0	0	1	1	hsa-miR-1305	-0.03	-0.04	N/A
NHLRC2	ENST00000369301.3	NHL repeat containing 2	368	2	1	1	0	3	hsa-miR-1305	-0.03	-0.05	N/A
SLC16A5	ENST00000580123.1	solute carrier family 16 (monocarboxylate transporter), member 5	26	2	1	0	1	0	hsa-miR-1305	-0.03	-0.04	N/A
ARL13B	ENST00000535334.1	ADP-ribosylation factor-like 13B	23	4	0	0	4	2	hsa-miR-1305	-0.03	-0.04	N/A
ZBTB3	ENST00000394807.3	zinc finger and BTB domain containing 3	96	2	0	1	1	0	hsa-miR-1305	-0.03	-0.11	N/A
SYNPO2	ENST00000429713.2	synaptopodin 2	105	4	2	1	1	3	hsa-miR-1305	-0.03	-0.09	N/A
BRWD3	ENST00000373275.4	bromodomain and WD repeat domain containing 3	506	3	0	0	3	3	hsa-miR-1305	-0.03	-0.04	N/A
GLRX	ENST00000379979.4	glutaredoxin (thioltransferase)	79	2	0	0	2	2	hsa-miR-1305	-0.03	-0.08	N/A
TMEM41B	ENST00000528080.1	transmembrane protein 41B	191	1	1	0	0	0	hsa-miR-1305	-0.03	-0.03	N/A
CEP41	ENST00000223208.5	centrosomal protein 41kDa	346	5	1	0	4	2	hsa-miR-1305	-0.03	-0.07	N/A
KHDRBS2	ENST00000281156.4	KH domain containing, RNA binding, signal transduction associated 2	5	1	1	0	0	0	hsa-miR-1305	-0.03	-0.03	N/A
CD200	ENST00000315711.8	CD200 molecule	5	1	0	1	0	1	hsa-miR-1305	-0.03	-0.03	N/A
ZPLD1	ENST00000306176.1	zona pellucida-like domain containing 1	5	1	1	0	0	1	hsa-miR-1305	-0.03	-0.03	N/A
TMEM18	ENST00000281017.3	transmembrane protein 18	471	1	0	0	1	0	hsa-miR-1305	-0.03	-0.03	N/A
TRIM49	ENST00000329758.1	tripartite motif containing 49	5	1	0	0	1	0	hsa-miR-1305	-0.03	-0.03	N/A
TRIM49C	ENST00000448984.1	tripartite motif containing 49C	5	1	0	0	1	0	hsa-miR-1305	-0.03	-0.03	N/A
WDHD1	ENST00000360586.3	WD repeat and HMG-box DNA binding protein 1	466	3	1	1	1	2	hsa-miR-1305	-0.03	-0.07	N/A
CMTM4	ENST00000394106.2	CKLF-like MARVEL transmembrane domain containing 4	22	4	1	1	2	4	hsa-miR-1305	-0.03	-0.11	N/A
FAM13B	ENST00000033079.3	family with sequence similarity 13, member B	220	2	0	0	2	2	hsa-miR-1305	-0.03	-0.05	N/A
AADAT	ENST00000337664.4	aminoadipate aminotransferase	49	1	0	0	1	1	hsa-miR-1305	-0.03	-0.04	N/A
SAYSD1	ENST00000373249.1	SAYSVFN motif domain containing 1	543	1	0	0	1	0	hsa-miR-1305	-0.03	-0.04	N/A
FAM122A	ENST00000394264.3	family with sequence similarity 122A	1277	3	0	2	1	1	hsa-miR-1305	-0.03	-0.26	N/A
GRK4	ENST00000503518.2	G protein-coupled receptor kinase 4	50	3	0	1	2	1	hsa-miR-1305	-0.03	-0.18	N/A
NKIRAS1	ENST00000388759.3	NFKB inhibitor interacting Ras-like 1	123	1	0	0	1	2	hsa-miR-1305	-0.03	-0.06	N/A
SRSF3	ENST00000373715.6	serine/arginine-rich splicing factor 3	2593	1	0	0	1	6	hsa-miR-1305	-0.03	-0.07	N/A
GK5	ENST00000392993.2	glycerol kinase 5 (putative)	73	2	1	0	1	2	hsa-miR-1305	-0.03	-0.04	N/A
PTP4A1	ENST00000370651.3	protein tyrosine phosphatase type IVA, member 1	5740	3	0	0	3	5	hsa-miR-1305	-0.03	-0.04	N/A
IRAK3	ENST00000261233.4	interleukin-1 receptor-associated kinase 3	13	3	0	1	2	2	hsa-miR-1305	-0.03	-0.07	N/A
HDX	ENST00000297977.5	highly divergent homeobox	20	3	0	1	2	3	hsa-miR-1305	-0.03	-0.04	N/A
OLFM3	ENST00000370103.4	olfactomedin 3	8	2	0	0	2	2	hsa-miR-1305	-0.03	-0.04	N/A
RNMT	ENST00000383314.2	RNA (guanine-7-) methyltransferase	64	2	1	1	0	2	hsa-miR-1305	-0.03	-0.05	N/A
COL3A1	ENST00000304636.3	collagen, type III, alpha 1	215	1	0	1	0	0	hsa-miR-1305	-0.03	-0.1	N/A
RPUSD4	ENST00000298317.4	RNA pseudouridylate synthase domain containing 4	333	1	0	0	1	1	hsa-miR-1305	-0.03	-0.04	N/A
SPCS3	ENST00000503362.1	signal peptidase complex subunit 3 homolog (S. cerevisiae)	1645	1	0	1	0	1	hsa-miR-1305	-0.03	-0.12	N/A
FRA10AC1	ENST00000536233.1	fragile site, folic acid type, rare, fra(10)(q23.3) or fra(10)(q24.2) candidate 1	289	1	0	0	1	3	hsa-miR-1305	-0.03	-0.04	N/A
CALB1	ENST00000265431.3	calbindin 1, 28kDa	5	1	0	0	1	0	hsa-miR-1305	-0.03	-0.03	N/A
TLK1	ENST00000431350.2	tousled-like kinase 1	200	1	0	1	0	0	hsa-miR-1305	-0.03	-0.04	N/A
QSER1	ENST00000399302.2	glutamine and serine rich 1	34	4	0	0	4	2	hsa-miR-1305	-0.03	-0.04	N/A
RAG2	ENST00000311485.3	recombination activating gene 2	5	1	0	0	1	0	hsa-miR-1305	-0.03	-0.03	N/A
HIVEP1	ENST00000379388.2	human immunodeficiency virus type I enhancer binding protein 1	781	2	0	0	2	0	hsa-miR-1305	-0.03	-0.03	N/A
MBNL1	ENST00000357472.3	muscleblind-like splicing regulator 1	135	1	0	0	1	2	hsa-miR-1305	-0.03	-0.03	N/A
FEM1B	ENST00000306917.4	fem-1 homolog b (C. elegans)	656	4	0	0	4	6	hsa-miR-1305	-0.03	-0.09	N/A
RIC8B	ENST00000392837.4	RIC8 guanine nucleotide exchange factor B	49	2	1	0	1	0	hsa-miR-1305	-0.03	-0.04	N/A
PCDHB10	ENST00000239446.4	protocadherin beta 10	13	1	0	0	1	2	hsa-miR-1305	-0.03	-0.03	N/A
PADI2	ENST00000375486.4	peptidyl arginine deiminase, type II	11	1	0	1	0	1	hsa-miR-1305	-0.03	-0.07	N/A
TTL	ENST00000233336.6	tubulin tyrosine ligase	442	9	1	2	6	3	hsa-miR-1305	-0.03	-0.24	N/A
SLC25A24	ENST00000565488.1	solute carrier family 25 (mitochondrial carrier; phosphate carrier), member 24	1688	3	0	0	3	5	hsa-miR-1305	-0.03	-0.04	N/A
MSH2	ENST00000233146.2	mutS homolog 2	1468	3	0	0	3	2	hsa-miR-1305	-0.03	-0.05	N/A
ZNF485	ENST00000361807.3	zinc finger protein 485	36	3	1	0	2	1	hsa-miR-1305	-0.03	-0.13	N/A
IL17RD	ENST00000296318.7	interleukin 17 receptor D	108	2	0	1	1	1	hsa-miR-1305	-0.03	-0.03	N/A
DCLK1	ENST00000379892.4	doublecortin-like kinase 1	9	5	1	0	4	9	hsa-miR-1305	-0.03	-0.07	N/A
TTLL7	ENST00000260505.8	tubulin tyrosine ligase-like family, member 7	93	3	0	1	2	4	hsa-miR-1305	-0.03	-0.04	N/A
PGAP1	ENST00000354764.4	post-GPI attachment to proteins 1	106	4	0	1	3	6	hsa-miR-1305	-0.03	-0.05	N/A
OXTR	ENST00000316793.3	oxytocin receptor	24	4	0	0	4	1	hsa-miR-1305	-0.03	-0.04	N/A
SNAPC5	ENST00000566658.1	small nuclear RNA activating complex, polypeptide 5, 19kDa	211	1	1	0	0	4	hsa-miR-1305	-0.03	-0.19	N/A
OTUD7B	ENST00000369135.4	OTU domain containing 7B	299	3	0	1	2	1	hsa-miR-1305	-0.03	-0.05	N/A
EVI5	ENST00000370331.1	ecotropic viral integration site 5	172	3	0	1	2	2	hsa-miR-1305	-0.03	-0.04	N/A
INHBA	ENST00000242208.4	inhibin, beta A	1260	5*	0	0	4	7	hsa-miR-1305	-0.03	-0.04	N/A
ANTXR2	ENST00000403729.2	anthrax toxin receptor 2	51	5	1	2	2	3	hsa-miR-1305	-0.03	-0.16	N/A
PGM2	ENST00000381967.4	phosphoglucomutase 2	232	2	0	1	1	3	hsa-miR-1305	-0.03	-0.1	N/A
GSTO2	ENST00000369707.2	glutathione S-transferase omega 2	97	3	1	1	1	2	hsa-miR-1305	-0.03	-0.06	N/A
GPC3	ENST00000370818.3	glypican 3	256	1	0	0	1	0	hsa-miR-1305	-0.03	-0.04	N/A
SGCD	ENST00000435422.3	sarcoglycan, delta (35kDa dystrophin-associated glycoprotein)	39	3	0	1	2	0	hsa-miR-1305	-0.03	-0.04	N/A
TMEM183A	ENST00000367242.3	transmembrane protein 183A	241	1	0	1	0	0	hsa-miR-1305	-0.03	-0.04	N/A
OSTM1	ENST00000193322.3	osteopetrosis associated transmembrane protein 1	63	4	0	0	4	2	hsa-miR-1305	-0.03	-0.04	N/A
NUDT11	ENST00000375992.3	nudix (nucleoside diphosphate linked moiety X)-type motif 11	28	1	0	0	1	3	hsa-miR-1305	-0.03	-0.12	N/A
KRTAP3-3	ENST00000391586.1	keratin associated protein 3-3	5	1	0	0	1	0	hsa-miR-1305	-0.03	-0.03	N/A
GALP	ENST00000440823.1	galanin-like peptide	5	1	0	0	1	1	hsa-miR-1305	-0.03	-0.03	N/A
SETX	ENST00000224140.5	senataxin	270	1	0	1	0	1	hsa-miR-1305	-0.03	-0.03	N/A
GADL1	ENST00000282538.5	glutamate decarboxylase-like 1	5	2	0	1	1	2	hsa-miR-1305	-0.03	-0.03	N/A
NEK1	ENST00000439128.2	NIMA-related kinase 1	90	1	0	0	1	1	hsa-miR-1305	-0.03	-0.03	N/A
JAK1	ENST00000342505.4	Janus kinase 1	139	1	0	0	1	2	hsa-miR-1305	-0.03	-0.03	N/A
C10orf111	ENST00000378207.3	chromosome 10 open reading frame 111	5	1	0	1	0	0	hsa-miR-1305	-0.03	-0.03	N/A
LYVE1	ENST00000256178.3	lymphatic vessel endothelial hyaluronan receptor 1	5	2	0	1	1	1	hsa-miR-1305	-0.03	-0.04	N/A
ZC3H7A	ENST00000396516.2	zinc finger CCCH-type containing 7A	1071	1	0	0	1	2	hsa-miR-1305	-0.03	-0.03	N/A
VPS53	ENST00000437048.2	vacuolar protein sorting 53 homolog (S. cerevisiae)	1332	3	1	1	1	1	hsa-miR-1305	-0.03	-0.06	N/A
MAMDC2	ENST00000377182.4	MAM domain containing 2	365	1	0	0	1	0	hsa-miR-1305	-0.03	-0.03	N/A
SFTA3	ENST00000518529.2	surfactant associated 3	5	1	0	0	1	0	hsa-miR-1305	-0.03	-0.03	N/A
ZNF259	ENST00000227322.3	zinc finger protein 259	265	1	0	1	0	1	hsa-miR-1305	-0.03	-0.07	N/A
C15orf41	ENST00000567389.1	chromosome 15 open reading frame 41	48	1	1	0	0	2	hsa-miR-1305	-0.03	-0.2	N/A
ZNF576	ENST00000336564.4	zinc finger protein 576	786	1	0	1	0	1	hsa-miR-1305	-0.03	-0.15	N/A
TRAK1	ENST00000341421.3	trafficking protein, kinesin binding 1	362	1	0	1	0	1	hsa-miR-1305	-0.03	-0.03	N/A
RALGAPB	ENST00000397038.1	Ral GTPase activating protein, beta subunit (non-catalytic)	1120	1	1	0	0	2	hsa-miR-1305	-0.03	-0.04	N/A
FAT3	ENST00000298047.6	FAT atypical cadherin 3	30	2	1	0	1	2	hsa-miR-1305	-0.03	-0.04	N/A
PPIG	ENST00000260970.3	peptidylprolyl isomerase G (cyclophilin G)	470	2	0	0	2	2	hsa-miR-1305	-0.03	-0.08	N/A
CASC5	ENST00000346991.5	cancer susceptibility candidate 5	144	1	0	0	1	2	hsa-miR-1305	-0.03	-0.04	N/A
SUV39H2	ENST00000313519.5	suppressor of variegation 3-9 homolog 2 (Drosophila)	54	1	0	0	1	3	hsa-miR-1305	-0.03	-0.06	N/A
SRP9	ENST00000366838.1	signal recognition particle 9kDa	21	1	0	0	1	2	hsa-miR-1305	-0.03	-0.06	N/A
KRT8	ENST00000552551.1	keratin 8	13	1	0	1	0	1	hsa-miR-1305	-0.03	-0.05	N/A
TMEM33	ENST00000504986.1	transmembrane protein 33	1470	5	0	1	4	6	hsa-miR-1305	-0.03	-0.06	N/A
OSGIN2	ENST00000451899.2	oxidative stress induced growth inhibitor family member 2	662	3	0	2	1	1	hsa-miR-1305	-0.03	-0.06	N/A
PPP3CB	ENST00000360663.5	protein phosphatase 3, catalytic subunit, beta isozyme	105	1	0	1	0	1	hsa-miR-1305	-0.03	-0.03	N/A
SHE	ENST00000304760.2	Src homology 2 domain containing E	9	4	0	0	4	1	hsa-miR-1305	-0.03	-0.04	N/A
ZNF124	ENST00000340684.6	zinc finger protein 124	109	2	0	0	2	3	hsa-miR-1305	-0.03	-0.03	N/A
PLSCR1	ENST00000342435.4	phospholipid scramblase 1	220	4	0	2	2	4	hsa-miR-1305	-0.03	-0.1	N/A
EML4	ENST00000318522.5	echinoderm microtubule associated protein like 4	62	3	1	0	2	1	hsa-miR-1305	-0.03	-0.05	N/A
LYPD6	ENST00000334166.4	LY6/PLAUR domain containing 6	261	2	1	0	1	3	hsa-miR-1305	-0.03	-0.04	N/A
PAK3	ENST00000372007.5	p21 protein (Cdc42/Rac)-activated kinase 3	8	2	0	0	2	5	hsa-miR-1305	-0.03	-0.04	N/A
MTMR2	ENST00000346299.5	myotubularin related protein 2	625	1	1	0	0	1	hsa-miR-1305	-0.03	-0.04	N/A
CLIP4	ENST00000320081.5	CAP-GLY domain containing linker protein family, member 4	490	1	0	0	1	0	hsa-miR-1305	-0.03	-0.03	N/A
ABRACL	ENST00000367660.3	ABRA C-terminal like	3336	2	0	1	1	3	hsa-miR-1305	-0.03	-0.19	N/A
EBF2	ENST00000535548.1	early B-cell factor 2	11	2	0	1	1	1	hsa-miR-1305	-0.03	-0.06	N/A
FLRT3	ENST00000378053.3	fibronectin leucine rich transmembrane protein 3	11	5	1	0	4	0	hsa-miR-1305	-0.03	-0.07	N/A
MLLT3	ENST00000380338.4	myeloid/lymphoid or mixed-lineage leukemia (trithorax homolog, Drosophila); translocated to, 3	385	5	0	2	3	1	hsa-miR-1305	-0.03	-0.15	N/A
ZNF333	ENST00000292530.6	zinc finger protein 333	72	1	0	1	0	0	hsa-miR-1305	-0.03	-0.04	N/A
TXNRD1	ENST00000378070.4	thioredoxin reductase 1	1255	1	1	0	0	1	hsa-miR-1305	-0.03	-0.07	N/A
ZNF474	ENST00000296600.4	zinc finger protein 474	5	1	0	0	1	0	hsa-miR-1305	-0.03	-0.03	N/A
SELT	ENST00000471696.1	Selenoprotein T	538	1	0	0	1	3	hsa-miR-1305	-0.03	-0.03	N/A
CLDN16	ENST00000264734.2	claudin 16	25	2	0	0	2	2	hsa-miR-1305	-0.03	-0.03	N/A
ANKRD11	ENST00000378330.2	ankyrin repeat domain 11	45	1	0	0	1	2	hsa-miR-1305	-0.03	-0.03	N/A
PRSS53	ENST00000280606.6	protease, serine, 53	9	1	0	0	1	0	hsa-miR-1305	-0.03	-0.03	N/A
ZNF320	ENST00000391781.2	zinc finger protein 320	10	2	0	1	1	0	hsa-miR-1305	-0.03	-0.03	N/A
PPP2R2B	ENST00000394413.3	protein phosphatase 2, regulatory subunit B, beta	24	1	0	0	1	1	hsa-miR-1305	-0.03	-0.04	N/A
SKIDA1	ENST00000449193.2	SKI/DACH domain containing 1	18	1	1	0	0	1	hsa-miR-1305	-0.03	-0.06	N/A
CNEP1R1	ENST00000562576.1	CTD nuclear envelope phosphatase 1 regulatory subunit 1	546	1	0	0	1	1	hsa-miR-1305	-0.03	-0.03	N/A
CKAP4	ENST00000378026.4	cytoskeleton-associated protein 4	1923	1	0	0	1	1	hsa-miR-1305	-0.03	-0.03	N/A
IMPAD1	ENST00000262644.4	inositol monophosphatase domain containing 1	1488	4	0	0	4	3	hsa-miR-1305	-0.03	-0.08	N/A
TUBGCP5	ENST00000283645.4	tubulin, gamma complex associated protein 5	88	1	0	0	1	0	hsa-miR-1305	-0.03	-0.03	N/A
CCDC50	ENST00000392455.3	coiled-coil domain containing 50	961	5	0	1	4	8	hsa-miR-1305	-0.03	-0.07	N/A
CNNM2	ENST00000369878.4	cyclin M2	517	3	1	1	1	3	hsa-miR-1305	-0.03	-0.06	N/A
CD44	ENST00000278386.6	CD44 molecule (Indian blood group)	1543	2	0	1	1	2	hsa-miR-1305	-0.03	-0.06	N/A
SLC38A1	ENST00000398637.5	solute carrier family 38, member 1	1967	2	1	0	1	2	hsa-miR-1305	-0.03	-0.04	N/A
AMER2	ENST00000357816.2	APC membrane recruitment protein 2	7	3	0	1	2	4	hsa-miR-1305	-0.03	-0.04	N/A
SAA2	ENST00000256733.4	serum amyloid A2	56	1	0	1	0	0	hsa-miR-1305	-0.03	-0.39	N/A
DTWD2	ENST00000304058.4	DTW domain containing 2	83	2	1	0	1	2	hsa-miR-1305	-0.03	-0.04	N/A
OSBPL10	ENST00000396556.2	oxysterol binding protein-like 10	10	2	2	0	0	0	hsa-miR-1305	-0.03	-0.06	N/A
SMARCA5	ENST00000283131.3	SWI/SNF related, matrix associated, actin dependent regulator of chromatin, subfamily a, member 5	478	2	0	0	2	5	hsa-miR-1305	-0.03	-0.06	N/A
GLRX3	ENST00000368644.1	glutaredoxin 3	213	2	0	1	1	1	hsa-miR-1305	-0.03	-0.06	N/A
ZNF471	ENST00000591537.1	zinc finger protein 471	30	4	0	0	4	1	hsa-miR-1305	-0.03	-0.04	N/A
SOX11	ENST00000322002.3	SRY (sex determining region Y)-box 11	1100	5	1	1	3	5	hsa-miR-1305	-0.03	-0.08	N/A
ZNF708	ENST00000356929.3	zinc finger protein 708	16	8	1	2	5	4	hsa-miR-1305	-0.03	-0.12	N/A
ZBTB20	ENST00000462705.1	zinc finger and BTB domain containing 20	5	11	2	4	5	18	hsa-miR-1305	-0.03	-0.19	N/A
NDE1	ENST00000396353.2	nudE neurodevelopment protein 1	25	2	1	0	1	0	hsa-miR-1305	-0.03	-0.04	N/A
JMY	ENST00000396137.4	junction mediating and regulatory protein, p53 cofactor	10	4	0	1	3	0	hsa-miR-1305	-0.03	-0.05	N/A
ODF2L	ENST00000370566.3	outer dense fiber of sperm tails 2-like	149	2	1	1	0	2	hsa-miR-1305	-0.03	-0.12	N/A
IL18BP	ENST00000497194.2	interleukin 18 binding protein	41	2	0	1	1	0	hsa-miR-1305	-0.03	-0.04	N/A
YAE1D1	ENST00000223273.2	Yae1 domain containing 1	49	1	0	0	1	2	hsa-miR-1305	-0.03	-0.06	N/A
VAPA	ENST00000400000.2	VAMP (vesicle-associated membrane protein)-associated protein A, 33kDa	2926	5	1	1	3	6	hsa-miR-1305	-0.03	-0.13	N/A
ZNF592	ENST00000299927.3	zinc finger protein 592	1128	2	1	0	1	1	hsa-miR-1305	-0.03	-0.04	N/A
RBMS1	ENST00000348849.3	RNA binding motif, single stranded interacting protein 1	90	3	0	0	3	1	hsa-miR-1305	-0.03	-0.03	N/A
ITFG2	ENST00000228799.2	integrin alpha FG-GAP repeat containing 2	27	1	1	0	0	0	hsa-miR-1305	-0.03	-0.03	N/A
TGFBR3	ENST00000212355.4	transforming growth factor, beta receptor III	245	3	0	0	3	0	hsa-miR-1305	-0.03	-0.03	N/A
GOLGA6L6	ENST00000427390.2	golgin A6 family-like 6	5	1	1	0	0	0	hsa-miR-1305	-0.03	-0.03	N/A
FBXO40	ENST00000338040.4	F-box protein 40	5	1	1	0	0	0	hsa-miR-1305	-0.03	-0.03	N/A
TEX15	ENST00000256246.2	testis expressed 15	58	3	0	0	3	2	hsa-miR-1305	-0.03	-0.03	N/A
IRAK4	ENST00000431837.1	interleukin-1 receptor-associated kinase 4	223	2	0	1	1	0	hsa-miR-1305	-0.03	-0.03	N/A
ZNF317	ENST00000247956.6	zinc finger protein 317	433	1	1	0	0	1	hsa-miR-1305	-0.03	-0.03	N/A
DMXL2	ENST00000251076.5	Dmx-like 2	46	2	0	1	1	1	hsa-miR-1305	-0.03	-0.03	N/A
RP11-422N16.3	ENST00000499579.1	Uncharacterized protein	5	2	0	1	1	0	hsa-miR-1305	-0.03	-0.03	N/A
GRM1	ENST00000392299.2	glutamate receptor, metabotropic 1	5	3	0	0	3	0	hsa-miR-1305	-0.03	-0.03	N/A
SLC5A7	ENST00000264047.2	solute carrier family 5 (sodium/choline cotransporter), member 7	5	2	0	1	1	0	hsa-miR-1305	-0.03	-0.03	N/A
PRKCB	ENST00000303531.7	protein kinase C, beta	81	3	0	0	3	1	hsa-miR-1305	-0.03	-0.03	N/A
THBD	ENST00000377103.2	thrombomodulin	38	1	1	0	0	0	hsa-miR-1305	-0.03	-0.03	N/A
AHCTF1	ENST00000366508.1	AT hook containing transcription factor 1	5	1	1	0	0	1	hsa-miR-1305	-0.03	-0.03	N/A
IGF2BP3	ENST00000258729.3	insulin-like growth factor 2 mRNA binding protein 3	30	3	0	0	3	0	hsa-miR-1305	-0.03	-0.03	N/A
ADAMTS18	ENST00000282849.5	ADAM metallopeptidase with thrombospondin type 1 motif, 18	7	3	0	0	3	1	hsa-miR-1305	-0.03	-0.03	N/A
ATP8A1	ENST00000381668.5	ATPase, aminophospholipid transporter (APLT), class I, type 8A, member 1	48	3	0	0	3	3	hsa-miR-1305	-0.03	-0.03	N/A
FAM179B	ENST00000382233.2	family with sequence similarity 179, member B	12	3	0	0	3	0	hsa-miR-1305	-0.03	-0.03	N/A
ZNF605	ENST00000360187.4	zinc finger protein 605	147	1	1	0	0	1	hsa-miR-1305	-0.03	-0.03	N/A
[truncated: 4,446 more rows]

## Sheet: cutoff>-0.03（2351 genes)
Target gene	Representative transcript	Gene name	3P-seq tags + 5	Total sites	8mer sites	7mer-m8 sites	7mer-A1 sites	6mer sites	Representative miRNA	Cumulative weighted context++ score	Total context++ score
NMU	ENST00000511469.1	neuromedin U	7	2	2	0	0	0	hsa-miR-1305	-1.04	-1.04
ADAM22	ENST00000398204.4	ADAM metallopeptidase domain 22	115	1*	0	0	0	7	hsa-miR-1305	-1	0
PRM1	ENST00000312511.3	protamine 1	5	2	1	0	1	0	hsa-miR-1305	-0.7	-0.7
C18orf63	ENST00000579455.1	chromosome 18 open reading frame 63	5	3	1	0	2	2	hsa-miR-1305	-0.62	-0.62
TFRC	ENST00000540528.1	transferrin receptor	296	2	1	1	0	5	hsa-miR-1305	-0.58	-0.59
CCDC126	ENST00000307471.3	coiled-coil domain containing 126	846	2	1	0	1	2	hsa-miR-1305	-0.57	-0.57
HTR5A-AS1	ENST00000395731.2	HTR5A antisense RNA 1	5	2	1	0	1	1	hsa-miR-1305	-0.52	-0.52
TOPAZ1	ENST00000309765.4	testis and ovary specific PAZ domain containing 1	5	1	1	0	0	0	hsa-miR-1305	-0.51	-0.51
CAV1	ENST00000405348.1	caveolin 1, caveolae protein, 22kDa	415	2	1	1	0	1	hsa-miR-1305	-0.51	-0.55
SEC11C	ENST00000588875.1	SEC11 homolog C (S. cerevisiae)	757	1	1	0	0	1	hsa-miR-1305	-0.48	-0.48
TCEB1	ENST00000518127.1	transcription elongation factor B (SIII), polypeptide 1 (15kDa, elongin C)	637	3	0	2	1	1	hsa-miR-1305	-0.46	-0.48
FGG	ENST00000404648.3	fibrinogen gamma chain	488	1	1	0	0	0	hsa-miR-1305	-0.46	-0.46
PFN4	ENST00000313213.4	profilin family, member 4	7	3	1	0	2	0	hsa-miR-1305	-0.44	-0.46
MORN2	ENST00000340556.6	MORN repeat containing 2	220	1	0	1	0	1	hsa-miR-1305	-0.44	-0.44
C2orf74	ENST00000426997.1	chromosome 2 open reading frame 74	149	2	0	2	0	0	hsa-miR-1305	-0.44	-0.44
FBXO15	ENST00000269500.5	F-box protein 15	7	1	1	0	0	0	hsa-miR-1305	-0.43	-0.43
AL050303.1	ENST00000596508.1	Uncharacterized protein; cDNA FLJ43689 fis, clone TBAES2003550	5	1	1	0	0	0	hsa-miR-1305	-0.42	-0.42
GNGT1	ENST00000455502.1	guanine nucleotide binding protein (G protein), gamma transducing activity polypeptide 1	5	2	1	0	1	0	hsa-miR-1305	-0.41	-0.41
ALAD	ENST00000409155.3	aminolevulinate dehydratase	1922	3	2	1	0	2	hsa-miR-1305	-0.41	-0.43
GPX8	ENST00000296734.6	glutathione peroxidase 8 (putative)	2107	3	1	0	2	3	hsa-miR-1305	-0.41	-0.43
C11orf31	ENST00000534355.1	chromosome 11 open reading frame 31	4374	1	0	1	0	0	hsa-miR-1305	-0.4	-0.4
IL23A	ENST00000228534.4	interleukin 23, alpha subunit p19	33	1	1	0	0	0	hsa-miR-1305	-0.4	-0.4
BLOC1S6	ENST00000220531.3	biogenesis of lysosomal organelles complex-1, subunit 6, pallidin	1754	2	1	1	0	2	hsa-miR-1305	-0.39	-0.39
FAM150A	ENST00000358543.4	family with sequence similarity 150, member A	32	2	0	1	1	0	hsa-miR-1305	-0.38	-0.38
MAGEH1	ENST00000342972.1	melanoma antigen family H, 1	231	2	1	1	0	0	hsa-miR-1305	-0.38	-0.54
PIH1D1	ENST00000262265.5	PIH1 domain containing 1	584	1	0	1	0	0	hsa-miR-1305	-0.37	-0.37
PANK1	ENST00000322191.6	pantothenate kinase 1	435	6	0	3	3	3	hsa-miR-1305	-0.37	-0.39
ACVR2A	ENST00000241416.7	activin A receptor, type IIA	109	7	1	0	6	1	hsa-miR-1305	-0.37	-0.43
SPINK2	ENST00000248701.4	serine peptidase inhibitor, Kazal type 2 (acrosin-trypsin inhibitor)	14	1	0	1	0	0	hsa-miR-1305	-0.36	-0.36
CXCL11	ENST00000306621.3	chemokine (C-X-C motif) ligand 11	5	1	1	0	0	0	hsa-miR-1305	-0.36	-0.36
RTTN	ENST00000454359.1	rotatin	288	4	1	0	3	3	hsa-miR-1305	-0.35	-0.35
ST20-MTHFS	ENST00000479961.1	ST20-MTHFS readthrough	1604	3	0	2	1	0	hsa-miR-1305	-0.34	-0.41
TBC1D3B	ENST00000454519.3	TBC1 domain family, member 3B	5	1	0	1	0	1	hsa-miR-1305	-0.34	-0.34
ANKRD30A	ENST00000602533.1	ankyrin repeat domain 30A	5	1	1	0	0	0	hsa-miR-1305	-0.34	-0.34
MTHFS	ENST00000258874.3	5,10-methenyltetrahydrofolate synthetase (5-formyltetrahydrofolate cyclo-ligase)	1604	3	0	2	1	0	hsa-miR-1305	-0.34	-0.4
C13orf45	ENST00000318245.4	chromosome 13 open reading frame 45	5	1	1	0	0	0	hsa-miR-1305	-0.34	-0.34
HIST1H4I	ENST00000354348.2	histone cluster 1, H4i	5	2	0	2	0	1	hsa-miR-1305	-0.34	-0.34
CSTF2	ENST00000415585.2	cleavage stimulation factor, 3' pre-RNA, subunit 2, 64kDa	385	2	0	1	1	2	hsa-miR-1305	-0.34	-0.34
SPOP	ENST00000393328.2	speckle-type POZ protein	883	2	1	0	1	0	hsa-miR-1305	-0.33	-0.34
GALNT3	ENST00000392701.3	UDP-N-acetyl-alpha-D-galactosamine:polypeptide N-acetylgalactosaminyltransferase 3 (GalNAc-T3)	40	3	2	0	1	0	hsa-miR-1305	-0.33	-0.33
AC007461.1	ENST00000602013.1	Uncharacterized protein	7	1	1	0	0	0	hsa-miR-1305	-0.33	-0.33
MSANTD4	ENST00000301919.4	Myb/SANT-like DNA-binding domain containing 4 with coiled-coils	304	4	0	1	3	2	hsa-miR-1305	-0.33	-0.4
FAN1	ENST00000561594.1	FANCD2/FANCI-associated nuclease 1	56	3	1	0	2	0	hsa-miR-1305	-0.33	-0.33
ECHDC1	ENST00000528402.1	enoyl CoA hydratase domain containing 1	457	2	0	1	1	0	hsa-miR-1305	-0.32	-0.32
THAP1	ENST00000345117.2	THAP domain containing, apoptosis associated protein 1	196	3	1	0	2	1	hsa-miR-1305	-0.32	-0.33
UTS2B	ENST00000340524.5	urotensin 2B	13	2	1	0	1	0	hsa-miR-1305	-0.32	-0.32
PIWIL4	ENST00000299001.6	piwi-like RNA-mediated gene silencing 4	11	1	1	0	0	0	hsa-miR-1305	-0.32	-0.32
C3orf38	ENST00000486971.1	chromosome 3 open reading frame 38	683	2	0	2	0	0	hsa-miR-1305	-0.32	-0.39
C17orf104	ENST00000409122.2	chromosome 17 open reading frame 104	5	1	1	0	0	2	hsa-miR-1305	-0.32	-0.32
VPS29	ENST00000549578.1	vacuolar protein sorting 29 homolog (S. cerevisiae)	2115	1	0	1	0	0	hsa-miR-1305	-0.32	-0.32
CCL8	ENST00000394620.1	chemokine (C-C motif) ligand 8	5	2	0	1	1	0	hsa-miR-1305	-0.31	-0.31
LARP7	ENST00000344442.5	La ribonucleoprotein domain family, member 7	21	1	0	1	0	0	hsa-miR-1305	-0.31	-0.31
FAM214A	ENST00000261844.7	family with sequence similarity 214, member A	62	3	0	2	1	0	hsa-miR-1305	-0.31	-0.31
TBC1D3F	ENST00000378174.5	TBC1 domain family, member 3F	5	1	0	1	0	1	hsa-miR-1305	-0.31	-0.31
TBC1D3	ENST00000339023.4	TBC1 domain family, member 3	5	1	0	1	0	1	hsa-miR-1305	-0.31	-0.31
RSPH3	ENST00000367069.2	radial spoke 3 homolog (Chlamydomonas)	59	3	0	1	2	4	hsa-miR-1305	-0.31	-0.43
APOBEC3F	ENST00000308521.5	apolipoprotein B mRNA editing enzyme, catalytic polypeptide-like 3F	10	2	1	1	0	1	hsa-miR-1305	-0.3	-0.3
SERP1	ENST00000239944.2	stress-associated endoplasmic reticulum protein 1	3242	2	2	0	0	1	hsa-miR-1305	-0.3	-0.32
DST	ENST00000312431.6	dystonin	439	2	0	1	1	7	hsa-miR-1305	-0.3	-0.3
APOBEC3D	ENST00000216099.8	apolipoprotein B mRNA editing enzyme, catalytic polypeptide-like 3D	5	1	1	0	0	0	hsa-miR-1305	-0.3	-0.3
TMEM211	ENST00000407886.1	transmembrane protein 211	5	1	0	1	0	0	hsa-miR-1305	-0.3	-0.3
DIRC1	ENST00000308100.4	disrupted in renal carcinoma 1	5	1	0	1	0	0	hsa-miR-1305	-0.3	-0.3
PRAME	ENST00000398743.2	preferentially expressed antigen in melanoma	154	1	1	0	0	0	hsa-miR-1305	-0.3	-0.31
RPL31	ENST00000409320.3	ribosomal protein L31	118807	1	0	1	0	1	hsa-miR-1305	-0.3	-0.3
CITED2	ENST00000367651.2	Cbp/p300-interacting transactivator, with Glu/Asp-rich carboxy-terminal domain, 2	1071	3	0	2	1	1	hsa-miR-1305	-0.3	-0.34
NLRP3	ENST00000391828.3	NLR family, pyrin domain containing 3	5	2	1	1	0	0	hsa-miR-1305	-0.3	-0.3
SMIM9	ENST00000369529.1	small integral membrane protein 9	5	1	0	1	0	0	hsa-miR-1305	-0.29	-0.29
SIAH1	ENST00000380006.2	siah E3 ubiquitin protein ligase 1	34	1	1	0	0	1	hsa-miR-1305	-0.29	-0.29
NDFIP1	ENST00000253814.4	Nedd4 family interacting protein 1	2478	3	1	1	1	2	hsa-miR-1305	-0.29	-0.35
SRSF5	ENST00000553521.1	serine/arginine-rich splicing factor 5	715	1	1	0	0	0	hsa-miR-1305	-0.29	-0.29
TBC1D3G	ENST00000330458.7	TBC1 domain family, member 3G	5	2	0	1	1	1	hsa-miR-1305	-0.29	-0.29
TBC1D3C	ENST00000308078.7	TBC1 domain family, member 3C	5	2	0	1	1	1	hsa-miR-1305	-0.29	-0.29
AKR1D1	ENST00000432161.1	aldo-keto reductase family 1, member D1	5	1	0	1	0	2	hsa-miR-1305	-0.29	-0.29
ZCCHC14	ENST00000268616.4	zinc finger, CCHC domain containing 14	64	2	2	0	0	1	hsa-miR-1305	-0.29	-0.31
DLX2	ENST00000234198.4	distal-less homeobox 2	653	2	1	1	0	0	hsa-miR-1305	-0.29	-0.29
LSM1	ENST00000520755.1	LSM1 homolog, U6 small nuclear RNA associated (S. cerevisiae)	920	2	0	1	1	0	hsa-miR-1305	-0.28	-0.28
VWA2	ENST00000392982.3	von Willebrand factor A domain containing 2	5	2	1	0	1	1	hsa-miR-1305	-0.28	-0.29
C6ORF165	ENST00000369562.4	UPF0704 protein C6orf165	10	2	0	1	1	1	hsa-miR-1305	-0.28	-0.3
PLA2G1B	ENST00000423423.3	phospholipase A2, group IB (pancreas)	5	1	0	1	0	0	hsa-miR-1305	-0.28	-0.28
RASSF4	ENST00000374417.2	Ras association (RalGDS/AF-6) domain family member 4	515	1	1	0	0	2	hsa-miR-1305	-0.28	-0.28
NPM3	ENST00000370110.5	nucleophosmin/nucleoplasmin 3	350	1	0	1	0	0	hsa-miR-1305	-0.28	-0.28
STAP1	ENST00000265404.2	signal transducing adaptor family member 1	5	1	1	0	0	0	hsa-miR-1305	-0.28	-0.28
BCL6	ENST00000406870.2	B-cell CLL/lymphoma 6	20	1	1	0	0	0	hsa-miR-1305	-0.28	-0.28
ANKRD65	ENST00000520296.1	ankyrin repeat domain 65	5	1	1	0	0	0	hsa-miR-1305	-0.27	-0.27
MGME1	ENST00000377710.5	mitochondrial genome maintenance exonuclease 1	41	2	0	1	1	0	hsa-miR-1305	-0.27	-0.27
CTDSPL2	ENST00000260327.4	CTD (carboxy-terminal domain, RNA polymerase II, polypeptide A) small phosphatase like 2	457	3	0	3	0	5	hsa-miR-1305	-0.27	-0.3
ARL6IP6	ENST00000326446.5	ADP-ribosylation-like factor 6 interacting protein 6	1454	1	1	0	0	2	hsa-miR-1305	-0.27	-0.28
C15orf40	ENST00000304177.5	chromosome 15 open reading frame 40	133	2	1	0	1	0	hsa-miR-1305	-0.27	-0.42
TAC1	ENST00000319273.5	tachykinin, precursor 1	22	1	1	0	0	0	hsa-miR-1305	-0.27	-0.27
C19orf44	ENST00000594035.1	chromosome 19 open reading frame 44	25	2	1	0	1	0	hsa-miR-1305	-0.27	-0.27
MAB21L2	ENST00000317605.4	mab-21-like 2 (C. elegans)	63	2	1	0	1	0	hsa-miR-1305	-0.27	-0.27
P4HA3	ENST00000331597.4	prolyl 4-hydroxylase, alpha polypeptide III	5	1	1	0	0	0	hsa-miR-1305	-0.26	-0.26
RP11-67H2.1	ENST00000521500.2	Uncharacterized protein	5	1	0	1	0	2	hsa-miR-1305	-0.26	-0.26
HMGA2	ENST00000403681.2	high mobility group AT-hook 2	8021	2	1	0	1	1	hsa-miR-1305	-0.26	-0.27
C12orf60	ENST00000330828.2	chromosome 12 open reading frame 60	11	1	1	0	0	1	hsa-miR-1305	-0.26	-0.26
C12orf40	ENST00000324616.5	chromosome 12 open reading frame 40	5	1	1	0	0	1	hsa-miR-1305	-0.26	-0.26
TMEM106B	ENST00000396667.3	transmembrane protein 106B	615	7	1	2	4	14	hsa-miR-1305	-0.26	-0.47
ASCC3	ENST00000369162.2	activating signal cointegrator 1 complex subunit 3	159	1	0	0	1	2	hsa-miR-1305	-0.26	-0.33
LRRC18	ENST00000374160.3	leucine rich repeat containing 18	5	1	1	0	0	0	hsa-miR-1305	-0.26	-0.26
TMOD1	ENST00000259365.4	tropomodulin 1	115	3	1	0	2	0	hsa-miR-1305	-0.26	-0.27
TP53	ENST00000420246.2	tumor protein p53	836	1	1	0	0	1	hsa-miR-1305	-0.26	-0.26
TERF2IP	ENST00000300086.4	telomeric repeat binding factor 2, interacting protein	38	2	1	0	1	0	hsa-miR-1305	-0.26	-0.26
SLC25A3	ENST00000188376.5	solute carrier family 25 (mitochondrial carrier; phosphate carrier), member 3	1677	1	0	1	0	0	hsa-miR-1305	-0.26	-0.26
UBA5	ENST00000264991.4	ubiquitin-like modifier activating enzyme 5	489	5	0	3	2	1	hsa-miR-1305	-0.26	-0.33
RPL36A-HNRNPH2	ENST00000409170.3	RPL36A-HNRNPH2 readthrough	85	2	0	1	1	2	hsa-miR-1305	-0.26	-0.27
MEI1	ENST00000400107.1	meiosis inhibitor 1	6	1	0	1	0	0	hsa-miR-1305	-0.26	-0.26
P4HB	ENST00000331483.4	prolyl 4-hydroxylase, beta polypeptide	17931	2	0	1	1	0	hsa-miR-1305	-0.25	-0.26
ADH4	ENST00000508393.1	alcohol dehydrogenase 4 (class II), pi polypeptide	5	2	1	1	0	0	hsa-miR-1305	-0.25	-0.25
C8orf22	ENST00000303202.8	chromosome 8 open reading frame 22	5	2	0	1	1	0	hsa-miR-1305	-0.25	-0.25
TSR2	ENST00000375151.4	TSR2, 20S rRNA accumulation, homolog (S. cerevisiae)	233	1	1	0	0	0	hsa-miR-1305	-0.25	-0.26
RPN2	ENST00000237530.6	ribophorin II	14435	2	0	1	1	0	hsa-miR-1305	-0.25	-0.25
SLC23A1	ENST00000353963.3	solute carrier family 23 (ascorbic acid transporter), member 1	19	1	1	0	0	0	hsa-miR-1305	-0.25	-0.25
FAM185A	ENST00000409231.3	family with sequence similarity 185, member A	67	1	1	0	0	0	hsa-miR-1305	-0.25	-0.25
NPY5R	ENST00000338566.3	neuropeptide Y receptor Y5	5	1	0	1	0	0	hsa-miR-1305	-0.25	-0.25
AC024257.1	ENST00000598930.1	CDNA FLJ26186 fis, clone ADG04757; Uncharacterized protein	5	2	0	1	1	0	hsa-miR-1305	-0.25	-0.25
PRIM2	ENST00000607273.1	primase, DNA, polypeptide 2 (58kDa)	32	1	1	0	0	0	hsa-miR-1305	-0.25	-0.25
RBM7	ENST00000541475.1	RNA binding motif protein 7	46	2	2	0	0	1	hsa-miR-1305	-0.25	-0.25
HUS1B	ENST00000380907.2	HUS1 checkpoint homolog b (S. pombe)	5	1	1	0	0	0	hsa-miR-1305	-0.25	-0.25
TBC1D15	ENST00000550746.1	TBC1 domain family, member 15	1164	4	2	0	2	3	hsa-miR-1305	-0.25	-0.28
SEPT9	ENST00000431235.2	septin 9	7738	3	1	0	2	0	hsa-miR-1305	-0.24	-0.24
PLIN2	ENST00000411567.1	perilipin 2	887	1	0	1	0	0	hsa-miR-1305	-0.24	-0.24
RP6-24A23.6	ENST00000563887.1	Uncharacterized protein	937	1	1	0	0	1	hsa-miR-1305	-0.24	-0.28
SPOPL	ENST00000280098.4	speckle-type POZ protein-like	216	5	1	1	3	1	hsa-miR-1305	-0.24	-0.26
CTGF	ENST00000367976.3	connective tissue growth factor	10083	1	1	0	0	0	hsa-miR-1305	-0.24	-0.26
IMMP1L	ENST00000532287.1	IMP1 inner mitochondrial membrane peptidase-like (S. cerevisiae)	7	1	0	1	0	0	hsa-miR-1305	-0.24	-0.24
CXCL1	ENST00000395761.3	chemokine (C-X-C motif) ligand 1 (melanoma growth stimulating activity, alpha)	5	1	0	1	0	2	hsa-miR-1305	-0.24	-0.24
CLINT1	ENST00000523094.1	clathrin interactor 1	581	1	1	0	0	1	hsa-miR-1305	-0.24	-0.26
CDCA7	ENST00000306721.3	cell division cycle associated 7	182	2	0	2	0	0	hsa-miR-1305	-0.24	-0.24
WNT16	ENST00000222462.2	wingless-type MMTV integration site family, member 16	153	3	2	0	1	0	hsa-miR-1305	-0.24	-0.24
NDUFA12	ENST00000547986.1	NADH dehydrogenase (ubiquinone) 1 alpha subcomplex, 12	299	1	0	1	0	0	hsa-miR-1305	-0.24	-0.24
ERAS	ENST00000338270.1	ES cell expressed Ras	7	1	0	1	0	0	hsa-miR-1305	-0.24	-0.24
SH3BGRL	ENST00000373212.5	SH3 domain binding glutamic acid-rich protein like	2034	1	0	1	0	0	hsa-miR-1305	-0.24	-0.24
ATG12	ENST00000500945.2	autophagy related 12	1822	4	1	1	2	1	hsa-miR-1305	-0.24	-0.34
ZNF329	ENST00000598312.1	zinc finger protein 329	163	2	1	1	0	0	hsa-miR-1305	-0.24	-0.24
PLEKHF2	ENST00000315367.3	pleckstrin homology domain containing, family F (with FYVE domain) member 2	286	4	1	1	2	4	hsa-miR-1305	-0.24	-0.25
PYHIN1	ENST00000368140.1	pyrin and HIN domain family, member 1	5	2	0	1	1	0	hsa-miR-1305	-0.24	-0.24
OR1E1	ENST00000322608.2	olfactory receptor, family 1, subfamily E, member 1	5	1	0	1	0	0	hsa-miR-1305	-0.24	-0.24
DCAF8L1	ENST00000441525.1	DDB1 and CUL4 associated factor 8-like 1	5	4	2	0	2	0	hsa-miR-1305	-0.23	-0.23
ZNF555	ENST00000334241.4	zinc finger protein 555	64	1	1	0	0	2	hsa-miR-1305	-0.23	-0.23
CWC22	ENST00000410053.3	CWC22 spliceosome-associated protein homolog (S. cerevisiae)	16	2	0	1	1	2	hsa-miR-1305	-0.23	-0.23
LBR	ENST00000272163.4	lamin B receptor	1217	3	1	0	2	1	hsa-miR-1305	-0.23	-0.25
FAM188A	ENST00000378036.1	family with sequence similarity 188, member A	326	1	0	1	0	0	hsa-miR-1305	-0.23	-0.24
TMEM230	ENST00000379277.2	transmembrane protein 230	57	1	0	1	0	0	hsa-miR-1305	-0.23	-0.29
SMPDL3A	ENST00000368440.4	sphingomyelin phosphodiesterase, acid-like 3A	103	1	0	1	0	0	hsa-miR-1305	-0.23	-0.23
ITFG1	ENST00000544001.2	integrin alpha FG-GAP repeat containing 1	1443	2	0	1	1	2	hsa-miR-1305	-0.23	-0.24
SEC61A2	ENST00000379020.4	Sec61 alpha 2 subunit (S. cerevisiae)	105	1	1	0	0	0	hsa-miR-1305	-0.23	-0.24
AC135178.1	ENST00000535173.1	HCG1985372; Uncharacterized protein; cDNA FLJ37541 fis, clone BRCAN2026340	13	1	0	1	0	0	hsa-miR-1305	-0.23	-0.23
ACE2	ENST00000252519.3	angiotensin I converting enzyme 2	5	1	1	0	0	0	hsa-miR-1305	-0.23	-0.23
PAIP1	ENST00000514514.1	poly(A) binding protein interacting protein 1	165	3	1	0	2	1	hsa-miR-1305	-0.23	-0.24
AL353791.1	ENST00000426179.1		5	3	0	1	2	1	hsa-miR-1305	-0.23	-0.23
NPHP3	ENST00000326682.8	nephronophthisis 3 (adolescent)	44	2	0	1	1	1	hsa-miR-1305	-0.23	-0.24
ZNF830	ENST00000361952.3	zinc finger protein 830	451	2	1	1	0	1	hsa-miR-1305	-0.23	-0.37
IL22RA2	ENST00000339602.3	interleukin 22 receptor, alpha 2	5	2	0	2	0	1	hsa-miR-1305	-0.23	-0.23
HOPX	ENST00000420433.1	HOP homeobox	55	2	1	1	0	0	hsa-miR-1305	-0.23	-0.41
TCP11L1	ENST00000334274.4	t-complex 11, testis-specific-like 1	140	2	1	0	1	1	hsa-miR-1305	-0.23	-0.25
CCDC132	ENST00000305866.5	coiled-coil domain containing 132	201	4	1	1	2	2	hsa-miR-1305	-0.23	-0.34
ZSCAN18	ENST00000240727.6	zinc finger and SCAN domain containing 18	838	1	1	0	0	0	hsa-miR-1305	-0.23	-0.23
SNRPA1	ENST00000254193.6	small nuclear ribonucleoprotein polypeptide A'	33	1	0	1	0	1	hsa-miR-1305	-0.23	-0.23
IFI16	ENST00000368131.4	interferon, gamma-inducible protein 16	25	2	0	1	1	0	hsa-miR-1305	-0.23	-0.24
SAV1	ENST00000324679.4	salvador homolog 1 (Drosophila)	162	1	0	1	0	0	hsa-miR-1305	-0.23	-0.28
AC011897.1	ENST00000581929.1	Uncharacterized protein	12	3	0	1	2	1	hsa-miR-1305	-0.23	-0.23
ANAPC13	ENST00000510994.1	anaphase promoting complex subunit 13	443	2	0	1	1	0	hsa-miR-1305	-0.22	-0.25
CCT6A	ENST00000275603.4	chaperonin containing TCP1, subunit 6A (zeta 1)	1983	3	0	2	1	3	hsa-miR-1305	-0.22	-0.38
BTN3A1	ENST00000425234.2	butyrophilin, subfamily 3, member A1	5	1	1	0	0	0	hsa-miR-1305	-0.22	-0.22
RASA1	ENST00000456692.2	RAS p21 protein activator (GTPase activating protein) 1	1700	6	0	5	1	1	hsa-miR-1305	-0.22	-0.31
ESCO2	ENST00000305188.8	establishment of sister chromatid cohesion N-acetyltransferase 2	157	3	2	0	1	0	hsa-miR-1305	-0.22	-0.23
SCGB2A1	ENST00000244930.4	secretoglobin, family 2A, member 1	5	1	0	1	0	0	hsa-miR-1305	-0.22	-0.22
RCAN2	ENST00000330430.6	regulator of calcineurin 2	32	4	0	2	2	1	hsa-miR-1305	-0.22	-0.25
DAZL	ENST00000250863.8	deleted in azoospermia-like	5	2	0	2	0	4	hsa-miR-1305	-0.22	-0.22
IPCEF1	ENST00000265198.4	interaction protein for cytohesin exchange factors 1	16	5	0	2	3	2	hsa-miR-1305	-0.22	-0.22
KIAA0408	ENST00000483725.3	KIAA0408	95	7	0	2	5	4	hsa-miR-1305	-0.22	-0.25
AP1S2	ENST00000329235.2	adaptor-related protein complex 1, sigma 2 subunit	357	2	1	1	0	0	hsa-miR-1305	-0.22	-0.42
CLDN1	ENST00000295522.3	claudin 1	153	3	0	1	2	0	hsa-miR-1305	-0.22	-0.24
BTBD18	ENST00000436147.3	BTB (POZ) domain containing 18	5	1	1	0	0	0	hsa-miR-1305	-0.22	-0.22
HDHD2	ENST00000300605.6	haloacid dehalogenase-like hydrolase domain containing 2	501	1	1	0	0	1	hsa-miR-1305	-0.22	-0.24
GPR89C	ENST00000447947.2	G protein-coupled receptor 89C	5	1	1	0	0	0	hsa-miR-1305	-0.22	-0.22
RAB31	ENST00000578921.1	RAB31, member RAS oncogene family	726	2	1	1	0	1	hsa-miR-1305	-0.22	-0.22
BCLAF1	ENST00000531224.1	BCL2-associated transcription factor 1	1732	3	1	0	2	1	hsa-miR-1305	-0.22	-0.26
HNRNPUL2	ENST00000301785.5	heterogeneous nuclear ribonucleoprotein U-like 2	2321	1	1	0	0	0	hsa-miR-1305	-0.22	-0.22
METTL23	ENST00000588783.1	methyltransferase like 23	33	1	0	1	0	0	hsa-miR-1305	-0.21	-0.21
MAGEA4	ENST00000276344.2	melanoma antigen family A, 4	5	1	0	1	0	0	hsa-miR-1305	-0.21	-0.21
TTC13	ENST00000366661.4	tetratricopeptide repeat domain 13	3928	1	1	0	0	3	hsa-miR-1305	-0.21	-0.21
TRMT1L	ENST00000367504.3	tRNA methyltransferase 1 homolog (S. cerevisiae)-like	410	2	1	1	0	0	hsa-miR-1305	-0.21	-0.22
COX15	ENST00000016171.5	cytochrome c oxidase assembly homolog 15 (yeast)	984	2	1	0	1	3	hsa-miR-1305	-0.21	-0.22
ZC3H15	ENST00000337859.6	zinc finger CCCH-type containing 15	395	2	0	1	1	0	hsa-miR-1305	-0.21	-0.21
OLFM4	ENST00000219022.2	olfactomedin 4	5	2	1	0	1	0	hsa-miR-1305	-0.21	-0.21
C17orf100	ENST00000391428.2	chromosome 17 open reading frame 100	39	3	1	1	1	0	hsa-miR-1305	-0.21	-0.35
ESM1	ENST00000381405.4	endothelial cell-specific molecule 1	10	1	1	0	0	1	hsa-miR-1305	-0.21	-0.21
PAX9	ENST00000361487.6	paired box 9	53	1	1	0	0	2	hsa-miR-1305	-0.21	-0.21
CXCL10	ENST00000306602.1	chemokine (C-X-C motif) ligand 10	5	1	0	1	0	0	hsa-miR-1305	-0.21	-0.21
MPP1	ENST00000369534.3	membrane protein, palmitoylated 1, 55kDa	2530	2	0	1	1	0	hsa-miR-1305	-0.21	-0.21
GADD45A	ENST00000370986.4	growth arrest and DNA-damage-inducible, alpha	689	2	0	1	1	2	hsa-miR-1305	-0.21	-0.22
RP11-17M16.1	ENST00000532511.1	Homo sapiens FLJ44313 protein (FLJ44313), mRNA.	9	1	1	0	0	3	hsa-miR-1305	-0.21	-0.21
AL162407.1	ENST00000451472.1	CDNA FLJ20147 fis, clone COL07954; HCG1781466; Uncharacterized protein	253	1	1	0	0	1	hsa-miR-1305	-0.21	-0.21
ZNF503	ENST00000372524.4	zinc finger protein 503	2647	1	1	0	0	1	hsa-miR-1305	-0.21	-0.21
UPK1B	ENST00000264234.3	uroplakin 1B	53	2	0	1	1	0	hsa-miR-1305	-0.21	-0.21
CC2D2B	ENST00000371198.2	coiled-coil and C2 domain containing 2B	5	1	1	0	0	1	hsa-miR-1305	-0.2	-0.2
PRCC	ENST00000271526.4	papillary renal cell carcinoma (translocation-associated)	8562	1	0	1	0	0	hsa-miR-1305	-0.2	-0.2
IFRG15	ENST00000553856.1	Homo sapiens torsin A interacting protein 2 (TOR1AIP2), transcript variant 1, mRNA.	482	2	1	0	1	0	hsa-miR-1305	-0.2	-0.21
SOSTDC1	ENST00000307068.4	sclerostin domain containing 1	5	1	0	1	0	3	hsa-miR-1305	-0.2	-0.2
HSPA1A	ENST00000608703.1	heat shock 70kDa protein 1A	6534	1	0	1	0	0	hsa-miR-1305	-0.2	-0.2
OXGR1	ENST00000298440.1	oxoglutarate (alpha-ketoglutarate) receptor 1	7	1	0	1	0	1	hsa-miR-1305	-0.2	-0.2
DCK	ENST00000504730.1	deoxycytidine kinase	200	2	1	0	1	1	hsa-miR-1305	-0.2	-0.21
RHOBTB1	ENST00000337910.5	Rho-related BTB domain containing 1	229	3	0	2	1	0	hsa-miR-1305	-0.2	-0.25
PIGF	ENST00000281382.6	phosphatidylinositol glycan anchor biosynthesis, class F	5	1	0	1	0	0	hsa-miR-1305	-0.2	-0.2
ZDBF2	ENST00000374423.3	zinc finger, DBF-type containing 2	102	3	0	2	1	4	hsa-miR-1305	-0.2	-0.23
UBE2W	ENST00000517608.1	ubiquitin-conjugating enzyme E2W (putative)	102	6	1	2	3	5	hsa-miR-1305	-0.2	-0.2
ARMCX2	ENST00000330154.2	armadillo repeat containing, X-linked 2	531	1	1	0	0	1	hsa-miR-1305	-0.2	-0.2
OR51E2	ENST00000396950.3	olfactory receptor, family 51, subfamily E, member 2	5	1	1	0	0	1	hsa-miR-1305	-0.2	-0.2
C12orf73	ENST00000547975.1	chromosome 12 open reading frame 73	1060	2	0	1	1	0	hsa-miR-1305	-0.2	-0.21
CHCHD1	ENST00000372837.3	coiled-coil-helix-coiled-coil-helix domain containing 1	97	2	1	0	1	1	hsa-miR-1305	-0.2	-0.2
KRTAP24-1	ENST00000340345.4	keratin associated protein 24-1	5	1	0	1	0	1	hsa-miR-1305	-0.2	-0.2
TMEM257	ENST00000408967.2	transmembrane protein 257	5	1	0	1	0	3	hsa-miR-1305	-0.2	-0.2
VPS26A	ENST00000395098.1	vacuolar protein sorting 26 homolog A (S. pombe)	127	1	0	0	1	4	hsa-miR-1305	-0.2	-0.22
HDGFRP3	ENST00000299633.4	Hepatoma-derived growth factor-related protein 3	2577	2	1	0	1	1	hsa-miR-1305	-0.2	-0.21
FLJ20373	ENST00000414004.2		75	1	1	0	0	0	hsa-miR-1305	-0.2	-0.2
TMEM215	ENST00000342743.5	transmembrane protein 215	5	3	1	0	2	1	hsa-miR-1305	-0.2	-0.21
FCRLA	ENST00000367959.2	Fc receptor-like A	5	1	0	1	0	0	hsa-miR-1305	-0.2	-0.2
LINC00998	ENST00000397764.3	long intergenic non-protein coding RNA 998	506	2	0	0	2	0	hsa-miR-1305	-0.2	-0.2
GHR	ENST00000230882.4	growth hormone receptor	102	3	1	1	1	1	hsa-miR-1305	-0.2	-0.23
CMTM1	ENST00000533666.1	CKLF-like MARVEL transmembrane domain containing 1	16	2	0	1	1	0	hsa-miR-1305	-0.2	-0.2
ZNF670	ENST00000366503.2	zinc finger protein 670	117	1	0	1	0	0	hsa-miR-1305	-0.19	-0.19
TFB2M	ENST00000366514.4	transcription factor B2, mitochondrial	22	2	0	1	1	0	hsa-miR-1305	-0.19	-0.19
RNF128	ENST00000324342.3	ring finger protein 128, E3 ubiquitin protein ligase	17	3	1	0	2	3	hsa-miR-1305	-0.19	-0.19
NUCKS1	ENST00000367142.4	nuclear casein kinase and cyclin-dependent kinase substrate 1	1692	6	1	1	4	1	hsa-miR-1305	-0.19	-0.24
MED4	ENST00000258648.2	mediator complex subunit 4	993	2	1	0	1	2	hsa-miR-1305	-0.19	-0.2
PWP2	ENST00000291576.7	PWP2 periodic tryptophan protein homolog (yeast)	355	1	1	0	0	0	hsa-miR-1305	-0.19	-0.19
SCCPDH	ENST00000366510.3	saccharopine dehydrogenase (putative)	1752	1	1	0	0	1	hsa-miR-1305	-0.19	-0.32
AGTPBP1	ENST00000376083.3	ATP/GTP binding protein 1	187	7	2	0	5	2	hsa-miR-1305	-0.19	-0.26
GEMIN6	ENST00000409011.1	gem (nuclear organelle) associated protein 6	257	2	0	1	1	1	hsa-miR-1305	-0.19	-0.2
RGS2	ENST00000235382.5	regulator of G-protein signaling 2, 24kDa	321	1	1	0	0	0	hsa-miR-1305	-0.19	-0.19
SSR3	ENST00000476217.1	signal sequence receptor, gamma (translocon-associated protein gamma)	6034	2	0	1	1	3	hsa-miR-1305	-0.19	-0.19
ILF2	ENST00000361891.4	interleukin enhancer binding factor 2	5746	2	1	1	0	0	hsa-miR-1305	-0.19	-0.47
CAT	ENST00000241052.4	catalase	4078	1	0	1	0	0	hsa-miR-1305	-0.19	-0.19
VMA21	ENST00000330374.6	VMA21 vacuolar H+-ATPase homolog (S. cerevisiae)	2162	2	0	1	1	2	hsa-miR-1305	-0.19	-0.19
C3orf58	ENST00000441925.2	chromosome 3 open reading frame 58	118	4	1	2	1	0	hsa-miR-1305	-0.19	-0.19
GVQW1	ENST00000451672.1	GVQW motif containing 1	38	1	0	1	0	2	hsa-miR-1305	-0.19	-0.19
RSPRY1	ENST00000394420.4	ring finger and SPRY domain containing 1	735	1	1	0	0	2	hsa-miR-1305	-0.19	-0.19
TCN1	ENST00000257264.3	transcobalamin I (vitamin B12 binding protein, R binder family)	6	1	0	1	0	0	hsa-miR-1305	-0.19	-0.19
CD58	ENST00000369487.3	CD58 molecule	121	2	0	1	1	2	hsa-miR-1305	-0.19	-0.22
ARL14	ENST00000320767.2	ADP-ribosylation factor-like 14	5	1	0	1	0	0	hsa-miR-1305	-0.19	-0.19
CCDC18	ENST00000334652.5	coiled-coil domain containing 18	35	1	1	0	0	2	hsa-miR-1305	-0.19	-0.19
HSD17B4	ENST00000256216.6	hydroxysteroid (17-beta) dehydrogenase 4	204	1	0	1	0	0	hsa-miR-1305	-0.19	-0.19
PRTN3	ENST00000234347.5	proteinase 3	5	1	0	1	0	0	hsa-miR-1305	-0.19	-0.19
LSM12	ENST00000585388.1	LSM12 homolog (S. cerevisiae)	20	2	1	0	1	1	hsa-miR-1305	-0.19	-0.19
C1orf21	ENST00000235307.6	chromosome 1 open reading frame 21	935	4	1	2	1	2	hsa-miR-1305	-0.19	-0.24
CCL18	ENST00000004921.3	chemokine (C-C motif) ligand 18 (pulmonary and activation-regulated)	5	1	0	1	0	1	hsa-miR-1305	-0.18	-0.18
CYP3A5	ENST00000339843.2	cytochrome P450, family 3, subfamily A, polypeptide 5	5	3	0	1	2	4	hsa-miR-1305	-0.18	-0.18
GPN1	ENST00000264718.3	GPN-loop GTPase 1	648	1	1	0	0	0	hsa-miR-1305	-0.18	-0.18
SLC25A5	ENST00000317881.8	solute carrier family 25 (mitochondrial carrier; adenine nucleotide translocator), member 5	260	1	1	0	0	0	hsa-miR-1305	-0.18	-0.19
TSN	ENST00000536142.1	translin	886	2	1	1	0	2	hsa-miR-1305	-0.18	-0.22
DNAJB9	ENST00000249356.3	DnaJ (Hsp40) homolog, subfamily B, member 9	282	2	1	1	0	1	hsa-miR-1305	-0.18	-0.24
C1orf185	ENST00000371759.2	chromosome 1 open reading frame 185	5	1	0	1	0	1	hsa-miR-1305	-0.18	-0.18
USO1	ENST00000538159.1	USO1 vesicle transport factor	1862	1	1	0	0	0	hsa-miR-1305	-0.18	-0.19
PRKAG2	ENST00000287878.4	protein kinase, AMP-activated, gamma 2 non-catalytic subunit	273	2	0	1	1	2	hsa-miR-1305	-0.18	-0.18
PARP11	ENST00000427057.2	poly (ADP-ribose) polymerase family, member 11	75	3	1	0	2	3	hsa-miR-1305	-0.18	-0.18
RNF175	ENST00000347063.4	ring finger protein 175	15	1	0	1	0	0	hsa-miR-1305	-0.18	-0.18
SSX2IP	ENST00000342203.3	synovial sarcoma, X breakpoint 2 interacting protein	197	2	0	2	0	4	hsa-miR-1305	-0.18	-0.21
COL25A1	ENST00000399132.1	collagen, type XXV, alpha 1	270	5	1	2	2	5	hsa-miR-1305	-0.18	-0.19
SNX6	ENST00000396526.3	sorting nexin 6	254	1	0	1	0	1	hsa-miR-1305	-0.18	-0.18
RGPD1	ENST00000559485.1	RANBP2-like and GRIP domain containing 1	5	2	0	1	1	0	hsa-miR-1305	-0.18	-0.18
RGS18	ENST00000367460.3	regulator of G-protein signaling 18	5	1	0	1	0	2	hsa-miR-1305	-0.18	-0.18
KITLG	ENST00000228280.5	KIT ligand	100	3	1	0	2	6	hsa-miR-1305	-0.18	-0.31
ERLIN1	ENST00000421367.2	ER lipid raft associated 1	86	1	0	1	0	0	hsa-miR-1305	-0.18	-0.19
DZANK1	ENST00000262547.5	double zinc ribbon and ankyrin repeat domains 1	102	1	0	1	0	0	hsa-miR-1305	-0.18	-0.18
RGPD2	ENST00000398146.3	RANBP2-like and GRIP domain containing 2	5	2	0	1	1	0	hsa-miR-1305	-0.18	-0.18
PCDHB5	ENST00000231134.5	protocadherin beta 5	229	2	1	1	0	0	hsa-miR-1305	-0.18	-0.2
NSL1	ENST00000422588.2	NSL1, MIS12 kinetochore complex component	180	6	1	1	4	6	hsa-miR-1305	-0.18	-0.35
GCNT1	ENST00000376730.4	glucosaminyl (N-acetyl) transferase 1, core 2	93	7	0	1	6	2	hsa-miR-1305	-0.18	-0.27
DEK	ENST00000397239.3	DEK oncogene	561	1	1	0	0	0	hsa-miR-1305	-0.18	-0.29
ABRA	ENST00000311955.3	actin-binding Rho activating protein	5	1	0	1	0	0	hsa-miR-1305	-0.18	-0.18
CLVS1	ENST00000518592.1	clavesin 1	5	3	0	1	2	0	hsa-miR-1305	-0.18	-0.18
TTC32	ENST00000402414.1	tetratricopeptide repeat domain 32	119	1	0	1	0	0	hsa-miR-1305	-0.18	-0.28
C2CD5	ENST00000333957.4	C2 calcium-dependent domain containing 5	66	1	0	0	1	1	hsa-miR-1305	-0.18	-0.18
TET1	ENST00000373644.4	tet methylcytosine dioxygenase 1	5	3	0	1	2	4	hsa-miR-1305	-0.18	-0.18
ZBTB11	ENST00000312938.4	zinc finger and BTB domain containing 11	179	5	3	0	2	0	hsa-miR-1305	-0.18	-0.18
TARDBP	ENST00000240185.3	TAR DNA binding protein	410	5	0	2	3	4	hsa-miR-1305	-0.18	-0.19
CTAGE1	ENST00000391403.2	cutaneous T-cell lymphoma-associated antigen 1	5	2	0	1	1	1	hsa-miR-1305	-0.18	-0.18
SLC7A7	ENST00000285850.7	solute carrier family 7 (amino acid transporter light chain, y+L system), member 7	27	1	1	0	0	1	hsa-miR-1305	-0.18	-0.18
COX7B2	ENST00000396533.1	cytochrome c oxidase subunit VIIb2	5	1	0	0	1	0	hsa-miR-1305	-0.18	-0.18
WDR83OS	ENST00000596731.1	WD repeat domain 83 opposite strand	1948	1	0	1	0	0	hsa-miR-1305	-0.18	-0.18
WEE1	ENST00000299613.6	WEE1 homolog (S. pombe)	331	4	1	2	1	4	hsa-miR-1305	-0.18	-0.29
PRDX3	ENST00000356951.3	peroxiredoxin 3	141	1	0	1	0	2	hsa-miR-1305	-0.18	-0.18
OAZ2	ENST00000560258.2	ornithine decarboxylase antizyme 2	2429	1	0	1	0	1	hsa-miR-1305	-0.18	-0.18
TEX29	ENST00000283547.1	testis expressed 29	5	1	0	0	1	0	hsa-miR-1305	-0.18	-0.18
SORCS3	ENST00000369701.3	sortilin-related VPS10 domain containing receptor 3	5	2	1	0	1	2	hsa-miR-1305	-0.18	-0.18
DCAF10	ENST00000242323.7	DDB1 and CUL4 associated factor 10	433	2	2	0	0	1	hsa-miR-1305	-0.18	-0.25
PRY2	ENST00000303804.1	PTPN13-like, Y-linked 2	5	1	0	1	0	0	hsa-miR-1305	-0.17	-0.17
COMMD1	ENST00000311832.5	copper metabolism (Murr1) domain containing 1	382	1	0	1	0	0	hsa-miR-1305	-0.17	-0.17
PRY	ENST00000303728.1	PTPN13-like, Y-linked	5	1	0	1	0	0	hsa-miR-1305	-0.17	-0.17
PSIP1	ENST00000380738.4	PC4 and SFRS1 interacting protein 1	377	1	1	0	0	3	hsa-miR-1305	-0.17	-0.17
LUZP4	ENST00000371920.3	leucine zipper protein 4	5	1	0	1	0	0	hsa-miR-1305	-0.17	-0.17
GNPNAT1	ENST00000216410.3	glucosamine-phosphate N-acetyltransferase 1	429	1	0	1	0	0	hsa-miR-1305	-0.17	-0.17
RANGRF	ENST00000439238.3	RAN guanine nucleotide release factor	396	1	1	0	0	0	hsa-miR-1305	-0.17	-0.18
AZI2	ENST00000479665.1	5-azacytidine induced 2	530	3	1	1	1	2	hsa-miR-1305	-0.17	-0.28
CCDC41	ENST00000397809.5	coiled-coil domain containing 41	76	1	1	0	0	0	hsa-miR-1305	-0.17	-0.19
C12orf23	ENST00000548125.1	chromosome 12 open reading frame 23	602	2	0	2	0	1	hsa-miR-1305	-0.17	-0.25
LZTFL1	ENST00000539217.1	leucine zipper transcription factor-like 1	593	3	1	0	2	2	hsa-miR-1305	-0.17	-0.17
PPP4R2	ENST00000356692.5	protein phosphatase 4, regulatory subunit 2	310	4	0	2	2	2	hsa-miR-1305	-0.17	-0.17
LRRC49	ENST00000260382.5	leucine rich repeat containing 49	94	1	1	0	0	0	hsa-miR-1305	-0.17	-0.2
STAT1	ENST00000540176.1	signal transducer and activator of transcription 1, 91kDa	326	1	0	1	0	6	hsa-miR-1305	-0.17	-0.18
C1orf52	ENST00000471115.1	chromosome 1 open reading frame 52	1516	1	0	1	0	0	hsa-miR-1305	-0.17	-0.17
PIK3R4	ENST00000356763.3	phosphoinositide-3-kinase, regulatory subunit 4	243	2	1	0	1	0	hsa-miR-1305	-0.17	-0.17
RP11-169F17.1	ENST00000581862.1	Protein LOC400655	5	1	0	1	0	4	hsa-miR-1305	-0.17	-0.17
RBBP4	ENST00000373493.5	retinoblastoma binding protein 4	486	6	0	4	2	1	hsa-miR-1305	-0.17	-0.19
RPS17L	ENST00000561157.1	ribosomal protein S17-like	5	1	0	1	0	0	hsa-miR-1305	-0.17	-0.17
C11orf88	ENST00000529167.1	chromosome 11 open reading frame 88	5	1	1	0	0	0	hsa-miR-1305	-0.17	-0.17
RPS17	ENST00000559187.1	ribosomal protein S17	5	1	0	1	0	0	hsa-miR-1305	-0.17	-0.17
SLC15A5	ENST00000344941.3	solute carrier family 15, member 5	5	1	1	0	0	1	hsa-miR-1305	-0.17	-0.17
ANKRD13C	ENST00000370944.4	ankyrin repeat domain 13C	369	3	1	1	1	3	hsa-miR-1305	-0.17	-0.21
CEP63	ENST00000337090.3	centrosomal protein 63kDa	191	2	1	1	0	3	hsa-miR-1305	-0.17	-0.2
ZIC2	ENST00000376335.3	Zic family member 2	1173	1	0	1	0	0	hsa-miR-1305	-0.17	-0.18
KATNBL1	ENST00000256544.3	katanin p80 subunit B-like 1	105	2	1	0	1	2	hsa-miR-1305	-0.17	-0.18
AC144568.2	ENST00000522481.3	Uncharacterized protein	5	1	0	1	0	0	hsa-miR-1305	-0.17	-0.17
STARD3NL	ENST00000009041.7	STARD3 N-terminal like	1911	1	0	1	0	1	hsa-miR-1305	-0.17	-0.17
MAT2B	ENST00000518095.1	methionine adenosyltransferase II, beta	1901	3	0	1	2	2	hsa-miR-1305	-0.17	-0.22
RP13-996F3.4	ENST00000557886.1	Uncharacterized protein	5	3	0	1	2	0	hsa-miR-1305	-0.17	-0.2
C5orf22	ENST00000325366.9	chromosome 5 open reading frame 22	598	2	1	1	0	0	hsa-miR-1305	-0.17	-0.32
AMFR	ENST00000290649.5	autocrine motility factor receptor, E3 ubiquitin protein ligase	1350	2	1	0	1	2	hsa-miR-1305	-0.17	-0.18
FYTTD1	ENST00000241502.4	forty-two-three domain containing 1	891	2	0	1	1	0	hsa-miR-1305	-0.17	-0.17
AC005477.1	ENST00000542853.1		5	1	0	1	0	0	hsa-miR-1305	-0.17	-0.17
NEK10	ENST00000295720.6	NIMA-related kinase 10	66	3	0	3	0	4	hsa-miR-1305	-0.17	-0.23
DDX20	ENST00000369702.4	DEAD (Asp-Glu-Ala-Asp) box polypeptide 20	729	2	0	1	1	0	hsa-miR-1305	-0.17	-0.17
PLA2R1	ENST00000283243.7	phospholipase A2 receptor 1, 180kDa	41	2	0	1	1	2	hsa-miR-1305	-0.17	-0.24
FAM135A	ENST00000418814.2	family with sequence similarity 135, member A	611	1	0	1	0	2	hsa-miR-1305	-0.17	-0.17
GRM8	ENST00000358373.3	glutamate receptor, metabotropic 8	26	1	0	1	0	0	hsa-miR-1305	-0.17	-0.17
ZNF766	ENST00000439461.1	zinc finger protein 766	324	3	1	1	1	2	hsa-miR-1305	-0.17	-0.2
FAM96A	ENST00000557835.1	family with sequence similarity 96, member A	191	3	0	1	2	3	hsa-miR-1305	-0.17	-0.17
MIS18BP1	ENST00000310806.4	MIS18 binding protein 1	74	1	0	1	0	1	hsa-miR-1305	-0.17	-0.23
RRAGC	ENST00000373001.3	Ras-related GTP binding C	1062	4	1	0	3	5	hsa-miR-1305	-0.17	-0.17
FBXO5	ENST00000229758.3	F-box protein 5	441	1	0	1	0	0	hsa-miR-1305	-0.17	-0.17
NRG3	ENST00000372142.2	neuregulin 3	27	4	1	3	0	1	hsa-miR-1305	-0.16	-0.25
RMND5B	ENST00000515098.1	required for meiotic nuclear division 5 homolog B (S. cerevisiae)	959	2	1	1	0	0	hsa-miR-1305	-0.16	-0.19
HMGCR	ENST00000287936.4	3-hydroxy-3-methylglutaryl-CoA reductase	1385	2	2	0	0	1	hsa-miR-1305	-0.16	-0.17
SCD5	ENST00000319540.4	stearoyl-CoA desaturase 5	1181	1	0	1	0	0	hsa-miR-1305	-0.16	-0.16
SPRY1	ENST00000394339.2	sprouty homolog 1, antagonist of FGF signaling (Drosophila)	150	3	1	1	1	8	hsa-miR-1305	-0.16	-0.22
CISD1	ENST00000333926.5	CDGSH iron sulfur domain 1	367	1	0	1	0	3	hsa-miR-1305	-0.16	-0.16
ZNF544	ENST00000599227.1	zinc finger protein 544	173	2	0	2	0	1	hsa-miR-1305	-0.16	-0.16
IARS	ENST00000375629.3	isoleucyl-tRNA synthetase	65	2	0	1	1	2	hsa-miR-1305	-0.16	-0.19
SLMO2	ENST00000355937.4	slowmo homolog 2 (Drosophila)	374	1	0	1	0	2	hsa-miR-1305	-0.16	-0.19
AMBN	ENST00000322937.6	ameloblastin (enamel matrix protein)	5	1	0	1	0	0	hsa-miR-1305	-0.16	-0.16
CCDC121	ENST00000324364.3	coiled-coil domain containing 121	5	2	0	1	1	0	hsa-miR-1305	-0.16	-0.16
WWP1	ENST00000517970.1	WW domain containing E3 ubiquitin protein ligase 1	161	1	1	0	0	1	hsa-miR-1305	-0.16	-0.16
STIM2	ENST00000467011.1	stromal interaction molecule 2	380	4	0	3	1	4	hsa-miR-1305	-0.16	-0.21
GCFC2	ENST00000541687.1	GC-rich sequence DNA-binding factor 2	88	5	1	1	3	1	hsa-miR-1305	-0.16	-0.19
ZNF664	ENST00000538932.2	zinc finger protein 664	736	2	0	2	0	0	hsa-miR-1305	-0.16	-0.16
ZNF679	ENST00000421025.1	zinc finger protein 679	5	1	0	0	1	0	hsa-miR-1305	-0.16	-0.16
SALL4	ENST00000217086.4	sal-like 4 (Drosophila)	155	1	1	0	0	0	hsa-miR-1305	-0.16	-0.16
RP11-10A14.4	ENST00000518496.1	Uncharacterized protein	9	1	1	0	0	3	hsa-miR-1305	-0.16	-0.16
TMEM65	ENST00000297632.6	transmembrane protein 65	769	3	0	2	1	6	hsa-miR-1305	-0.16	-0.19
ERCC8	ENST00000426742.2	excision repair cross-complementing rodent repair deficiency, complementation group 8	219	3	0	1	2	0	hsa-miR-1305	-0.16	-0.19
PPM1E	ENST00000308249.2	protein phosphatase, Mg2+/Mn2+ dependent, 1E	178	8	2	4	2	2	hsa-miR-1305	-0.16	-0.2
ZNF337	ENST00000376436.1	zinc finger protein 337	7	3	0	2	1	0	hsa-miR-1305	-0.16	-0.17
SOHLH2	ENST00000379881.3	spermatogenesis and oogenesis specific basic helix-loop-helix 2	15	1	1	0	0	1	hsa-miR-1305	-0.16	-0.16
BRS3	ENST00000370648.3	bombesin-like receptor 3	5	4	1	2	1	0	hsa-miR-1305	-0.16	-0.16
PRKG1	ENST00000373985.1	protein kinase, cGMP-dependent, type I	12	6	1	2	3	2	hsa-miR-1305	-0.16	-0.25
PSPC1	ENST00000338910.4	paraspeckle component 1	14	3	0	1	2	1	hsa-miR-1305	-0.16	-0.17
GGPS1	ENST00000282841.5	geranylgeranyl diphosphate synthase 1	184	2	0	1	1	0	hsa-miR-1305	-0.16	-0.17
RP11-758M4.1	ENST00000523118.1	Uncharacterized protein	5	2	0	1	1	0	hsa-miR-1305	-0.16	-0.16
DPH6	ENST00000256538.4	diphthamine biosynthesis 6	90	2	0	1	1	0	hsa-miR-1305	-0.16	-0.17
PCDHB6	ENST00000231136.1	protocadherin beta 6	5	1	0	1	0	1	hsa-miR-1305	-0.16	-0.16
RCOR3	ENST00000367006.4	REST corepressor 3	374	2	0	1	1	2	hsa-miR-1305	-0.16	-0.16
ASB15	ENST00000451558.1	ankyrin repeat and SOCS box containing 15	5	3	0	2	1	2	hsa-miR-1305	-0.16	-0.26
IGIP	ENST00000333305.3	IgA-inducing protein	46	1	0	0	1	0	hsa-miR-1305	-0.16	-0.16
ISCA2	ENST00000554924.1	iron-sulfur cluster assembly 2	135	1	0	1	0	3	hsa-miR-1305	-0.16	-0.16
FOXD4L6	ENST00000377473.1	forkhead box D4-like 6	5	1	1	0	0	0	hsa-miR-1305	-0.16	-0.16
RP11-650K20.3	ENST00000551650.1	Uncharacterized protein	5	1	0	0	1	0	hsa-miR-1305	-0.16	-0.16
FOXD4L3	ENST00000342833.2	forkhead box D4-like 3	5	1	1	0	0	0	hsa-miR-1305	-0.16	-0.16
GHRH	ENST00000373614.2	growth hormone releasing hormone	5	1	0	0	1	0	hsa-miR-1305	-0.16	-0.16
RAD54B	ENST00000297592.5	RAD54 homolog B (S. cerevisiae)	36	6	0	2	4	3	hsa-miR-1305	-0.16	-0.16
GLDN	ENST00000335449.6	gliomedin	9	4	0	2	2	1	hsa-miR-1305	-0.15	-0.22
FRMPD2	ENST00000474573.1	FERM and PDZ domain containing 2	5	1	0	1	0	0	hsa-miR-1305	-0.15	-0.15
CCNG2	ENST00000316355.5	cyclin G2	1056	1	1	0	0	0	hsa-miR-1305	-0.15	-0.15
ZNF705B	ENST00000443676.1	zinc finger protein 705B	5	3	1	1	1	4	hsa-miR-1305	-0.15	-0.15
ARL17A	ENST00000337845.7	ADP-ribosylation factor-like 17A	5	1	0	1	0	0	hsa-miR-1305	-0.15	-0.15
PTPN22	ENST00000460620.1	protein tyrosine phosphatase, non-receptor type 22 (lymphoid)	5	1	1	0	0	0	hsa-miR-1305	-0.15	-0.15
UBE2G2	ENST00000345496.2	ubiquitin-conjugating enzyme E2G 2	681	1	0	1	0	1	hsa-miR-1305	-0.15	-0.16
PKIB	ENST00000258014.3	protein kinase (cAMP-dependent, catalytic) inhibitor beta	545	1	0	1	0	0	hsa-miR-1305	-0.15	-0.15
ZNF705D	ENST00000400085.3	zinc finger protein 705D	5	3	1	1	1	4	hsa-miR-1305	-0.15	-0.15
PKIA	ENST00000396418.2	protein kinase (cAMP-dependent, catalytic) inhibitor alpha	542	6	1	2	3	3	hsa-miR-1305	-0.15	-0.22
C19orf40	ENST00000588258.1	chromosome 19 open reading frame 40	129	3	2	0	1	1	hsa-miR-1305	-0.15	-0.51
SDHAF2	ENST00000543265.1	succinate dehydrogenase complex assembly factor 2	545	2	0	0	2	2	hsa-miR-1305	-0.15	-0.15
VGLL2	ENST00000352536.3	vestigial like 2 (Drosophila)	5	3	2	0	1	1	hsa-miR-1305	-0.15	-0.22
GRB10	ENST00000398812.2	growth factor receptor-bound protein 10	1382	2	1	0	1	0	hsa-miR-1305	-0.15	-0.15
KIF23	ENST00000559279.1	kinesin family member 23	140	1	1	0	0	0	hsa-miR-1305	-0.15	-0.15
FAM103A1	ENST00000304191.3	family with sequence similarity 103, member A1	11	1	0	1	0	0	hsa-miR-1305	-0.15	-0.15
PPEF1	ENST00000543630.1	protein phosphatase, EF-hand calcium binding domain 1	9	3	0	1	2	0	hsa-miR-1305	-0.15	-0.15
XKR4	ENST00000327381.6	XK, Kell blood group complex subunit-related family, member 4	5	6	2	0	4	9	hsa-miR-1305	-0.15	-0.15
SH2D1A	ENST00000371139.4	SH2 domain containing 1A	5	2	1	0	1	4	hsa-miR-1305	-0.15	-0.15
DNAH14	ENST00000366848.1	dynein, axonemal, heavy chain 14	221	1	1	0	0	0	hsa-miR-1305	-0.15	-0.41
GUF1	ENST00000281543.5	GUF1 GTPase homolog (S. cerevisiae)	110	3	0	1	2	2	hsa-miR-1305	-0.15	-0.22
DENND4A	ENST00000443035.3	DENN/MADD domain containing 4A	392	2	0	0	2	1	hsa-miR-1305	-0.15	-0.28
PAGE4	ENST00000376141.1	P antigen family, member 4 (prostate associated)	11	2	0	0	2	0	hsa-miR-1305	-0.15	-0.15
ST3GAL5	ENST00000393808.3	ST3 beta-galactoside alpha-2,3-sialyltransferase 5	5	1	1	0	0	0	hsa-miR-1305	-0.15	-0.15
KLHL15	ENST00000328046.8	kelch-like family member 15	42	5	0	1	4	4	hsa-miR-1305	-0.15	-0.17
SLAMF7	ENST00000359331.4	SLAM family member 7	5	1	1	0	0	0	hsa-miR-1305	-0.15	-0.15
RSRC2	ENST00000331738.7	arginine/serine-rich coiled-coil 2	320	2	0	0	2	1	hsa-miR-1305	-0.15	-0.16
TMEM128	ENST00000254742.2	transmembrane protein 128	5	1	0	1	0	0	hsa-miR-1305	-0.15	-0.15
MYL12B	ENST00000237500.5	myosin, light chain 12B, regulatory	1944	1	0	0	1	1	hsa-miR-1305	-0.15	-0.16
C16orf47	ENST00000358463.2	chromosome 16 open reading frame 47	8	1	1	0	0	0	hsa-miR-1305	-0.15	-0.15
MUM1L1	ENST00000357175.2	melanoma associated antigen (mutated) 1-like 1	50	1	1	0	0	1	hsa-miR-1305	-0.15	-0.15
DDX10	ENST00000322536.3	DEAD (Asp-Glu-Ala-Asp) box polypeptide 10	9	1	1	0	0	1	hsa-miR-1305	-0.15	-0.15
ATG4C	ENST00000317868.4	autophagy related 4C, cysteine peptidase	82	3	0	1	2	1	hsa-miR-1305	-0.15	-0.26
FBLN1	ENST00000327858.6	fibulin 1	4812	2	1	1	0	0	hsa-miR-1305	-0.15	-0.15
LNX1	ENST00000306888.2	ligand of numb-protein X 1, E3 ubiquitin protein ligase	156	2	0	1	1	1	hsa-miR-1305	-0.15	-0.16
GDA	ENST00000358399.3	guanine deaminase	5	5	1	2	2	4	hsa-miR-1305	-0.15	-0.15
SEPHS2	ENST00000542752.1	selenophosphate synthetase 2	62	1	1	0	0	0	hsa-miR-1305	-0.15	-0.34
FAM208A	ENST00000493960.2	family with sequence similarity 208, member A	60	2	0	0	2	2	hsa-miR-1305	-0.15	-0.4
BACH1	ENST00000286800.3	BTB and CNC homology 1, basic leucine zipper transcription factor 1	273	1	0	0	1	6	hsa-miR-1305	-0.15	-0.16
KLRC2	ENST00000381902.2	killer cell lectin-like receptor subfamily C, member 2	5	1	0	1	0	1	hsa-miR-1305	-0.15	-0.15
PNRC2	ENST00000334351.7	proline-rich nuclear receptor coactivator 2	100	1	0	1	0	0	hsa-miR-1305	-0.15	-0.15
AL953854.2	ENST00000438517.1		5	3	0	1	2	1	hsa-miR-1305	-0.14	-0.14
MBP	ENST00000397863.1	myelin basic protein	96	1	0	1	0	1	hsa-miR-1305	-0.14	-0.15
F8	ENST00000330287.6	coagulation factor VIII, procoagulant component	16	3	0	2	1	2	hsa-miR-1305	-0.14	-0.23
GEMIN2	ENST00000396249.2	gem (nuclear organelle) associated protein 2	106	1	0	0	1	0	hsa-miR-1305	-0.14	-0.15
PNO1	ENST00000263657.2	partner of NOB1 homolog (S. cerevisiae)	554	3	2	0	1	3	hsa-miR-1305	-0.14	-0.39
LYSMD1	ENST00000368908.5	LysM, putative peptidoglycan-binding, domain containing 1	67	1	0	1	0	0	hsa-miR-1305	-0.14	-0.14
SLTM	ENST00000380516.2	SAFB-like, transcription modulator	497	1	0	0	1	2	hsa-miR-1305	-0.14	-0.14
ENPP5	ENST00000371383.2	ectonucleotide pyrophosphatase/phosphodiesterase 5 (putative)	15	9	1	0	8	7	hsa-miR-1305	-0.14	-0.2
SLC37A3	ENST00000447932.2	solute carrier family 37, member 3	86	2	0	1	1	0	hsa-miR-1305	-0.14	-0.14
ZNF804A	ENST00000302277.6	zinc finger protein 804A	5	1	0	0	1	2	hsa-miR-1305	-0.14	-0.14
UAP1	ENST00000367926.4	UDP-N-acteylglucosamine pyrophosphorylase 1	1738	1	0	1	0	0	hsa-miR-1305	-0.14	-0.14
ZNF141	ENST00000240499.7	zinc finger protein 141	19	7	2	2	3	1	hsa-miR-1305	-0.14	-0.23
CHAMP1	ENST00000361283.1	chromosome alignment maintaining phosphoprotein 1	712	1	0	1	0	0	hsa-miR-1305	-0.14	-0.15
ZNF662	ENST00000541208.1	zinc finger protein 662	11	5	2	2	1	4	hsa-miR-1305	-0.14	-0.15
WISP3	ENST00000361714.1	WNT1 inducible signaling pathway protein 3	5	1	1	0	0	0	hsa-miR-1305	-0.14	-0.14
NIN	ENST00000389868.3	ninein (GSK3B interacting protein)	594	4	1	1	2	1	hsa-miR-1305	-0.14	-0.14
METTL15	ENST00000342303.5	methyltransferase like 15	17	3	0	2	1	5	hsa-miR-1305	-0.14	-0.18
SCOC	ENST00000608372.1	short coiled-coil protein	922	3	0	2	1	1	hsa-miR-1305	-0.14	-0.17
MALT1	ENST00000348428.3	mucosa associated lymphoid tissue lymphoma translocation gene 1	295	1	0	1	0	0	hsa-miR-1305	-0.14	-0.14
OR6T1	ENST00000321252.2	olfactory receptor, family 6, subfamily T, member 1	5	1	0	0	1	0	hsa-miR-1305	-0.14	-0.14
OTX1	ENST00000366671.3	orthodenticle homeobox 1	11	1	0	1	0	0	hsa-miR-1305	-0.14	-0.14
GNRH1	ENST00000421054.2	gonadotropin-releasing hormone 1 (luteinizing-releasing hormone)	54	1	0	0	1	0	hsa-miR-1305	-0.14	-0.14
CNTNAP3	ENST00000297668.6	contactin associated protein-like 3	5	3	0	1	2	1	hsa-miR-1305	-0.14	-0.15
CACNB4	ENST00000539935.1	calcium channel, voltage-dependent, beta 4 subunit	57	7	0	3	4	2	hsa-miR-1305	-0.14	-0.17
RMI2	ENST00000576027.1	RecQ mediated genome instability 2	17	1	0	1	0	0	hsa-miR-1305	-0.14	-0.2
CNTN1	ENST00000551295.2	contactin 1	40	6	1	1	4	1	hsa-miR-1305	-0.14	-0.15
CACNA2D1	ENST00000356860.3	calcium channel, voltage-dependent, alpha 2/delta subunit 1	418	5	1	1	3	1	hsa-miR-1305	-0.14	-0.14
TDGF1	ENST00000296145.5	teratocarcinoma-derived growth factor 1	5	1	1	0	0	0	hsa-miR-1305	-0.14	-0.14
NGLY1	ENST00000422724.2	N-glycanase 1	31	1	0	1	0	0	hsa-miR-1305	-0.14	-0.14
C9orf170	ENST00000375941.2	chromosome 9 open reading frame 170	5	2	0	1	1	3	hsa-miR-1305	-0.14	-0.14
CYP4F3	ENST00000221307.8	cytochrome P450, family 4, subfamily F, polypeptide 3	121	3	0	2	1	1	hsa-miR-1305	-0.14	-0.14
NAA38	ENST00000249299.2	N(alpha)-acetyltransferase 38, NatC auxiliary subunit	458	5	0	1	4	8	hsa-miR-1305	-0.14	-0.21
PDHB	ENST00000474765.1	pyruvate dehydrogenase (lipoamide) beta	1549	1	0	1	0	6	hsa-miR-1305	-0.14	-0.19
TMEM170B	ENST00000379426.1	transmembrane protein 170B	489	3	0	1	2	6	hsa-miR-1305	-0.14	-0.15
KHDRBS3	ENST00000355849.5	KH domain containing, RNA binding, signal transduction associated 3	11	1	0	1	0	2	hsa-miR-1305	-0.14	-0.15
TCHH	ENST00000368804.1	trichohyalin	7	1	0	1	0	0	hsa-miR-1305	-0.14	-0.14
MRAP2	ENST00000257776.4	melanocortin 2 receptor accessory protein 2	25	1	1	0	0	0	hsa-miR-1305	-0.14	-0.14
ANGPTL7	ENST00000376819.3	angiopoietin-like 7	5	1	1	0	0	0	hsa-miR-1305	-0.14	-0.14
ZBTB18	ENST00000358704.4	zinc finger and BTB domain containing 18	935	2	0	1	1	0	hsa-miR-1305	-0.14	-0.14
ACTL6B	ENST00000160382.5	actin-like 6B	5	1	0	1	0	0	hsa-miR-1305	-0.14	-0.14
SRR	ENST00000344595.5	serine racemase	95	2	0	0	2	1	hsa-miR-1305	-0.14	-0.15
FAM102B	ENST00000370035.3	family with sequence similarity 102, member B	392	6	1	1	4	0	hsa-miR-1305	-0.14	-0.15
LRRTM3	ENST00000361320.4	leucine rich repeat transmembrane neuronal 3	5	2	1	0	1	1	hsa-miR-1305	-0.14	-0.14
HECTD2	ENST00000371667.1	HECT domain containing E3 ubiquitin protein ligase 2	1514	2	0	1	1	0	hsa-miR-1305	-0.14	-0.14
CLDN23	ENST00000519106.1	claudin 23	53	1	0	1	0	0	hsa-miR-1305	-0.14	-0.14
NPY1R	ENST00000296533.2	neuropeptide Y receptor Y1	8	2	0	1	1	0	hsa-miR-1305	-0.14	-0.14
ULBP1	ENST00000229708.3	UL16 binding protein 1	16	1	0	1	0	0	hsa-miR-1305	-0.14	-0.14
CXCR2	ENST00000318507.2	chemokine (C-X-C motif) receptor 2	5	2	1	0	1	0	hsa-miR-1305	-0.14	-0.14
SLC7A6OS	ENST00000263997.6	solute carrier family 7, member 6 opposite strand	751	2	1	0	1	3	hsa-miR-1305	-0.14	-0.14
NSUN4	ENST00000474844.1	NOP2/Sun domain family, member 4	422	1	0	1	0	0	hsa-miR-1305	-0.14	-0.14
PIGA	ENST00000542278.1	phosphatidylinositol glycan anchor biosynthesis, class A	104	1	1	0	0	0	hsa-miR-1305	-0.14	-0.14
AP005482.1	ENST00000400514.2	Uncharacterized protein	44	1	0	1	0	2	hsa-miR-1305	-0.14	-0.16
SERINC1	ENST00000339697.4	serine incorporator 1	2408	4	1	0	3	4	hsa-miR-1305	-0.14	-0.17
AAK1	ENST00000409085.4	AP2 associated kinase 1	27	5	1	1	3	8	hsa-miR-1305	-0.14	-0.22
ARMC9	ENST00000349938.4	armadillo repeat containing 9	247	1	0	0	1	0	hsa-miR-1305	-0.14	-0.14
USP51	ENST00000500968.3	ubiquitin specific peptidase 51	26	3	2	0	1	1	hsa-miR-1305	-0.14	-0.14
IL2RB	ENST00000216223.5	interleukin 2 receptor, beta	5	2	0	1	1	0	hsa-miR-1305	-0.14	-0.14
FKBP11	ENST00000552878.1	FK506 binding protein 11, 19 kDa	37	1	0	1	0	0	hsa-miR-1305	-0.14	-0.16
CKAP2	ENST00000378037.5	cytoskeleton associated protein 2	2841	1	1	0	0	4	hsa-miR-1305	-0.14	-0.15
ZNF721	ENST00000338977.5	zinc finger protein 721	249	3	1	1	1	2	hsa-miR-1305	-0.14	-0.14
CCT4	ENST00000394440.3	chaperonin containing TCP1, subunit 4 (delta)	153	1	0	0	1	1	hsa-miR-1305	-0.14	-0.14
VAMP7	ENST00000286448.6	vesicle-associated membrane protein 7	5	1	0	1	0	2	hsa-miR-1305	-0.14	-0.14
SRPRB	ENST00000466490.2	signal recognition particle receptor, B subunit	3330	1	0	1	0	1	hsa-miR-1305	-0.14	-0.14
RSRC1	ENST00000464171.1	arginine/serine-rich coiled-coil 1	642	1	1	0	0	1	hsa-miR-1305	-0.13	-0.19
TTC39B	ENST00000512701.2	tetratricopeptide repeat domain 39B	161	1	0	0	1	5	hsa-miR-1305	-0.13	-0.24
KRCC1	ENST00000347055.3	lysine-rich coiled-coil 1	19	1	0	0	1	0	hsa-miR-1305	-0.13	-0.13
APOBEC3C	ENST00000361441.4	apolipoprotein B mRNA editing enzyme, catalytic polypeptide-like 3C	14	1	1	0	0	0	hsa-miR-1305	-0.13	-0.13
RASSF3	ENST00000542104.1	Ras association (RalGDS/AF-6) domain family member 3	461	1	1	0	0	4	hsa-miR-1305	-0.13	-0.14
PGGT1B	ENST00000419445.1	protein geranylgeranyltransferase type I, beta subunit	25	2	0	1	1	0	hsa-miR-1305	-0.13	-0.2
TMEM135	ENST00000340353.7	transmembrane protein 135	963	2	0	1	1	3	hsa-miR-1305	-0.13	-0.14
PPP1CB	ENST00000395366.2	protein phosphatase 1, catalytic subunit, beta isozyme	5795	2	1	0	1	3	hsa-miR-1305	-0.13	-0.13
PPM1A	ENST00000395076.4	protein phosphatase, Mg2+/Mn2+ dependent, 1A	412	6	0	3	3	5	hsa-miR-1305	-0.13	-0.23
GATAD2A	ENST00000360315.3	GATA zinc finger domain containing 2A	986	1	0	1	0	0	hsa-miR-1305	-0.13	-0.13
KLF5	ENST00000377687.4	Kruppel-like factor 5 (intestinal)	161	2	1	0	1	1	hsa-miR-1305	-0.13	-0.13
CPSF3	ENST00000238112.3	cleavage and polyadenylation specific factor 3, 73kDa	858	1	0	0	1	1	hsa-miR-1305	-0.13	-0.13
TRA2A	ENST00000297071.4	transformer 2 alpha homolog (Drosophila)	1097	2	0	1	1	1	hsa-miR-1305	-0.13	-0.21
C5orf64	ENST00000505642.1	chromosome 5 open reading frame 64	5	1	1	0	0	1	hsa-miR-1305	-0.13	-0.13
DCAF4L1	ENST00000333141.5	DDB1 and CUL4 associated factor 4-like 1	5	2	0	1	1	1	hsa-miR-1305	-0.13	-0.13
POLR3F	ENST00000377603.4	polymerase (RNA) III (DNA directed) polypeptide F, 39 kDa	47	2	0	1	1	2	hsa-miR-1305	-0.13	-0.13
TRMT61B	ENST00000306108.5	tRNA methyltransferase 61 homolog B (S. cerevisiae)	450	2	0	0	2	0	hsa-miR-1305	-0.13	-0.13
WDR17	ENST00000393643.2	WD repeat domain 17	113	4	0	2	2	4	hsa-miR-1305	-0.13	-0.13
CTD-2116N17.1	ENST00000606793.1	cDNA FLJ58702, highly similar to Casein kinase I isoform gamma-1	9	1	0	1	0	0	hsa-miR-1305	-0.13	-0.33
WDR96	ENST00000369720.1	WD repeat domain 96	10	1	1	0	0	1	hsa-miR-1305	-0.13	-0.13
ZMYM6NB	ENST00000373337.3	ZMYM6 neighbor	984	1	0	1	0	0	hsa-miR-1305	-0.13	-0.13
PLOD2	ENST00000461497.1	procollagen-lysine, 2-oxoglutarate 5-dioxygenase 2	141	5	1	1	3	1	hsa-miR-1305	-0.13	-0.23
C5orf30	ENST00000319933.2	chromosome 5 open reading frame 30	889	2	1	0	1	0	hsa-miR-1305	-0.13	-0.17
SPIN2A	ENST00000374908.1	spindlin family, member 2A	5	1	1	0	0	0	hsa-miR-1305	-0.13	-0.13
LRPPRC	ENST00000260665.7	leucine-rich pentatricopeptide repeat containing	1488	1	1	0	0	2	hsa-miR-1305	-0.13	-0.28
GPRIN3	ENST00000609438.1	GPRIN family member 3	213	9	1	4	4	7	hsa-miR-1305	-0.13	-0.15
TRIM4	ENST00000355947.2	tripartite motif containing 4	694	1	0	1	0	0	hsa-miR-1305	-0.13	-0.13
MAFK	ENST00000343242.4	v-maf avian musculoaponeurotic fibrosarcoma oncogene homolog K	322	2	0	1	1	0	hsa-miR-1305	-0.13	-0.13
CCBL2	ENST00000370485.2	cysteine conjugate-beta lyase 2	409	1	0	1	0	1	hsa-miR-1305	-0.13	-0.13
TGFBI	ENST00000442011.2	transforming growth factor, beta-induced, 68kDa	6307	1	0	1	0	0	hsa-miR-1305	-0.13	-0.14
LRRC38	ENST00000376085.3	leucine rich repeat containing 38	5	1	0	1	0	0	hsa-miR-1305	-0.13	-0.13
AK4	ENST00000545314.1	adenylate kinase 4	116	5	0	3	2	2	hsa-miR-1305	-0.13	-0.13
LMOD3	ENST00000420581.2	leiomodin 3 (fetal)	5	1	0	1	0	1	hsa-miR-1305	-0.13	-0.13
MDM2	ENST00000462284.1	MDM2 oncogene, E3 ubiquitin protein ligase	455	5	3	0	2	1	hsa-miR-1305	-0.13	-0.14
MKL2	ENST00000318282.5	MKL/myocardin-like 2	992	2	0	0	2	2	hsa-miR-1305	-0.13	-0.13
PLCL1	ENST00000428675.1	phospholipase C-like 1	31	5	0	1	4	3	hsa-miR-1305	-0.13	-0.15
KIAA1377	ENST00000263468.8	KIAA1377	35	2	1	1	0	2	hsa-miR-1305	-0.13	-0.15
MROH2A	ENST00000389758.3	maestro heat-like repeat family member 2A	13	1	0	1	0	0	hsa-miR-1305	-0.12	-0.12
TRAPPC11	ENST00000357207.4	trafficking protein particle complex 11	46	2	0	1	1	0	hsa-miR-1305	-0.12	-0.12
EID1	ENST00000530028.2	EP300 interacting inhibitor of differentiation 1	6579	2	0	1	1	0	hsa-miR-1305	-0.12	-0.12
ZNF782	ENST00000481138.1	zinc finger protein 782	8	1	0	1	0	1	hsa-miR-1305	-0.12	-0.12
ZNF814	ENST00000596604.1	zinc finger protein 814	17	1	0	0	1	0	hsa-miR-1305	-0.12	-0.12
MBTPS2	ENST00000379484.5	membrane-bound transcription factor peptidase, site 2	1711	3	0	1	2	1	hsa-miR-1305	-0.12	-0.12
GDI1	ENST00000447750.2	GDP dissociation inhibitor 1	21	1	0	1	0	0	hsa-miR-1305	-0.12	-0.12
LYSMD4	ENST00000409796.1	LysM, putative peptidoglycan-binding, domain containing 4	1344	1	1	0	0	0	hsa-miR-1305	-0.12	-0.12
OR2M3	ENST00000456743.1	olfactory receptor, family 2, subfamily M, member 3	5	1	0	0	1	0	hsa-miR-1305	-0.12	-0.12
LARP1B	ENST00000441387.1	La ribonucleoprotein domain family, member 1B	32	1	1	0	0	2	hsa-miR-1305	-0.12	-0.16
VAPB	ENST00000395802.3	VAMP (vesicle-associated membrane protein)-associated protein B and C	391	5	1	0	4	1	hsa-miR-1305	-0.12	-0.14
PDK1	ENST00000282077.3	pyruvate dehydrogenase kinase, isozyme 1	637	5	0	2	3	5	hsa-miR-1305	-0.12	-0.17
CDKL1	ENST00000395834.1	cyclin-dependent kinase-like 1 (CDC2-related kinase)	90	2	1	0	1	1	hsa-miR-1305	-0.12	-0.12
GULP1	ENST00000409843.1	GULP, engulfment adaptor PTB domain containing 1	196	2	1	0	1	2	hsa-miR-1305	-0.12	-0.13
STRN3	ENST00000355683.5	striatin, calmodulin binding protein 3	697	1	1	0	0	2	hsa-miR-1305	-0.12	-0.13
TRPC3	ENST00000264811.5	transient receptor potential cation channel, subfamily C, member 3	37	3	1	1	1	1	hsa-miR-1305	-0.12	-0.12
TCF15	ENST00000246080.3	transcription factor 15 (basic helix-loop-helix)	5	1	1	0	0	0	hsa-miR-1305	-0.12	-0.12
MLLT10	ENST00000377072.3	myeloid/lymphoid or mixed-lineage leukemia (trithorax homolog, Drosophila); translocated to, 10	495	2	0	1	1	0	hsa-miR-1305	-0.12	-0.12
AP3B2	ENST00000542200.1	adaptor-related protein complex 3, beta 2 subunit	15	1	0	1	0	0	hsa-miR-1305	-0.12	-0.12
RNF138	ENST00000261593.3	ring finger protein 138, E3 ubiquitin protein ligase	376	2	0	1	1	1	hsa-miR-1305	-0.12	-0.12
TMEM167B	ENST00000338272.8	transmembrane protein 167B	42	2	0	1	1	1	hsa-miR-1305	-0.12	-0.24
CCDC25	ENST00000356537.4	coiled-coil domain containing 25	654	2	0	0	2	3	hsa-miR-1305	-0.12	-0.22
LITAF	ENST00000413364.2	lipopolysaccharide-induced TNF factor	11008	3	1	0	2	1	hsa-miR-1305	-0.12	-0.13
ZBTB37	ENST00000367701.5	zinc finger and BTB domain containing 37	213	7	1	1	5	11	hsa-miR-1305	-0.12	-0.13
GTF3C3	ENST00000263956.3	general transcription factor IIIC, polypeptide 3, 102kDa	248	1	0	1	0	0	hsa-miR-1305	-0.12	-0.15
C4orf47	ENST00000378850.4	chromosome 4 open reading frame 47	21	1	0	0	1	0	hsa-miR-1305	-0.12	-0.12
YME1L1	ENST00000326799.3	YME1-like 1 ATPase	477	5	0	2	3	1	hsa-miR-1305	-0.12	-0.18
COPS8	ENST00000354371.2	COP9 signalosome subunit 8	1979	4	0	2	2	2	hsa-miR-1305	-0.12	-0.22
LRP11	ENST00000239367.2	low density lipoprotein receptor-related protein 11	3235	2	0	1	1	1	hsa-miR-1305	-0.12	-0.16
COQ10B	ENST00000263960.2	coenzyme Q10 homolog B (S. cerevisiae)	1070	2	0	1	1	1	hsa-miR-1305	-0.12	-0.13
PPP1R3C	ENST00000238994.5	protein phosphatase 1, regulatory subunit 3C	416	1	1	0	0	0	hsa-miR-1305	-0.12	-0.12
CA3	ENST00000285381.2	carbonic anhydrase III, muscle specific	5	1	0	1	0	0	hsa-miR-1305	-0.12	-0.12
TLCD1	ENST00000292090.3	TLC domain containing 1	79	1	0	0	1	0	hsa-miR-1305	-0.12	-0.12
PTGER4	ENST00000302472.3	prostaglandin E receptor 4 (subtype EP4)	326	1	1	0	0	0	hsa-miR-1305	-0.12	-0.12
ATP5EP2	ENST00000381026.3	ATP synthase, H+ transporting, mitochondrial F1 complex, epsilon subunit pseudogene 2	14	1	0	0	1	2	hsa-miR-1305	-0.12	-0.21
GLRB	ENST00000541722.1	glycine receptor, beta	118	1	1	0	0	0	hsa-miR-1305	-0.12	-0.21
AR	ENST00000374690.3	androgen receptor	57	6	2	1	3	2	hsa-miR-1305	-0.12	-0.12
DGCR2	ENST00000545799.1	DiGeorge syndrome critical region gene 2	1754	1	1	0	0	1	hsa-miR-1305	-0.12	-0.12
IL8	ENST00000307407.3	interleukin 8	227	1	0	1	0	0	hsa-miR-1305	-0.12	-0.12
UTP18	ENST00000225298.7	UTP18 small subunit (SSU) processome component homolog (yeast)	5	1	0	0	1	0	hsa-miR-1305	-0.12	-0.12
AC022400.2	ENST00000595757.1	Uncharacterized protein; cDNA FLJ44715 fis, clone BRACE3021430	12	1	0	0	1	0	hsa-miR-1305	-0.12	-0.17
FUBP1	ENST00000370767.1	far upstream element (FUSE) binding protein 1	2021	2	0	1	1	5	hsa-miR-1305	-0.12	-0.26
TMEM255A	ENST00000309720.5	transmembrane protein 255A	113	2	2	0	0	0	hsa-miR-1305	-0.12	-0.33
IRAK1BP1	ENST00000369940.2	interleukin-1 receptor-associated kinase 1 binding protein 1	30	3	1	1	1	4	hsa-miR-1305	-0.12	-0.3
SOX30	ENST00000265007.6	SRY (sex determining region Y)-box 30	5	4	0	3	1	1	hsa-miR-1305	-0.12	-0.2
TIMM23	ENST00000260867.4	translocase of inner mitochondrial membrane 23 homolog (yeast)	2176	2	0	0	2	0	hsa-miR-1305	-0.12	-0.13
PLD5	ENST00000536534.2	phospholipase D family, member 5	5	7	1	1	5	4	hsa-miR-1305	-0.12	-0.12
TIGD7	ENST00000396862.1	tigger transposable element derived 7	22	1	0	0	1	0	hsa-miR-1305	-0.12	-0.12
PTGER2	ENST00000245457.5	prostaglandin E receptor 2 (subtype EP2), 53kDa	84	3	1	1	1	2	hsa-miR-1305	-0.12	-0.22
ACN9	ENST00000360382.4	ACN9 homolog (S. cerevisiae)	2260	2	0	0	2	1	hsa-miR-1305	-0.12	-0.12
PTPN20B	ENST00000374240.3	protein tyrosine phosphatase, non-receptor type 20B	5	2	0	1	1	1	hsa-miR-1305	-0.12	-0.12
EDARADD	ENST00000359362.5	EDAR-associated death domain	76	1	0	1	0	0	hsa-miR-1305	-0.12	-0.12
PTPN20A	ENST00000374346.3	protein tyrosine phosphatase, non-receptor type 20A	5	2	0	1	1	1	hsa-miR-1305	-0.12	-0.12
C10orf11	ENST00000496424.2	chromosome 10 open reading frame 11	5	1	1	0	0	1	hsa-miR-1305	-0.12	-0.12
BMPER	ENST00000297161.2	BMP binding endothelial regulator	723	1	0	1	0	2	hsa-miR-1305	-0.12	-0.12
MMGT1	ENST00000305963.2	membrane magnesium transporter 1	113	4	0	1	3	1	hsa-miR-1305	-0.12	-0.13
RCAN3	ENST00000374395.4	RCAN family member 3	395	3	1	2	0	3	hsa-miR-1305	-0.12	-0.13
TTC17	ENST00000039989.4	tetratricopeptide repeat domain 17	27	1	0	1	0	0	hsa-miR-1305	-0.12	-0.14
SETD6	ENST00000394266.4	SET domain containing 6	121	3	0	1	2	0	hsa-miR-1305	-0.12	-0.19
MYBPC1	ENST00000392934.3	myosin binding protein C, slow type	5	3	0	2	1	1	hsa-miR-1305	-0.12	-0.15
WDR89	ENST00000394942.2	WD repeat domain 89	20	1	0	1	0	2	hsa-miR-1305	-0.12	-0.12
LDLRAD4	ENST00000399848.3	low density lipoprotein receptor class A domain containing 4	314	4	1	2	1	2	hsa-miR-1305	-0.12	-0.17
PRKAA2	ENST00000371244.4	protein kinase, AMP-activated, alpha 2 catalytic subunit	561	9	0	2	7	5	hsa-miR-1305	-0.12	-0.17
TRIM44	ENST00000299413.5	tripartite motif containing 44	4203	3	0	2	1	3	hsa-miR-1305	-0.12	-0.15
RNPC3	ENST00000533099.1	RNA-binding region (RNP1, RRM) containing 3	419	5	1	0	4	1	hsa-miR-1305	-0.12	-0.12
EPYC	ENST00000261172.3	epiphycan	5	1	0	0	1	1	hsa-miR-1305	-0.12	-0.12
DLEC1	ENST00000308059.6	deleted in lung and esophageal cancer 1	5	1	0	1	0	0	hsa-miR-1305	-0.12	-0.12
RABIF	ENST00000367262.3	RAB interacting factor	948	2	0	1	1	3	hsa-miR-1305	-0.11	-0.23
NPAT	ENST00000278612.8	nuclear protein, ataxia-telangiectasia locus	163	3	0	3	0	0	hsa-miR-1305	-0.11	-0.15
EMB	ENST00000303221.5	embigin	17	3	0	1	2	1	hsa-miR-1305	-0.11	-0.13
WDR5B	ENST00000330689.4	WD repeat domain 5B	23	4	1	1	2	1	hsa-miR-1305	-0.11	-0.23
MAP3K7	ENST00000369325.3	mitogen-activated protein kinase kinase kinase 7	1172	2	0	1	1	1	hsa-miR-1305	-0.11	-0.15
KCNQ5	ENST00000370398.1	potassium voltage-gated channel, KQT-like subfamily, member 5	50	2	0	1	1	2	hsa-miR-1305	-0.11	-0.15
APOLD1	ENST00000356591.4	apolipoprotein L domain containing 1	27	6	2	1	3	3	hsa-miR-1305	-0.11	-0.12
FAM129A	ENST00000367511.3	family with sequence similarity 129, member A	213	3	1	1	1	0	hsa-miR-1305	-0.11	-0.12
PBOV1	ENST00000527246.2	prostate and breast cancer overexpressed 1	5	1	1	0	0	1	hsa-miR-1305	-0.11	-0.11
ZCCHC5	ENST00000321110.1	zinc finger, CCHC domain containing 5	5	1	0	1	0	0	hsa-miR-1305	-0.11	-0.11
OSBPL9	ENST00000371710.3	oxysterol binding protein-like 9	4836	2	0	1	1	1	hsa-miR-1305	-0.11	-0.11
NDUFAB1	ENST00000007516.3	NADH dehydrogenase (ubiquinone) 1, alpha/beta subcomplex, 1, 8kDa	6144	1	0	0	1	0	hsa-miR-1305	-0.11	-0.11
SLC25A12	ENST00000422440.2	solute carrier family 25 (aspartate/glutamate carrier), member 12	566	4	0	1	3	3	hsa-miR-1305	-0.11	-0.14
PPP1R3E	ENST00000452015.4	protein phosphatase 1, regulatory subunit 3E	77	2	0	1	1	0	hsa-miR-1305	-0.11	-0.18
EIF1AX	ENST00000379607.5	eukaryotic translation initiation factor 1A, X-linked	277	1	1	0	0	2	hsa-miR-1305	-0.11	-0.12
DCUN1D1	ENST00000292782.4	DCN1, defective in cullin neddylation 1, domain containing 1	267	6	0	1	5	5	hsa-miR-1305	-0.11	-0.14
ZFAND3	ENST00000287218.4	zinc finger, AN1-type domain 3	86	2	0	1	1	1	hsa-miR-1305	-0.11	-0.12
GMNC	ENST00000442080.1	geminin coiled-coil domain containing	19	4	0	3	1	4	hsa-miR-1305	-0.11	-0.12
ADNP2	ENST00000262198.4	ADNP homeobox 2	808	1	0	1	0	1	hsa-miR-1305	-0.11	-0.11
NUS1	ENST00000368494.3	nuclear undecaprenyl pyrophosphate synthase 1 homolog (S. cerevisiae)	302	4	0	2	2	6	hsa-miR-1305	-0.11	-0.11
TNFSF18	ENST00000404377.3	tumor necrosis factor (ligand) superfamily, member 18	5	1	0	1	0	0	hsa-miR-1305	-0.11	-0.11
PKD2L2	ENST00000508638.1	polycystic kidney disease 2-like 2	5	1	0	1	0	0	hsa-miR-1305	-0.11	-0.11
CLEC6A	ENST00000382073.3	C-type lectin domain family 6, member A	5	2	0	1	1	0	hsa-miR-1305	-0.11	-0.11
CHM	ENST00000357749.2	choroideremia (Rab escort protein 1)	217	2	0	1	1	4	hsa-miR-1305	-0.11	-0.11
CCDC102B	ENST00000319445.6	coiled-coil domain containing 102B	5	1	1	0	0	1	hsa-miR-1305	-0.11	-0.11
ZBTB21	ENST00000398505.3	zinc finger and BTB domain containing 21	802	4	0	1	3	2	hsa-miR-1305	-0.11	-0.12
CSNK2A1	ENST00000349736.5	casein kinase 2, alpha 1 polypeptide	1927	2	1	0	1	1	hsa-miR-1305	-0.11	-0.12
KIAA2026	ENST00000399933.3	KIAA2026	712	1	0	1	0	0	hsa-miR-1305	-0.11	-0.11
EYA2	ENST00000327619.5	eyes absent homolog 2 (Drosophila)	15	1	1	0	0	0	hsa-miR-1305	-0.11	-0.11
DARS2	ENST00000361951.4	aspartyl-tRNA synthetase 2, mitochondrial	422	3	0	1	2	3	hsa-miR-1305	-0.11	-0.16
BANK1	ENST00000504592.1	B-cell scaffold protein with ankyrin repeats 1	22	3	0	0	3	0	hsa-miR-1305	-0.11	-0.24
CCNF	ENST00000397066.4	cyclin F	1432	1	0	1	0	0	hsa-miR-1305	-0.11	-0.11
HSPA5	ENST00000324460.6	heat shock 70kDa protein 5 (glucose-regulated protein, 78kDa)	2715	1	0	1	0	2	hsa-miR-1305	-0.11	-0.11
GYPA	ENST00000360771.4	glycophorin A (MNS blood group)	5	1	0	1	0	1	hsa-miR-1305	-0.11	-0.11
SFXN2	ENST00000369893.5	sideroflexin 2	547	1	0	1	0	1	hsa-miR-1305	-0.11	-0.11
WBP2NL	ENST00000328823.9	WBP2 N-terminal like	5	2	1	0	1	0	hsa-miR-1305	-0.11	-0.11
FAM200B	ENST00000422728.2	family with sequence similarity 200, member B	213	1	1	0	0	1	hsa-miR-1305	-0.11	-0.17
EFCAB6	ENST00000356087.4	EF-hand calcium binding domain 6	23	1	0	1	0	3	hsa-miR-1305	-0.11	-0.14
PCBD2	ENST00000512783.1	pterin-4 alpha-carbinolamine dehydratase/dimerization cofactor of hepatocyte nuclear factor 1 alpha (TCF1) 2	95	1	1	0	0	1	hsa-miR-1305	-0.11	-0.11
RUNX1T1	ENST00000523629.1	runt-related transcription factor 1; translocated to, 1 (cyclin D-related)	9	7	1	2	4	0	hsa-miR-1305	-0.11	-0.11
PSMA6	ENST00000555764.1	proteasome (prosome, macropain) subunit, alpha type, 6	5	1	0	0	1	0	hsa-miR-1305	-0.11	-0.11
APPL1	ENST00000288266.3	adaptor protein, phosphotyrosine interaction, PH domain and leucine zipper containing 1	908	2	0	1	1	4	hsa-miR-1305	-0.11	-0.11
ABCG4	ENST00000307417.3	ATP-binding cassette, sub-family G (WHITE), member 4	5	1	0	1	0	0	hsa-miR-1305	-0.11	-0.11
ADH7	ENST00000437033.2	alcohol dehydrogenase 7 (class IV), mu or sigma polypeptide	5	1	0	1	0	2	hsa-miR-1305	-0.11	-0.11
APOBEC3H	ENST00000401756.1	apolipoprotein B mRNA editing enzyme, catalytic polypeptide-like 3H	5	1	0	0	1	0	hsa-miR-1305	-0.11	-0.11
UBE2V2	ENST00000523111.2	ubiquitin-conjugating enzyme E2 variant 2	1770	6	3	1	2	4	hsa-miR-1305	-0.11	-0.33
DRD1	ENST00000393752.2	dopamine receptor D1	7	2	0	1	1	1	hsa-miR-1305	-0.11	-0.11
COQ5	ENST00000288532.6	coenzyme Q5 homolog, methyltransferase (S. cerevisiae)	295	1	0	1	0	0	hsa-miR-1305	-0.11	-0.11
FAM155A	ENST00000375915.2	family with sequence similarity 155, member A	118	3	2	0	1	1	hsa-miR-1305	-0.11	-0.14
PDE11A	ENST00000286063.6	phosphodiesterase 11A	7	3	0	1	2	2	hsa-miR-1305	-0.11	-0.11
MFSD6	ENST00000392328.1	major facilitator superfamily domain containing 6	47	4	0	2	2	0	hsa-miR-1305	-0.11	-0.12
RBM48	ENST00000481551.1	RNA binding motif protein 48	220	2	0	1	1	3	hsa-miR-1305	-0.11	-0.12
SLC25A32	ENST00000297578.4	solute carrier family 25 (mitochondrial folate carrier), member 32	554	1	0	1	0	1	hsa-miR-1305	-0.11	-0.13
INSL5	ENST00000304526.2	insulin-like 5	5	1	0	1	0	1	hsa-miR-1305	-0.11	-0.11
IL2RA	ENST00000379959.3	interleukin 2 receptor, alpha	5	1	1	0	0	0	hsa-miR-1305	-0.11	-0.11
PHIP	ENST00000275034.4	pleckstrin homology domain interacting protein	668	6	1	3	2	3	hsa-miR-1305	-0.11	-0.11
EHF	ENST00000257831.3	ets homologous factor	5	5	0	3	2	0	hsa-miR-1305	-0.11	-0.16
NUGGC	ENST00000413272.2	nuclear GTPase, germinal center associated	10	2	1	0	1	0	hsa-miR-1305	-0.11	-0.12
SAMSN1	ENST00000400564.1	SAM domain, SH3 domain and nuclear localization signals 1	5	1	0	1	0	0	hsa-miR-1305	-0.11	-0.11
MAEA	ENST00000303400.4	macrophage erythroblast attacher	5906	2	0	1	1	0	hsa-miR-1305	-0.11	-0.11
GBAS	ENST00000322090.3	glioblastoma amplified sequence	273	2	0	1	1	3	hsa-miR-1305	-0.11	-0.11
IL18R1	ENST00000409599.1	interleukin 18 receptor 1	40	1	0	1	0	2	hsa-miR-1305	-0.11	-0.11
RWDD4	ENST00000326397.5	RWD domain containing 4	5	1	0	1	0	1	hsa-miR-1305	-0.11	-0.11
BAAT	ENST00000259407.2	bile acid CoA: amino acid N-acyltransferase (glycine N-choloyltransferase)	5	1	1	0	0	0	hsa-miR-1305	-0.11	-0.11
DYDC2	ENST00000372199.1	DPY30 domain containing 2	5	1	0	1	0	1	hsa-miR-1305	-0.1	-0.1
IMPG1	ENST00000369963.3	interphotoreceptor matrix proteoglycan 1	5	1	0	1	0	5	hsa-miR-1305	-0.1	-0.1
UBXN2B	ENST00000399598.2	UBX domain protein 2B	157	1	1	0	0	4	hsa-miR-1305	-0.1	-0.1
ZNF280D	ENST00000558320.1	zinc finger protein 280D	173	1	0	1	0	1	hsa-miR-1305	-0.1	-0.1
GNE	ENST00000396594.3	glucosamine (UDP-N-acetyl)-2-epimerase/N-acetylmannosamine kinase	22	2	0	2	0	1	hsa-miR-1305	-0.1	-0.27
ZNF287	ENST00000395824.1	zinc finger protein 287	14	2	1	0	1	0	hsa-miR-1305	-0.1	-0.11
UBLCP1	ENST00000296786.6	ubiquitin-like domain containing CTD phosphatase 1	40	2	0	1	1	1	hsa-miR-1305	-0.1	-0.19
ZC2HC1A	ENST00000263849.4	zinc finger, C2HC-type containing 1A	176	3	1	1	1	0	hsa-miR-1305	-0.1	-0.17
S100B	ENST00000291700.4	S100 calcium binding protein B	5	3	0	0	3	0	hsa-miR-1305	-0.1	-0.17
ELK4	ENST00000357992.4	ELK4, ETS-domain protein (SRF accessory protein 1)	39	6	1	2	3	11	hsa-miR-1305	-0.1	-0.17
BZW1	ENST00000409600.1	basic leucine zipper and W2 domains 1	470	2	1	0	1	3	hsa-miR-1305	-0.1	-0.1
VWA8	ENST00000281496.6	von Willebrand factor A domain containing 8	36	1	0	0	1	0	hsa-miR-1305	-0.1	-0.1
SEC24D	ENST00000429811.2	SEC24 family, member D (S. cerevisiae)	50	1	1	0	0	2	hsa-miR-1305	-0.1	-0.1
RCBTB1	ENST00000258646.3	regulator of chromosome condensation (RCC1) and BTB (POZ) domain containing protein 1	9	3	0	1	2	0	hsa-miR-1305	-0.1	-0.1
NADK	ENST00000341426.5	NAD kinase	173	2	0	1	1	2	hsa-miR-1305	-0.1	-0.12
HOXA4	ENST00000360046.5	homeobox A4	55	1	0	1	0	0	hsa-miR-1305	-0.1	-0.11
TMED6	ENST00000288025.3	transmembrane emp24 protein transport domain containing 6	8	1	1	0	0	0	hsa-miR-1305	-0.1	-0.29
ANXA4	ENST00000394295.4	annexin A4	2119	1	0	1	0	2	hsa-miR-1305	-0.1	-0.16
SOWAHC	ENST00000356454.3	sosondowah ankyrin repeat domain family member C	431	1	0	1	0	2	hsa-miR-1305	-0.1	-0.1
KCTD3	ENST00000259154.4	potassium channel tetramerization domain containing 3	372	2	0	1	1	2	hsa-miR-1305	-0.1	-0.11
CLTC	ENST00000269122.3	clathrin, heavy chain (Hc)	10702	2	0	0	2	2	hsa-miR-1305	-0.1	-0.17
NXPH1	ENST00000405863.1	neurexophilin 1	5	1	0	1	0	1	hsa-miR-1305	-0.1	-0.1
KLLN	ENST00000445946.3	killin, p53-regulated DNA replication inhibitor	5	1	1	0	0	0	hsa-miR-1305	-0.1	-0.1
PTPN11	ENST00000351677.2	protein tyrosine phosphatase, non-receptor type 11	52	2	0	1	1	2	hsa-miR-1305	-0.1	-0.1
SAMD5	ENST00000367474.1	sterile alpha motif domain containing 5	28	5	1	1	3	1	hsa-miR-1305	-0.1	-0.1
PTPLB	ENST00000383657.5	protein tyrosine phosphatase-like (proline instead of catalytic arginine), member b	1275	2	0	1	1	3	hsa-miR-1305	-0.1	-0.12
MXI1	ENST00000332674.5	MAX interactor 1, dimerization protein	278	2	1	0	1	2	hsa-miR-1305	-0.1	-0.11
DTNB	ENST00000496972.2	dystrobrevin, beta	11	1	1	0	0	0	hsa-miR-1305	-0.1	-0.1
PANK3	ENST00000239231.6	pantothenate kinase 3	522	10	2	4	4	6	hsa-miR-1305	-0.1	-0.23
GSKIP	ENST00000555181.1	GSK3B interacting protein	1581	2	0	1	1	5	hsa-miR-1305	-0.1	-0.32
SAT1	ENST00000379270.4	spermidine/spermine N1-acetyltransferase 1	1720	1	0	0	1	1	hsa-miR-1305	-0.1	-0.11
C18orf54	ENST00000300091.5	chromosome 18 open reading frame 54	183	3	0	1	2	2	hsa-miR-1305	-0.1	-0.12
SEMA6D	ENST00000355997.3	sema domain, transmembrane domain (TM), and cytoplasmic domain, (semaphorin) 6D	179	2	0	1	1	2	hsa-miR-1305	-0.1	-0.12
SLC12A1	ENST00000396577.3	solute carrier family 12 (sodium/potassium/chloride transporter), member 1	5	2	1	0	1	1	hsa-miR-1305	-0.1	-0.1
C14orf2	ENST00000553430.1	chromosome 14 open reading frame 2	1228	1	0	1	0	2	hsa-miR-1305	-0.1	-0.1
ADNP	ENST00000371602.4	activity-dependent neuroprotector homeobox	635	1	0	1	0	0	hsa-miR-1305	-0.1	-0.1
CTSZ	ENST00000217131.5	cathepsin Z	363	1	0	1	0	0	hsa-miR-1305	-0.1	-0.1
STXBP5	ENST00000367481.3	syntaxin binding protein 5 (tomosyn)	555	5	1	2	2	3	hsa-miR-1305	-0.1	-0.14
BCL10	ENST00000370580.1	B-cell CLL/lymphoma 10	2090	1	0	1	0	0	hsa-miR-1305	-0.1	-0.1
WDR3	ENST00000349139.5	WD repeat domain 3	1166	5	0	1	4	5	hsa-miR-1305	-0.1	-0.14
CAMSAP2	ENST00000358823.2	calmodulin regulated spectrin-associated protein family, member 2	235	1	1	0	0	2	hsa-miR-1305	-0.1	-0.15
TUBGCP4	ENST00000564079.1	tubulin, gamma complex associated protein 4	129	1	0	1	0	1	hsa-miR-1305	-0.1	-0.18
ARF6	ENST00000298316.5	ADP-ribosylation factor 6	31	2	1	0	1	3	hsa-miR-1305	-0.1	-0.12
PRRC1	ENST00000296666.8	proline-rich coiled-coil 1	2351	2	1	0	1	0	hsa-miR-1305	-0.1	-0.14
GPN3	ENST00000228827.3	GPN-loop GTPase 3	1825	1	0	0	1	1	hsa-miR-1305	-0.1	-0.11
FANCF	ENST00000327470.3	Fanconi anemia, complementation group F	282	4	1	0	3	1	hsa-miR-1305	-0.1	-0.24
NIPA2	ENST00000337451.3	non imprinted in Prader-Willi/Angelman syndrome 2	1288	1	0	1	0	1	hsa-miR-1305	-0.1	-0.2
ZNF626	ENST00000291750.6	zinc finger protein 626	24	1	0	0	1	2	hsa-miR-1305	-0.1	-0.11
ZHX1	ENST00000395571.3	zinc fingers and homeoboxes 1	88	3	0	1	2	2	hsa-miR-1305	-0.1	-0.1
CHCHD3	ENST00000542753.1	coiled-coil-helix-coiled-coil-helix domain containing 3	63	1	1	0	0	0	hsa-miR-1305	-0.1	-0.11
TEX9	ENST00000558083.2	testis expressed 9	10	2	0	1	1	2	hsa-miR-1305	-0.1	-0.2
USP45	ENST00000392738.2	ubiquitin specific peptidase 45	491	4	0	2	2	2	hsa-miR-1305	-0.1	-0.1
FAM126A	ENST00000409923.1	family with sequence similarity 126, member A	241	5	0	2	3	3	hsa-miR-1305	-0.1	-0.15
CCDC141	ENST00000420890.2	coiled-coil domain containing 141	5	3	0	2	1	3	hsa-miR-1305	-0.1	-0.1
CENPE	ENST00000265148.3	centromere protein E, 312kDa	33	1	0	1	0	1	hsa-miR-1305	-0.1	-0.1
GABRA4	ENST00000264318.3	gamma-aminobutyric acid (GABA) A receptor, alpha 4	5	7	1	1	5	8	hsa-miR-1305	-0.1	-0.1
KCNJ6	ENST00000609713.1	potassium inwardly-rectifying channel, subfamily J, member 6	5	5	2	1	2	4	hsa-miR-1305	-0.1	-0.1
DOK6	ENST00000382713.5	docking protein 6	8	6	1	2	3	6	hsa-miR-1305	-0.1	-0.1
COA6	ENST00000366615.4	cytochrome c oxidase assembly factor 6 homolog (S. cerevisiae)	148	1	0	0	1	1	hsa-miR-1305	-0.1	-0.1
KIF4A	ENST00000374403.3	kinesin family member 4A	259	1	1	0	0	0	hsa-miR-1305	-0.1	-0.1
TBKBP1	ENST00000361722.3	TBK1 binding protein 1	173	1	0	1	0	0	hsa-miR-1305	-0.1	-0.1
HIGD1A	ENST00000321331.7	HIG1 hypoxia inducible domain family, member 1A	254	1	0	1	0	2	hsa-miR-1305	-0.1	-0.1
RAB21	ENST00000261263.3	RAB21, member RAS oncogene family	1823	4	1	1	2	2	hsa-miR-1305	-0.1	-0.23
MAN2A1	ENST00000261483.4	mannosidase, alpha, class 2A, member 1	1521	2	0	1	1	1	hsa-miR-1305	-0.1	-0.1
KLF12	ENST00000377669.2	Kruppel-like factor 12	251	8	1	1	6	4	hsa-miR-1305	-0.1	-0.11
CENPF	ENST00000366955.3	centromere protein F, 350/400kDa	181	3	1	0	2	2	hsa-miR-1305	-0.1	-0.15
GSG2	ENST00000325418.4	germ cell associated 2 (haspin)	393	1	0	1	0	0	hsa-miR-1305	-0.1	-0.1
KIAA1462	ENST00000375377.1	KIAA1462	360	7	0	3	4	1	hsa-miR-1305	-0.1	-0.14
CDC20B	ENST00000334206.5	cell division cycle 20B	5	3	0	1	2	1	hsa-miR-1305	-0.1	-0.1
CDC42SE1	ENST00000439374.2	CDC42 small effector 1	231	1	1	0	0	1	hsa-miR-1305	-0.1	-0.12
DDI2	ENST00000480945.1	DNA-damage inducible 1 homolog 2 (S. cerevisiae)	357	4	0	1	3	5	hsa-miR-1305	-0.1	-0.13
GPATCH2L	ENST00000553588.1	G patch domain containing 2-like	96	1	0	1	0	4	hsa-miR-1305	-0.1	-0.11
PNISR	ENST00000369239.5	PNN-interacting serine/arginine-rich protein	600	1	0	1	0	3	hsa-miR-1305	-0.1	-0.1
TBX4	ENST00000393853.4	T-box 4	21	1	1	0	0	0	hsa-miR-1305	-0.1	-0.1
CENPBD1	ENST00000314994.3	CENPB DNA-binding domains containing 1	212	1	1	0	0	1	hsa-miR-1305	-0.1	-0.1
ESRRG	ENST00000361525.3	estrogen-related receptor gamma	5	1	1	0	0	3	hsa-miR-1305	-0.1	-0.1
USP33	ENST00000370794.3	ubiquitin specific peptidase 33	287	2	0	1	1	1	hsa-miR-1305	-0.1	-0.1
MRPL1	ENST00000315567.8	mitochondrial ribosomal protein L1	1407	1	0	0	1	1	hsa-miR-1305	-0.1	-0.1
LYSMD3	ENST00000509384.1	LysM, putative peptidoglycan-binding, domain containing 3	92	3	1	0	2	4	hsa-miR-1305	-0.1	-0.23
AASDH	ENST00000451613.1	aminoadipate-semialdehyde dehydrogenase	81	1	0	0	1	1	hsa-miR-1305	-0.1	-0.1
SLC17A8	ENST00000323346.5	solute carrier family 17 (vesicular glutamate transporter), member 8	5	3	2	0	1	0	hsa-miR-1305	-0.1	-0.1
SMIM13	ENST00000416247.2	small integral membrane protein 13	199	5	0	2	3	5	hsa-miR-1305	-0.1	-0.23
MTCP1	ENST00000369476.3	mature T-cell proliferation 1	18	1	1	0	0	1	hsa-miR-1305	-0.1	-0.1
PRMT3	ENST00000331079.6	protein arginine methyltransferase 3	120	1	0	0	1	1	hsa-miR-1305	-0.1	-0.1
ARF1	ENST00000540651.1	ADP-ribosylation factor 1	235	1	0	1	0	0	hsa-miR-1305	-0.1	-0.1
CYB5B	ENST00000512062.1	cytochrome b5 type B (outer mitochondrial membrane)	2472	2	0	1	1	3	hsa-miR-1305	-0.1	-0.11
ABCE1	ENST00000296577.4	ATP-binding cassette, sub-family E (OABP), member 1	787	2	0	1	1	2	hsa-miR-1305	-0.1	-0.1
RNF146	ENST00000356799.2	ring finger protein 146	1504	2	0	1	1	1	hsa-miR-1305	-0.1	-0.1
SNX24	ENST00000513881.1	sorting nexin 24	352	4	1	0	3	2	hsa-miR-1305	-0.1	-0.23
OTUD1	ENST00000376495.3	OTU domain containing 1	710	1	0	1	0	0	hsa-miR-1305	-0.1	-0.1
CD59	ENST00000395850.3	CD59 molecule, complement regulatory protein	19017	1	1	0	0	2	hsa-miR-1305	-0.1	-0.28
ZNF705G	ENST00000400156.4	zinc finger protein 705G	5	3	1	0	2	4	hsa-miR-1305	-0.1	-0.1
GCSAM	ENST00000308910.4	germinal center-associated, signaling and motility	5	1	0	1	0	0	hsa-miR-1305	-0.1	-0.1
AC117834.1	ENST00000391681.1		5	2	0	0	2	0	hsa-miR-1305	-0.1	-0.1
PPP1R2	ENST00000328432.3	protein phosphatase 1, regulatory (inhibitor) subunit 2	8	3	0	1	2	2	hsa-miR-1305	-0.1	-0.1
XPO1	ENST00000401558.2	exportin 1 (CRM1 homolog, yeast)	404	1	1	0	0	0	hsa-miR-1305	-0.1	-0.12
CCDC169-SOHLH2	ENST00000511166.1	CCDC169-SOHLH2 readthrough	15	1	1	0	0	1	hsa-miR-1305	-0.1	-0.15
ASPH	ENST00000356457.5	aspartate beta-hydroxylase	3013	1	1	0	0	2	hsa-miR-1305	-0.1	-0.1
CNTN4	ENST00000427331.1	contactin 4	191	2	0	1	1	1	hsa-miR-1305	-0.1	-0.1
TEX30	ENST00000376027.1	testis expressed 30	231	1	0	0	1	2	hsa-miR-1305	-0.1	-0.1
ANKRD49	ENST00000544253.1	ankyrin repeat domain 49	32	2	1	1	0	4	hsa-miR-1305	-0.1	-0.12
PRR23C	ENST00000413199.1	proline rich 23C	5	1	0	1	0	0	hsa-miR-1305	-0.1	-0.1
SLC35F5	ENST00000245680.2	solute carrier family 35, member F5	136	1	0	1	0	2	hsa-miR-1305	-0.1	-0.1
NGRN	ENST00000379095.3	neugrin, neurite outgrowth associated	1754	1	0	1	0	0	hsa-miR-1305	-0.1	-0.1
PARG	ENST00000402038.3	poly (ADP-ribose) glycohydrolase	445	1	0	1	0	1	hsa-miR-1305	-0.1	-0.1
PAIP2	ENST00000394795.2	poly(A) binding protein interacting protein 2	2034	1	1	0	0	0	hsa-miR-1305	-0.1	-0.39
TSPAN6	ENST00000373020.4	tetraspanin 6	885	2	1	1	0	1	hsa-miR-1305	-0.1	-0.25
PRR26	ENST00000441152.2	proline rich 26	5	1	1	0	0	0	hsa-miR-1305	-0.1	-0.1
C4orf32	ENST00000309733.5	chromosome 4 open reading frame 32	325	4	1	0	3	5	hsa-miR-1305	-0.09	-0.26
DMP1	ENST00000339673.6	dentin matrix acidic phosphoprotein 1	5	1	0	0	1	2	hsa-miR-1305	-0.09	-0.09
C11orf82	ENST00000528759.1	chromosome 11 open reading frame 82	579	3	1	0	2	3	hsa-miR-1305	-0.09	-0.09
FAM149B1	ENST00000242505.6	family with sequence similarity 149, member B1	33	1	1	0	0	0	hsa-miR-1305	-0.09	-0.09
HNRNPH1	ENST00000393432.4	heterogeneous nuclear ribonucleoprotein H1 (H)	34	1	0	1	0	0	hsa-miR-1305	-0.09	-0.09
TFAM	ENST00000487519.1	transcription factor A, mitochondrial	1323	5	1	2	2	4	hsa-miR-1305	-0.09	-0.22
ESCO1	ENST00000269214.5	establishment of sister chromatid cohesion N-acetyltransferase 1	94	4	2	1	1	2	hsa-miR-1305	-0.09	-0.15
FGFR2	ENST00000369061.4	fibroblast growth factor receptor 2	75	3	1	1	1	1	hsa-miR-1305	-0.09	-0.11
MPP6	ENST00000222644.5	membrane protein, palmitoylated 6 (MAGUK p55 subfamily member 6)	389	3	0	1	2	6	hsa-miR-1305	-0.09	-0.22
ZCRB1	ENST00000266529.3	zinc finger CCHC-type and RNA binding motif 1	3535	1	0	0	1	1	hsa-miR-1305	-0.09	-0.14
ZFY	ENST00000383052.1	zinc finger protein, Y-linked	5	3	1	1	1	2	hsa-miR-1305	-0.09	-0.09
NHLH2	ENST00000320238.3	nescient helix loop helix 2	16	1	0	1	0	1	hsa-miR-1305	-0.09	-0.09
CHRNA3	ENST00000326828.5	cholinergic receptor, nicotinic, alpha 3 (neuronal)	20	1	0	1	0	0	hsa-miR-1305	-0.09	-0.09
RASL11B	ENST00000248706.3	RAS-like, family 11, member B	5	1	0	0	1	1	hsa-miR-1305	-0.09	-0.09
RIMS4	ENST00000372851.3	regulating synaptic membrane exocytosis 4	30	1	0	1	0	0	hsa-miR-1305	-0.09	-0.09
OCLN	ENST00000355237.2	occludin	5	3	1	0	2	2	hsa-miR-1305	-0.09	-0.09
REP15	ENST00000310791.2	RAB15 effector protein	5	1	0	0	1	1	hsa-miR-1305	-0.09	-0.09
DMRT2	ENST00000259622.6	doublesex and mab-3 related transcription factor 2	5	2	1	0	1	0	hsa-miR-1305	-0.09	-0.09
MEIOB	ENST00000412554.2	meiosis specific with OB domains	5	1	0	0	1	0	hsa-miR-1305	-0.09	-0.09
ZNF669	ENST00000358785.4	zinc finger protein 669	154	3	0	1	2	0	hsa-miR-1305	-0.09	-0.12
IKZF5	ENST00000368886.5	IKAROS family zinc finger 5 (Pegasus)	83	3	0	0	3	2	hsa-miR-1305	-0.09	-0.17
PTS	ENST00000525803.1	6-pyruvoyltetrahydropterin synthase	1526	1	0	0	1	2	hsa-miR-1305	-0.09	-0.11
SALL1	ENST00000566102.1	sal-like 1 (Drosophila)	95	2	0	2	0	1	hsa-miR-1305	-0.09	-0.23
HUS1	ENST00000258774.5	HUS1 checkpoint homolog (S. pombe)	442	1	0	1	0	0	hsa-miR-1305	-0.09	-0.1
HIST1H2BH	ENST00000356350.2	histone cluster 1, H2bh	24	4	0	1	3	1	hsa-miR-1305	-0.09	-0.12
GALK2	ENST00000327171.3	galactokinase 2	626	1	0	1	0	1	hsa-miR-1305	-0.09	-0.1
MKRN1	ENST00000255977.2	makorin ring finger protein 1	5	1	1	0	0	0	hsa-miR-1305	-0.09	-0.09
TMPPE	ENST00000416695.2	transmembrane protein with metallophosphoesterase domain	22	3	1	1	1	5	hsa-miR-1305	-0.09	-0.11
CYP2E1	ENST00000463117.2	cytochrome P450, family 2, subfamily E, polypeptide 1	5	1	0	0	1	0	hsa-miR-1305	-0.09	-0.09
SDPR	ENST00000304141.4	serum deprivation response	38	1	1	0	0	1	hsa-miR-1305	-0.09	-0.09
IL26	ENST00000229134.4	interleukin 26	5	1	0	0	1	1	hsa-miR-1305	-0.09	-0.09
C3orf67	ENST00000491845.1	chromosome 3 open reading frame 67	50	1	1	0	0	1	hsa-miR-1305	-0.09	-0.16
MAP4K5	ENST00000013125.4	mitogen-activated protein kinase kinase kinase kinase 5	634	1	0	1	0	1	hsa-miR-1305	-0.09	-0.1
BROX	ENST00000537020.1	BRO1 domain and CAAX motif containing	149	1	0	1	0	2	hsa-miR-1305	-0.09	-0.12
IL1A	ENST00000263339.3	interleukin 1, alpha	5	1	0	1	0	0	hsa-miR-1305	-0.09	-0.09
MFSD4	ENST00000367147.4	major facilitator superfamily domain containing 4	5	1	0	1	0	2	hsa-miR-1305	-0.09	-0.09
SLC35A5	ENST00000492406.1	solute carrier family 35, member A5	168	1	0	1	0	0	hsa-miR-1305	-0.09	-0.09
BTBD11	ENST00000280758.5	BTB (POZ) domain containing 11	9	3	1	2	0	2	hsa-miR-1305	-0.09	-0.09
TNFRSF11A	ENST00000586569.1	tumor necrosis factor receptor superfamily, member 11a, NFKB activator	93	3	0	3	0	0	hsa-miR-1305	-0.09	-0.13
MARCH1	ENST00000274056.7	membrane-associated ring finger (C3HC4) 1, E3 ubiquitin protein ligase	5	4	0	2	2	3	hsa-miR-1305	-0.09	-0.09
NFKBIZ	ENST00000394054.2	nuclear factor of kappa light polypeptide gene enhancer in B-cells inhibitor, zeta	236	1	0	1	0	4	hsa-miR-1305	-0.09	-0.09
MOBP	ENST00000420739.1	myelin-associated oligodendrocyte basic protein	5	2	0	0	2	0	hsa-miR-1305	-0.09	-0.1
CNTNAP2	ENST00000361727.3	contactin associated protein-like 2	29	6	1	3	2	3	hsa-miR-1305	-0.09	-0.11
INSC	ENST00000528567.1	inscuteable homolog (Drosophila)	27	3	0	2	1	2	hsa-miR-1305	-0.09	-0.2
ELL2	ENST00000237853.4	elongation factor, RNA polymerase II, 2	397	5	1	2	2	2	hsa-miR-1305	-0.09	-0.1
PARPBP	ENST00000378128.3	PARP1 binding protein	456	1	0	0	1	2	hsa-miR-1305	-0.09	-0.16
DHX15	ENST00000336812.4	DEAH (Asp-Glu-Ala-His) box helicase 15	1050	1	1	0	0	2	hsa-miR-1305	-0.09	-0.09
KBTBD11	ENST00000320248.3	kelch repeat and BTB (POZ) domain containing 11	173	5	1	2	2	1	hsa-miR-1305	-0.09	-0.09
TMEM132B	ENST00000299308.3	transmembrane protein 132B	5	6	1	1	4	5	hsa-miR-1305	-0.09	-0.09
ZIM3	ENST00000269834.1	zinc finger, imprinted 3	5	2	0	1	1	0	hsa-miR-1305	-0.09	-0.09
CDK2	ENST00000266970.4	cyclin-dependent kinase 2	6789	1	1	0	0	0	hsa-miR-1305	-0.09	-0.09
DIO2	ENST00000438257.4	deiodinase, iodothyronine, type II	98	3	1	0	2	3	hsa-miR-1305	-0.09	-0.12
FZD3	ENST00000240093.3	frizzled family receptor 3	192	7	1	1	5	4	hsa-miR-1305	-0.09	-0.1
MRPL27	ENST00000442592.3	mitochondrial ribosomal protein L27	503	1	0	1	0	0	hsa-miR-1305	-0.09	-0.09
ZNF200	ENST00000396868.3	zinc finger protein 200	269	1	0	1	0	1	hsa-miR-1305	-0.09	-0.09
C15orf60	ENST00000331090.6	chromosome 15 open reading frame 60	7	1	0	0	1	0	hsa-miR-1305	-0.09	-0.09
ATP5D	ENST00000215375.2	ATP synthase, H+ transporting, mitochondrial F1 complex, delta subunit	5503	1	0	1	0	0	hsa-miR-1305	-0.09	-0.09
CSAD	ENST00000267085.4	cysteine sulfinic acid decarboxylase	11	1	1	0	0	0	hsa-miR-1305	-0.09	-0.21
CCDC47	ENST00000225726.5	coiled-coil domain containing 47	1484	2	0	1	1	0	hsa-miR-1305	-0.09	-0.1
ATP11C	ENST00000327569.3	ATPase, class VI, type 11C	590	3	0	1	2	3	hsa-miR-1305	-0.09	-0.09
ONECUT2	ENST00000491143.2	one cut homeobox 2	847	7	2	0	5	6	hsa-miR-1305	-0.09	-0.11
METAP2	ENST00000323666.5	methionyl aminopeptidase 2	23	1	0	1	0	1	hsa-miR-1305	-0.09	-0.14
RRM2B	ENST00000251810.3	ribonucleotide reductase M2 B (TP53 inducible)	205	1	0	1	0	3	hsa-miR-1305	-0.09	-0.13
KIAA1024	ENST00000305428.3	KIAA1024	5	4	0	2	2	3	hsa-miR-1305	-0.09	-0.09
FBXO28	ENST00000424254.2	F-box protein 28	461	1	0	1	0	2	hsa-miR-1305	-0.09	-0.09
SP8	ENST00000418710.2	Sp8 transcription factor	95	3	0	2	1	4	hsa-miR-1305	-0.09	-0.13
HFE2	ENST00000336751.5	hemochromatosis type 2 (juvenile)	48	1	0	1	0	0	hsa-miR-1305	-0.09	-0.09
DBF4	ENST00000265728.1	DBF4 homolog (S. cerevisiae)	30	1	0	0	1	2	hsa-miR-1305	-0.09	-0.14
PCTP	ENST00000576183.1	phosphatidylcholine transfer protein	476	1	0	1	0	1	hsa-miR-1305	-0.09	-0.1
ERGIC1	ENST00000393784.3	endoplasmic reticulum-golgi intermediate compartment (ERGIC) 1	4614	2	1	1	0	0	hsa-miR-1305	-0.09	-0.13
PELI2	ENST00000267460.4	pellino E3 ubiquitin protein ligase family member 2	229	3	0	1	2	2	hsa-miR-1305	-0.09	-0.09
PHLDA1	ENST00000602540.1	pleckstrin homology-like domain, family A, member 1	3907	3	0	2	1	3	hsa-miR-1305	-0.09	-0.14
ZNF66	ENST00000594534.1	zinc finger protein 66	2	1	0	0	1	0	hsa-miR-1305	-0.09	-0.09
SLC18A2	ENST00000298472.5	solute carrier family 18 (vesicular monoamine transporter), member 2	5	1	0	1	0	0	hsa-miR-1305	-0.09	-0.09
KLRC1	ENST00000359151.3	killer cell lectin-like receptor subfamily C, member 1	5	1	0	1	0	1	hsa-miR-1305	-0.09	-0.09
ZWILCH	ENST00000307897.5	zwilch kinetochore protein	43	2	0	1	1	0	hsa-miR-1305	-0.09	-0.15
PROX1	ENST00000366958.4	prospero homeobox 1	131	6	1	1	4	0	hsa-miR-1305	-0.09	-0.09
FEM1C	ENST00000274457.3	fem-1 homolog c (C. elegans)	222	2	0	1	1	5	hsa-miR-1305	-0.09	-0.1
SLC16A1	ENST00000369626.3	solute carrier family 16 (monocarboxylate transporter), member 1	707	1	0	1	0	1	hsa-miR-1305	-0.09	-0.09
TBC1D3H	ENST00000394359.3	TBC1 domain family, member 3H	5	2	0	1	1	1	hsa-miR-1305	-0.09	-0.32
CER1	ENST00000380911.3	cerberus 1, DAN family BMP antagonist	5	1	0	0	1	1	hsa-miR-1305	-0.09	-0.09
TADA1	ENST00000367874.4	transcriptional adaptor 1	160	1	0	1	0	0	hsa-miR-1305	-0.09	-0.09
SUMO1	ENST00000392246.2	small ubiquitin-like modifier 1	180	1	0	0	1	1	hsa-miR-1305	-0.09	-0.09
GPR83	ENST00000243673.2	G protein-coupled receptor 83	33	3	2	0	1	1	hsa-miR-1305	-0.09	-0.09
TMPRSS11E	ENST00000305363.4	transmembrane protease, serine 11E	5	1	0	1	0	0	hsa-miR-1305	-0.09	-0.09
DAGLB	ENST00000297056.6	diacylglycerol lipase, beta	96	1	0	1	0	0	hsa-miR-1305	-0.09	-0.09
SOCS6	ENST00000397942.3	suppressor of cytokine signaling 6	140	3	0	1	2	2	hsa-miR-1305	-0.09	-0.11
ABCD2	ENST00000308666.3	ATP-binding cassette, sub-family D (ALD), member 2	5	6	2	1	3	5	hsa-miR-1305	-0.09	-0.15
PNMAL1	ENST00000313683.10	paraneoplastic Ma antigen family-like 1	313	1	0	1	0	0	hsa-miR-1305	-0.09	-0.09
ZBTB44	ENST00000525842.1	zinc finger and BTB domain containing 44	236	6	0	3	3	4	hsa-miR-1305	-0.08	-0.14
CCNI	ENST00000237654.4	cyclin I	12152	1	0	1	0	0	hsa-miR-1305	-0.08	-0.09
CNOT6L	ENST00000504123.1	CCR4-NOT transcription complex, subunit 6-like	23	5	2	1	2	0	hsa-miR-1305	-0.08	-0.1
TK1	ENST00000301634.7	thymidine kinase 1, soluble	783	1	0	0	1	0	hsa-miR-1305	-0.08	-0.09
MS4A10	ENST00000308287.1	membrane-spanning 4-domains, subfamily A, member 10	5	1	0	1	0	0	hsa-miR-1305	-0.08	-0.08
TGOLN2	ENST00000377386.3	trans-golgi network protein 2	1914	2	0	2	0	2	hsa-miR-1305	-0.08	-0.09
CCDC179	ENST00000532798.2	coiled-coil domain containing 179	5	1	0	0	1	1	hsa-miR-1305	-0.08	-0.08
HIST1H3C	ENST00000540144.1	histone cluster 1, H3c	87	1	0	0	1	1	hsa-miR-1305	-0.08	-0.08
TTC37	ENST00000358746.2	tetratricopeptide repeat domain 37	296	4	1	1	2	2	hsa-miR-1305	-0.08	-0.14
VNN3	ENST00000207771.3	vanin 3	5	1	0	0	1	1	hsa-miR-1305	-0.08	-0.08
SLC43A3	ENST00000395123.2	solute carrier family 43, member 3	642	1	0	1	0	0	hsa-miR-1305	-0.08	-0.08
RNF149	ENST00000295317.3	ring finger protein 149	318	1	0	0	1	3	hsa-miR-1305	-0.08	-0.08
TRAPPC13	ENST00000399438.3	trafficking protein particle complex 13	361	1	0	1	0	2	hsa-miR-1305	-0.08	-0.15
NUP153	ENST00000262077.2	nucleoporin 153kDa	231	3	1	2	0	1	hsa-miR-1305	-0.08	-0.2
CYP2U1	ENST00000332884.6	cytochrome P450, family 2, subfamily U, polypeptide 1	202	3	0	1	2	1	hsa-miR-1305	-0.08	-0.09
CCSAP	ENST00000366687.1	centriole, cilia and spindle-associated protein	1210	3	1	1	1	2	hsa-miR-1305	-0.08	-0.09
KPNA2	ENST00000330459.3	karyopherin alpha 2 (RAG cohort 1, importin alpha 1)	254	1	0	1	0	0	hsa-miR-1305	-0.08	-0.14
LYRM7	ENST00000507584.1	LYR motif containing 7	217	4	1	0	3	3	hsa-miR-1305	-0.08	-0.11
ALDH3A2	ENST00000339618.4	aldehyde dehydrogenase 3 family, member A2	940	1	1	0	0	1	hsa-miR-1305	-0.08	-0.13
ANKAR	ENST00000438402.2	ankyrin and armadillo repeat containing	5	1	0	1	0	0	hsa-miR-1305	-0.08	-0.08
C3orf79	ENST00000446603.2	chromosome 3 open reading frame 79	5	1	0	0	1	0	hsa-miR-1305	-0.08	-0.08
L2HGDH	ENST00000267436.4	L-2-hydroxyglutarate dehydrogenase	893	1	0	1	0	2	hsa-miR-1305	-0.08	-0.09
MAATS1	ENST00000273390.5	MYCBP-associated, testis expressed 1	5	3	0	0	3	3	hsa-miR-1305	-0.08	-0.08
IP6K2	ENST00000431721.2	inositol hexakisphosphate kinase 2	474	1	0	1	0	0	hsa-miR-1305	-0.08	-0.08
ZNF705A	ENST00000359286.4	zinc finger protein 705A	5	2	1	0	1	3	hsa-miR-1305	-0.08	-0.08
ETV3	ENST00000368192.4	ets variant 3	37	2	0	1	1	1	hsa-miR-1305	-0.08	-0.08
G3BP2	ENST00000395719.3	GTPase activating protein (SH3 domain) binding protein 2	4413	4	2	1	1	2	hsa-miR-1305	-0.08	-0.12
ACACA	ENST00000353139.5	acetyl-CoA carboxylase alpha	306	1	0	1	0	0	hsa-miR-1305	-0.08	-0.11
PRKAR2B	ENST00000265717.4	protein kinase, cAMP-dependent, regulatory, type II, beta	148	2	0	1	1	0	hsa-miR-1305	-0.08	-0.09
THRB	ENST00000396671.2	thyroid hormone receptor, beta	55	2	0	2	0	2	hsa-miR-1305	-0.08	-0.12
RPL22	ENST00000234875.4	ribosomal protein L22	1455	1	0	0	1	4	hsa-miR-1305	-0.08	-0.08
PDLIM3	ENST00000284770.5	PDZ and LIM domain 3	58	3	0	2	1	0	hsa-miR-1305	-0.08	-0.13
KCNJ2	ENST00000243457.3	potassium inwardly-rectifying channel, subfamily J, member 2	5	2	0	0	2	4	hsa-miR-1305	-0.08	-0.08
KCNE4	ENST00000281830.3	potassium voltage-gated channel, Isk-related family, member 4	5	1	0	1	0	0	hsa-miR-1305	-0.08	-0.08
PPP1R3A	ENST00000284601.3	protein phosphatase 1, regulatory subunit 3A	5	3	0	1	2	3	hsa-miR-1305	-0.08	-0.09
PHF14	ENST00000403050.3	PHD finger protein 14	112	1	1	0	0	3	hsa-miR-1305	-0.08	-0.08
PGR	ENST00000325455.5	progesterone receptor	8	7	1	3	3	5	hsa-miR-1305	-0.08	-0.12
PTPDC1	ENST00000375360.3	protein tyrosine phosphatase domain containing 1	46	2	0	1	1	1	hsa-miR-1305	-0.08	-0.1
GGCT	ENST00000005374.6	gamma-glutamylcyclotransferase	117	1	0	0	1	0	hsa-miR-1305	-0.08	-0.08
SLC33A1	ENST00000392845.3	solute carrier family 33 (acetyl-CoA transporter), member 1	145	5	2	1	2	7	hsa-miR-1305	-0.08	-0.13
CD226	ENST00000581982.1	CD226 molecule	8	1	0	1	0	2	hsa-miR-1305	-0.08	-0.09
VKORC1L1	ENST00000360768.3	vitamin K epoxide reductase complex, subunit 1-like 1	2291	2	1	0	1	0	hsa-miR-1305	-0.08	-0.18
CBFB	ENST00000290858.6	core-binding factor, beta subunit	3904	3	0	1	2	0	hsa-miR-1305	-0.08	-0.09
MIOS	ENST00000340080.4	missing oocyte, meiosis regulator, homolog (Drosophila)	77	2	1	1	0	0	hsa-miR-1305	-0.08	-0.1
HLA-DOA	ENST00000229829.5	major histocompatibility complex, class II, DO alpha	7	1	0	1	0	0	hsa-miR-1305	-0.08	-0.08
ABCA10	ENST00000416101.2	ATP-binding cassette, sub-family A (ABC1), member 10	7	1	0	1	0	0	hsa-miR-1305	-0.08	-0.08
PRPF38B	ENST00000370025.4	pre-mRNA processing factor 38B	724	2	1	0	1	3	hsa-miR-1305	-0.08	-0.18
ACOX1	ENST00000293217.5	acyl-CoA oxidase 1, palmitoyl	287	3	0	2	1	1	hsa-miR-1305	-0.08	-0.12
RBPMS	ENST00000320203.4	RNA binding protein with multiple splicing	472	2	1	0	1	0	hsa-miR-1305	-0.08	-0.09
ZNF473	ENST00000595661.1	zinc finger protein 473	187	3	0	2	1	0	hsa-miR-1305	-0.08	-0.09
AL133373.1	ENST00000596306.1	Uncharacterized protein	5	2	0	1	1	0	hsa-miR-1305	-0.08	-0.08
TFEC	ENST00000265440.7	transcription factor EC	5	5	1	1	3	4	hsa-miR-1305	-0.08	-0.08
PDIA6	ENST00000272227.3	protein disulfide isomerase family A, member 6	23851	2	0	0	2	0	hsa-miR-1305	-0.08	-0.08
LIN52	ENST00000555028.1	lin-52 homolog (C. elegans)	116	1	0	1	0	1	hsa-miR-1305	-0.08	-0.08
C10orf126	ENST00000375520.1	chromosome 10 open reading frame 126	5	2	0	0	2	1	hsa-miR-1305	-0.08	-0.08
CLNK	ENST00000226951.6	cytokine-dependent hematopoietic cell linker	5	4	2	0	2	2	hsa-miR-1305	-0.08	-0.08
SLC1A2	ENST00000278379.3	solute carrier family 1 (glial high affinity glutamate transporter), member 2	5	5	0	3	2	3	hsa-miR-1305	-0.08	-0.08
FAM46A	ENST00000369754.3	family with sequence similarity 46, member A	899	2	0	1	1	1	hsa-miR-1305	-0.08	-0.09
COL14A1	ENST00000297848.3	collagen, type XIV, alpha 1	117	1	0	1	0	0	hsa-miR-1305	-0.08	-0.1
E2F6	ENST00000362009.4	E2F transcription factor 6	70	1	0	0	1	1	hsa-miR-1305	-0.08	-0.09
FAM156B	ENST00000430150.2	family with sequence similarity 156, member B	5	1	0	1	0	0	hsa-miR-1305	-0.08	-0.08
RASA2	ENST00000286364.3	RAS p21 protein activator 2	170	4	0	1	3	8	hsa-miR-1305	-0.08	-0.08
TDRD7	ENST00000355295.4	tudor domain containing 7	55	1	0	0	1	0	hsa-miR-1305	-0.08	-0.08
FAM156A	ENST00000356333.4	family with sequence similarity 156, member A	5	1	0	1	0	0	hsa-miR-1305	-0.08	-0.08
SSMEM1	ENST00000297819.3	serine-rich single-pass membrane protein 1	5	1	0	0	1	1	hsa-miR-1305	-0.08	-0.08
NRIP1	ENST00000400199.1	nuclear receptor interacting protein 1	342	3	0	1	2	1	hsa-miR-1305	-0.08	-0.08
DENND2C	ENST00000393276.3	DENN/MADD domain containing 2C	51	1	0	1	0	1	hsa-miR-1305	-0.08	-0.08
NR3C1	ENST00000394464.2	nuclear receptor subfamily 3, group C, member 1 (glucocorticoid receptor)	682	1	1	0	0	1	hsa-miR-1305	-0.08	-0.09
VHLL	ENST00000339922.3	von Hippel-Lindau tumor suppressor-like	18	1	0	1	0	1	hsa-miR-1305	-0.08	-0.11
HIPK1	ENST00000369558.1	homeodomain interacting protein kinase 1	930	5	1	1	3	2	hsa-miR-1305	-0.08	-0.08
ZC3H12D	ENST00000416573.2	zinc finger CCCH-type containing 12D	13	1	1	0	0	1	hsa-miR-1305	-0.08	-0.13
EGFR	ENST00000275493.2	epidermal growth factor receptor	632	5	1	2	2	5	hsa-miR-1305	-0.08	-0.09
CLDN10	ENST00000376873.3	claudin 10	7	1	1	0	0	0	hsa-miR-1305	-0.08	-0.1
DTL	ENST00000366991.4	denticleless E3 ubiquitin protein ligase homolog (Drosophila)	883	1	0	0	1	2	hsa-miR-1305	-0.08	-0.09
SLC25A46	ENST00000355943.3	solute carrier family 25, member 46	391	6	0	1	5	1	hsa-miR-1305	-0.08	-0.14
C10orf68	ENST00000375030.2	chromosome 10 open reading frame 68	5	2	0	0	2	0	hsa-miR-1305	-0.08	-0.08
ZNF594	ENST00000399604.4	zinc finger protein 594	29	1	0	1	0	3	hsa-miR-1305	-0.08	-0.08
ANXA3	ENST00000264908.6	annexin A3	3305	1	0	0	1	0	hsa-miR-1305	-0.08	-0.08
FSTL5	ENST00000306100.5	follistatin-like 5	5	2	0	1	1	1	hsa-miR-1305	-0.08	-0.08
CYP27C1	ENST00000335247.7	cytochrome P450, family 27, subfamily C, polypeptide 1	5	1	0	1	0	0	hsa-miR-1305	-0.08	-0.08
RGS20	ENST00000297313.3	regulator of G-protein signaling 20	77	2	1	0	1	0	hsa-miR-1305	-0.08	-0.22
PPP1R3G	ENST00000405617.2	protein phosphatase 1, regulatory subunit 3G	29	2	1	0	1	2	hsa-miR-1305	-0.08	-0.11
RPS29	ENST00000245458.6	ribosomal protein S29	156	1	0	0	1	0	hsa-miR-1305	-0.08	-0.18
SUDS3	ENST00000397564.2	suppressor of defective silencing 3 homolog (S. cerevisiae)	224	3	0	1	2	2	hsa-miR-1305	-0.08	-0.13
RAB30	ENST00000533486.1	RAB30, member RAS oncogene family	274	6	1	1	4	3	hsa-miR-1305	-0.08	-0.1
TRABD2A	ENST00000409133.1	TraB domain containing 2A	94	5	1	1	3	3	hsa-miR-1305	-0.08	-0.08
LRRC69	ENST00000343709.3	leucine rich repeat containing 69	12	1	0	0	1	0	hsa-miR-1305	-0.08	-0.13
LYRM2	ENST00000520318.1	LYR motif containing 2	305	4	2	0	2	3	hsa-miR-1305	-0.08	-0.1
TRIM24	ENST00000343526.4	tripartite motif containing 24	182	2	1	0	1	2	hsa-miR-1305	-0.08	-0.08
TMEM67	ENST00000453321.3	transmembrane protein 67	219	1	0	1	0	2	hsa-miR-1305	-0.08	-0.08
KRT38	ENST00000246646.3	keratin 38	5	1	1	0	0	2	hsa-miR-1305	-0.08	-0.08
CNTNAP3B	ENST00000377564.3	contactin associated protein-like 3B	5	3	0	1	2	1	hsa-miR-1305	-0.08	-0.08
AC008394.1	ENST00000445770.2	Uncharacterized protein	5	1	0	1	0	0	hsa-miR-1305	-0.08	-0.08
ZNF621	ENST00000339296.5	zinc finger protein 621	39	3	0	2	1	1	hsa-miR-1305	-0.08	-0.09
ARL6IP1	ENST00000304414.7	ADP-ribosylation factor-like 6 interacting protein 1	25	1	0	1	0	0	hsa-miR-1305	-0.08	-0.14
USP13	ENST00000263966.3	ubiquitin specific peptidase 13 (isopeptidase T-3)	379	4	0	3	1	4	hsa-miR-1305	-0.08	-0.1
UBQLN1	ENST00000376395.4	ubiquilin 1	471	2	1	0	1	1	hsa-miR-1305	-0.08	-0.08
TMA16	ENST00000358572.5	translation machinery associated 16 homolog (S. cerevisiae)	34	1	0	0	1	0	hsa-miR-1305	-0.08	-0.08
FOXO1	ENST00000379561.5	forkhead box O1	480	3	0	1	2	0	hsa-miR-1305	-0.08	-0.08
FOXP1	ENST00000318789.4	forkhead box P1	264	4	1	0	3	1	hsa-miR-1305	-0.08	-0.13
KCNK15	ENST00000372861.3	potassium channel, subfamily K, member 15	23	1	0	1	0	0	hsa-miR-1305	-0.08	-0.11
ANKIB1	ENST00000265742.3	ankyrin repeat and IBR domain containing 1	127	1	1	0	0	1	hsa-miR-1305	-0.08	-0.08
MAPKAPK5	ENST00000550735.2	mitogen-activated protein kinase-activated protein kinase 5	573	2	0	0	2	3	hsa-miR-1305	-0.08	-0.09
SOX9	ENST00000245479.2	SRY (sex determining region Y)-box 9	2595	1	1	0	0	0	hsa-miR-1305	-0.08	-0.08
PSMD10	ENST00000372296.1	proteasome (prosome, macropain) 26S subunit, non-ATPase, 10	44	2	0	1	1	0	hsa-miR-1305	-0.08	-0.24
STRN	ENST00000263918.4	striatin, calmodulin binding protein	476	7	0	3	4	7	hsa-miR-1305	-0.08	-0.1
AGAP5	ENST00000374094.4	ArfGAP with GTPase domain, ankyrin repeat and PH domain 5	5	1	0	0	1	0	hsa-miR-1305	-0.08	-0.08
GID8	ENST00000266069.3	GID complex subunit 8	515	1	1	0	0	1	hsa-miR-1305	-0.08	-0.16
DCAF16	ENST00000382247.1	DDB1 and CUL4 associated factor 16	202	1	0	1	0	0	hsa-miR-1305	-0.08	-0.08
ZBED4	ENST00000216268.5	zinc finger, BED-type containing 4	2276	2	0	2	0	1	hsa-miR-1305	-0.08	-0.1
FAM105B	ENST00000284274.4	family with sequence similarity 105, member B	247	3	0	1	2	5	hsa-miR-1305	-0.08	-0.14
FKTN	ENST00000223528.2	fukutin	153	5	1	1	3	1	hsa-miR-1305	-0.08	-0.08
MKLN1	ENST00000352689.6	muskelin 1, intracellular mediator containing kelch motifs	477	4	1	1	2	1	hsa-miR-1305	-0.08	-0.11
C2orf91	ENST00000378711.2	chromosome 2 open reading frame 91	5	1	1	0	0	0	hsa-miR-1305	-0.07	-0.07
ZSWIM6	ENST00000252744.5	zinc finger, SWIM-type containing 6	933	2	0	1	1	2	hsa-miR-1305	-0.07	-0.08
SELE	ENST00000367781.4	selectin E	5	2	1	0	1	1	hsa-miR-1305	-0.07	-0.07
ZNF726	ENST00000525354.2	zinc finger protein 726	16	4	1	1	2	0	hsa-miR-1305	-0.07	-0.17
ARPC1B	ENST00000252725.5	actin related protein 2/3 complex, subunit 1B, 41kDa	62	1	0	0	1	0	hsa-miR-1305	-0.07	-0.08
MXD1	ENST00000264444.2	MAX dimerization protein 1	183	3	0	1	2	2	hsa-miR-1305	-0.07	-0.08
KCNH5	ENST00000322893.7	potassium voltage-gated channel, subfamily H (eag-related), member 5	157	6	1	2	3	5	hsa-miR-1305	-0.07	-0.1
HIPK2	ENST00000406875.3	homeodomain interacting protein kinase 2	48	3	0	1	2	4	hsa-miR-1305	-0.07	-0.09
FGF10	ENST00000264664.4	fibroblast growth factor 10	5	5	0	1	4	3	hsa-miR-1305	-0.07	-0.1
CDK6	ENST00000265734.4	cyclin-dependent kinase 6	1116	5	1	1	3	11	hsa-miR-1305	-0.07	-0.08
GRAMD1C	ENST00000358160.4	GRAM domain containing 1C	12	2	1	0	1	0	hsa-miR-1305	-0.07	-0.07
IMPG2	ENST00000193391.7	interphotoreceptor matrix proteoglycan 2	5	3	0	1	2	2	hsa-miR-1305	-0.07	-0.07
TRAF7	ENST00000326181.6	TNF receptor-associated factor 7, E3 ubiquitin protein ligase	1505	1	0	1	0	0	hsa-miR-1305	-0.07	-0.07
CPNE4	ENST00000512055.1	copine IV	5	1	0	1	0	2	hsa-miR-1305	-0.07	-0.07
FAM120A	ENST00000333936.5	family with sequence similarity 120A	57	1	0	1	0	1	hsa-miR-1305	-0.07	-0.1
CMPK2	ENST00000256722.5	cytidine monophosphate (UMP-CMP) kinase 2, mitochondrial	13	2	0	1	1	1	hsa-miR-1305	-0.07	-0.1
STX16	ENST00000355957.5	syntaxin 16	756	1	1	0	0	0	hsa-miR-1305	-0.07	-0.07
ALG10B	ENST00000308742.4	ALG10B, alpha-1,2-glucosyltransferase	471	8	0	0	8	7	hsa-miR-1305	-0.07	-0.08
CCDC88A	ENST00000336838.6	coiled-coil domain containing 88A	141	1	0	0	1	3	hsa-miR-1305	-0.07	-0.16
SHCBP1	ENST00000303383.3	SHC SH2-domain binding protein 1	59	1	0	1	0	1	hsa-miR-1305	-0.07	-0.13
SRSF6	ENST00000244020.3	serine/arginine-rich splicing factor 6	1914	3	0	1	2	0	hsa-miR-1305	-0.07	-0.08
XIAP	ENST00000371199.3	X-linked inhibitor of apoptosis	153	2	0	0	2	3	hsa-miR-1305	-0.07	-0.08
DGUOK	ENST00000264093.4	deoxyguanosine kinase	18193	1	0	0	1	0	hsa-miR-1305	-0.07	-0.07
PLIN3	ENST00000221957.4	perilipin 3	1241	1	0	1	0	0	hsa-miR-1305	-0.07	-0.07
PDE6A	ENST00000255266.5	phosphodiesterase 6A, cGMP-specific, rod, alpha	5	2	2	0	0	1	hsa-miR-1305	-0.07	-0.07
SMUG1	ENST00000505128.1	single-strand-selective monofunctional uracil-DNA glycosylase 1	242	1	0	1	0	2	hsa-miR-1305	-0.07	-0.07
XRCC4	ENST00000511817.1	X-ray repair complementing defective repair in Chinese hamster cells 4	573	1	0	0	1	1	hsa-miR-1305	-0.07	-0.07
ARFIP1	ENST00000451320.2	ADP-ribosylation factor interacting protein 1	275	2	0	1	1	0	hsa-miR-1305	-0.07	-0.07
TRA2B	ENST00000453386.2	transformer 2 beta homolog (Drosophila)	1868	2	0	1	1	4	hsa-miR-1305	-0.07	-0.08
DDHD2	ENST00000397166.2	DDHD domain containing 2	961	1	1	0	0	2	hsa-miR-1305	-0.07	-0.08
UBN2	ENST00000473989.3	ubinuclein 2	238	4	2	0	2	3	hsa-miR-1305	-0.07	-0.08
ZNF264	ENST00000263095.6	zinc finger protein 264	412	3	1	1	1	3	hsa-miR-1305	-0.07	-0.09
PSMD5	ENST00000210313.3	proteasome (prosome, macropain) 26S subunit, non-ATPase, 5	3846	2	0	0	2	2	hsa-miR-1305	-0.07	-0.08
MBNL2	ENST00000345429.6	muscleblind-like splicing regulator 2	34	2	0	0	2	0	hsa-miR-1305	-0.07	-0.1
MRO	ENST00000428869.2	maestro	11	1	1	0	0	3	hsa-miR-1305	-0.07	-0.07
FAR1	ENST00000354817.3	fatty acyl CoA reductase 1	814	2	1	0	1	3	hsa-miR-1305	-0.07	-0.07
PIK3CG	ENST00000359195.3	phosphatidylinositol-4,5-bisphosphate 3-kinase, catalytic subunit gamma	5	2	1	0	1	2	hsa-miR-1305	-0.07	-0.08
HGF	ENST00000222390.5	hepatocyte growth factor (hepapoietin A; scatter factor)	18	2	0	1	1	0	hsa-miR-1305	-0.07	-0.07
DEFB118	ENST00000253381.2	defensin, beta 118	5	1	0	1	0	1	hsa-miR-1305	-0.07	-0.07
RWDD2B	ENST00000493196.1	RWD domain containing 2B	266	2	0	1	1	2	hsa-miR-1305	-0.07	-0.1
MDM1	ENST00000540418.1	Mdm1 nuclear protein homolog (mouse)	146	2	0	0	2	2	hsa-miR-1305	-0.07	-0.07
FITM2	ENST00000396825.3	fat storage-inducing transmembrane protein 2	215	1	1	0	0	2	hsa-miR-1305	-0.07	-0.1
CREBZF	ENST00000398294.2	CREB/ATF bZIP transcription factor	1115	6	2	1	3	9	hsa-miR-1305	-0.07	-0.21
TRPM3	ENST00000377110.3	transient receptor potential cation channel, subfamily M, member 3	11	5	0	1	4	3	hsa-miR-1305	-0.07	-0.08
VPS13C	ENST00000249837.3	vacuolar protein sorting 13 homolog C (S. cerevisiae)	85	1	0	1	0	1	hsa-miR-1305	-0.07	-0.07
SRSF1	ENST00000258962.4	serine/arginine-rich splicing factor 1	1430	2	0	1	1	7	hsa-miR-1305	-0.07	-0.17
ORC2	ENST00000234296.2	origin recognition complex, subunit 2	381	1	0	1	0	0	hsa-miR-1305	-0.07	-0.07
HOXA13	ENST00000222753.4	homeobox A13	328	5	0	4	1	1	hsa-miR-1305	-0.07	-0.14
NBPF3	ENST00000318220.6	neuroblastoma breakpoint family, member 3	5	1	1	0	0	0	hsa-miR-1305	-0.07	-0.07
SERINC5	ENST00000512721.1	serine incorporator 5	175	3	0	2	1	6	hsa-miR-1305	-0.07	-0.07
TCTEX1D1	ENST00000282670.2	Tctex1 domain containing 1	20	2	0	1	1	0	hsa-miR-1305	-0.07	-0.1
JMJD1C	ENST00000399251.1	jumonji domain containing 1C	60	3	1	1	1	1	hsa-miR-1305	-0.07	-0.09
KLHL5	ENST00000261425.3	kelch-like family member 5	366	4	0	2	2	1	hsa-miR-1305	-0.07	-0.13
DNAJC27	ENST00000264711.2	DnaJ (Hsp40) homolog, subfamily C, member 27	41	2	0	1	1	1	hsa-miR-1305	-0.07	-0.09
PAPSS2	ENST00000361175.4	3'-phosphoadenosine 5'-phosphosulfate synthase 2	874	2	1	0	1	0	hsa-miR-1305	-0.07	-0.1
CRLS1	ENST00000378863.4	cardiolipin synthase 1	4205	3	1	0	2	1	hsa-miR-1305	-0.07	-0.28
VSIG10	ENST00000359236.5	V-set and immunoglobulin domain containing 10	355	4	0	0	4	0	hsa-miR-1305	-0.07	-0.13
BTF3L4	ENST00000489308.2	basic transcription factor 3-like 4	1245	1	0	1	0	2	hsa-miR-1305	-0.07	-0.07
GOLGA8M	ENST00000563027.1	golgin A8 family, member M	0	5	0	2	3	0	hsa-miR-1305	-0.07	-0.07
GABRB2	ENST00000393959.1	gamma-aminobutyric acid (GABA) A receptor, beta 2	5	4	1	1	2	1	hsa-miR-1305	-0.07	-0.07
DOK5	ENST00000262593.5	docking protein 5	5	1	0	0	1	2	hsa-miR-1305	-0.07	-0.07
TENM1	ENST00000371130.3	teneurin transmembrane protein 1	5	5	1	0	4	2	hsa-miR-1305	-0.07	-0.07
GOLGA8I	ENST00000450802.3	golgin A8 family, member I	5	5	0	2	3	0	hsa-miR-1305	-0.07	-0.07
PDIK1L	ENST00000374271.4	PDLIM1 interacting kinase 1 like	5	3	1	0	2	6	hsa-miR-1305	-0.07	-0.07
PARD3B	ENST00000406610.2	par-3 family cell polarity regulator beta	38	4	1	1	2	2	hsa-miR-1305	-0.07	-0.07
GOLGA8N	ENST00000448387.2	golgin A8 family, member N	0	5	0	2	3	0	hsa-miR-1305	-0.07	-0.07
ST8SIA4	ENST00000231461.5	ST8 alpha-N-acetyl-neuraminide alpha-2,8-sialyltransferase 4	5	4	1	1	2	4	hsa-miR-1305	-0.07	-0.07
GRIN2B	ENST00000609686.1	glutamate receptor, ionotropic, N-methyl D-aspartate 2B	5	5	1	0	4	6	hsa-miR-1305	-0.07	-0.07
SLC4A10	ENST00000415876.2	solute carrier family 4, sodium bicarbonate transporter, member 10	5	1	0	0	1	4	hsa-miR-1305	-0.07	-0.07
CHL1	ENST00000256509.2	cell adhesion molecule L1-like	24	5	1	0	4	1	hsa-miR-1305	-0.07	-0.07
SFMBT2	ENST00000361972.4	Scm-like with four mbt domains 2	107	4	1	1	2	4	hsa-miR-1305	-0.07	-0.07
SUSD5	ENST00000309558.3	sushi domain containing 5	23	2	0	1	1	1	hsa-miR-1305	-0.07	-0.07
IL12A	ENST00000466512.1	interleukin 12A (natural killer cell stimulatory factor 1, cytotoxic lymphocyte maturation factor 1, p35)	31	1	0	0	1	1	hsa-miR-1305	-0.07	-0.07
LIN28B	ENST00000345080.4	lin-28 homolog B (C. elegans)	118	5	0	2	3	3	hsa-miR-1305	-0.07	-0.07
ZNF804B	ENST00000333190.4	zinc finger protein 804B	0	3	2	0	1	5	hsa-miR-1305	-0.07	-0.07
IL21R	ENST00000395755.1	interleukin 21 receptor	5	1	0	1	0	0	hsa-miR-1305	-0.07	-0.07
NECAP2	ENST00000337132.5	NECAP endocytosis associated 2	1011	1	0	1	0	2	hsa-miR-1305	-0.07	-0.07
SMAD4	ENST00000398417.2	SMAD family member 4	403	3	1	1	1	1	hsa-miR-1305	-0.07	-0.1
C1orf174	ENST00000361605.3	chromosome 1 open reading frame 174	10	1	0	0	1	1	hsa-miR-1305	-0.07	-0.15
NIPBL	ENST00000448238.2	Nipped-B homolog (Drosophila)	250	1	1	0	0	1	hsa-miR-1305	-0.07	-0.14
TGFB2	ENST00000366930.4	transforming growth factor, beta 2	157	4	0	1	3	1	hsa-miR-1305	-0.07	-0.13
PLCXD3	ENST00000377801.3	phosphatidylinositol-specific phospholipase C, X domain containing 3	81	4	1	1	2	6	hsa-miR-1305	-0.07	-0.07
ZFHX4	ENST00000521891.2	zinc finger homeobox 4	194	2	0	1	1	1	hsa-miR-1305	-0.07	-0.07
ZC3HC1	ENST00000358303.4	zinc finger, C3HC-type containing 1	566	1	0	0	1	0	hsa-miR-1305	-0.07	-0.07
LCA5	ENST00000369846.4	Leber congenital amaurosis 5	8	1	0	0	1	1	hsa-miR-1305	-0.07	-0.07
LRRC6	ENST00000519595.1	leucine rich repeat containing 6	5	1	0	0	1	1	hsa-miR-1305	-0.07	-0.07
POTEE	ENST00000358087.5	POTE ankyrin domain family, member E	5	1	1	0	0	1	hsa-miR-1305	-0.07	-0.07
PFKFB3	ENST00000536985.1	6-phosphofructo-2-kinase/fructose-2,6-biphosphatase 3	29	1	0	1	0	1	hsa-miR-1305	-0.07	-0.07
AKIRIN2	ENST00000257787.5	akirin 2	477	1	0	0	1	0	hsa-miR-1305	-0.07	-0.07
NCOA7	ENST00000392477.2	nuclear receptor coactivator 7	2967	2	1	0	1	2	hsa-miR-1305	-0.07	-0.07
STEAP2	ENST00000287908.3	STEAP family member 2, metalloreductase	266	2	0	2	0	4	hsa-miR-1305	-0.07	-0.08
COMMD5	ENST00000402718.3	COMM domain containing 5	927	1	0	0	1	0	hsa-miR-1305	-0.07	-0.07
TSPAN18	ENST00000340160.3	tetraspanin 18	332	1	0	1	0	0	hsa-miR-1305	-0.07	-0.09
ZBTB6	ENST00000373659.3	zinc finger and BTB domain containing 6	55	3	0	1	2	3	hsa-miR-1305	-0.07	-0.14
FGD4	ENST00000427716.2	FYVE, RhoGEF and PH domain containing 4	38	2	1	0	1	3	hsa-miR-1305	-0.07	-0.07
LDHD	ENST00000300051.4	lactate dehydrogenase D	29	1	0	1	0	0	hsa-miR-1305	-0.07	-0.1
TCEANC2	ENST00000234827.1	transcription elongation factor A (SII) N-terminal and central domain containing 2	78	2	2	0	0	2	hsa-miR-1305	-0.07	-0.25
SSPN	ENST00000242729.2	sarcospan	25	2	1	1	0	3	hsa-miR-1305	-0.07	-0.08
KIAA1244	ENST00000251691.4	KIAA1244	169	6	1	1	4	5	hsa-miR-1305	-0.07	-0.09
CLOCK	ENST00000309964.4	clock circadian regulator	86	4	1	1	2	6	hsa-miR-1305	-0.07	-0.07
RD3L	ENST00000557640.1	retinal degeneration 3-like	5	1	0	0	1	0	hsa-miR-1305	-0.07	-0.07
ZNF138	ENST00000440598.1	zinc finger protein 138	357	1	0	0	1	0	hsa-miR-1305	-0.07	-0.07
ERMP1	ENST00000381506.3	endoplasmic reticulum metallopeptidase 1	53	3	1	1	1	1	hsa-miR-1305	-0.07	-0.1
POLR3G	ENST00000504930.1	polymerase (RNA) III (DNA directed) polypeptide G (32kD)	67	1	0	0	1	2	hsa-miR-1305	-0.07	-0.07
DDX43	ENST00000370336.4	DEAD (Asp-Glu-Ala-Asp) box polypeptide 43	35	1	0	0	1	0	hsa-miR-1305	-0.07	-0.07
MFAP3L	ENST00000393704.3	microfibrillar-associated protein 3-like	69	4	0	3	1	1	hsa-miR-1305	-0.07	-0.07
BLOC1S5	ENST00000397457.2	biogenesis of lysosomal organelles complex-1, subunit 5, muted	187	3	1	1	1	0	hsa-miR-1305	-0.07	-0.11
IMMP2L	ENST00000405709.2	IMP2 inner mitochondrial membrane peptidase-like (S. cerevisiae)	560	1	0	0	1	0	hsa-miR-1305	-0.07	-0.07
ENDOD1	ENST00000278505.4	endonuclease domain containing 1	100	2	0	2	0	3	hsa-miR-1305	-0.07	-0.11
C11orf73	ENST00000533986.1	chromosome 11 open reading frame 73	1708	2	0	0	2	1	hsa-miR-1305	-0.07	-0.09
GTF2I	ENST00000416070.1	general transcription factor IIi	5	1	0	0	1	0	hsa-miR-1305	-0.07	-0.07
NFATC2IP	ENST00000320805.4	nuclear factor of activated T-cells, cytoplasmic, calcineurin-dependent 2 interacting protein	754	1	0	1	0	3	hsa-miR-1305	-0.07	-0.07
THSD7B	ENST00000409968.1	thrombospondin, type I, domain containing 7B	5	1	0	1	0	0	hsa-miR-1305	-0.07	-0.07
AKR1C2	ENST00000380753.4	aldo-keto reductase family 1, member C2	5	3	0	0	3	1	hsa-miR-1305	-0.07	-0.08
CEP44	ENST00000296519.4	centrosomal protein 44kDa	376	5	1	0	4	2	hsa-miR-1305	-0.07	-0.07
SPATA17	ENST00000366933.4	spermatogenesis associated 17	12	4	1	1	2	4	hsa-miR-1305	-0.07	-0.17
DSE	ENST00000452085.3	dermatan sulfate epimerase	975	8	0	3	5	5	hsa-miR-1305	-0.07	-0.16
CANX	ENST00000247461.4	calnexin	17053	1	1	0	0	2	hsa-miR-1305	-0.07	-0.09
POU2F1	ENST00000367866.2	POU class 2 homeobox 1	83	4	1	1	2	3	hsa-miR-1305	-0.07	-0.07
KCNMB1	ENST00000274629.4	potassium large conductance calcium-activated channel, subfamily M, beta member 1	5	2	0	1	1	0	hsa-miR-1305	-0.07	-0.07
DHRS1	ENST00000288111.7	dehydrogenase/reductase (SDR family) member 1	82	1	0	0	1	0	hsa-miR-1305	-0.07	-0.07
GOLGA8J	ENST00000341650.6	golgin A8 family, member J	0	4	0	2	2	0	hsa-miR-1305	-0.07	-0.07
TAF1C	ENST00000341690.6	TATA box binding protein (TBP)-associated factor, RNA polymerase I, C, 110kDa	73	1	0	1	0	0	hsa-miR-1305	-0.07	-0.07
TDRD5	ENST00000294848.8	tudor domain containing 5	5	1	0	0	1	0	hsa-miR-1305	-0.07	-0.07
SACS	ENST00000402364.1	spastic ataxia of Charlevoix-Saguenay (sacsin)	450	1	0	1	0	0	hsa-miR-1305	-0.07	-0.07
DLX3	ENST00000434704.2	distal-less homeobox 3	5	2	1	0	1	0	hsa-miR-1305	-0.07	-0.07
ELP4	ENST00000395934.2	elongator acetyltransferase complex subunit 4	282	2	1	0	1	2	hsa-miR-1305	-0.07	-0.08
MAK	ENST00000313243.2	male germ cell-associated kinase	7	1	1	0	0	0	hsa-miR-1305	-0.07	-0.1
PAQR3	ENST00000512733.1	progestin and adipoQ receptor family member III	217	4	0	1	3	2	hsa-miR-1305	-0.07	-0.09
PLEKHG1	ENST00000367328.1	pleckstrin homology domain containing, family G (with RhoGef domain) member 1	106	3	1	2	0	1	hsa-miR-1305	-0.07	-0.07
EPSTI1	ENST00000313624.7	epithelial stromal interaction 1 (breast)	11	1	0	1	0	3	hsa-miR-1305	-0.07	-0.07
F12	ENST00000253496.3	coagulation factor XII (Hageman factor)	858	1	0	0	1	0	hsa-miR-1305	-0.07	-0.07
MSH4	ENST00000263187.3	mutS homolog 4	5	1	0	0	1	0	hsa-miR-1305	-0.07	-0.07
AMMECR1	ENST00000262844.5	Alport syndrome, mental retardation, midface hypoplasia and elliptocytosis chromosomal region gene 1	5	2	0	2	0	2	hsa-miR-1305	-0.07	-0.07
PTAR1	ENST00000377200.5	protein prenyltransferase alpha subunit repeat containing 1	161	4	0	3	1	1	hsa-miR-1305	-0.06	-0.09
MPRIP	ENST00000341712.4	myosin phosphatase Rho interacting protein	521	5	0	3	2	1	hsa-miR-1305	-0.06	-0.09
RALGPS2	ENST00000367635.3	Ral GEF with PH domain and SH3 binding motif 2	201	5	1	0	4	3	hsa-miR-1305	-0.06	-0.07
AGO1	ENST00000373204.4	argonaute RISC catalytic component 1	402	5	1	1	3	5	hsa-miR-1305	-0.06	-0.08
GRPEL1	ENST00000264954.4	GrpE-like 1, mitochondrial (E. coli)	1416	1	0	1	0	0	hsa-miR-1305	-0.06	-0.11
AGK	ENST00000355413.4	acylglycerol kinase	186	3	1	1	1	0	hsa-miR-1305	-0.06	-0.08
CALU	ENST00000535011.2	calumenin	3079	4	0	2	2	3	hsa-miR-1305	-0.06	-0.1
PAPOLG	ENST00000238714.3	poly(A) polymerase gamma	49	2	0	1	1	6	hsa-miR-1305	-0.06	-0.08
IPO5	ENST00000261574.5	importin 5	1826	2	2	0	0	1	hsa-miR-1305	-0.06	-0.07
FMO2	ENST00000441535.1	flavin containing monooxygenase 2 (non-functional)	5	4	1	0	3	2	hsa-miR-1305	-0.06	-0.06
CSGALNACT2	ENST00000374466.3	chondroitin sulfate N-acetylgalactosaminyltransferase 2	128	2	2	0	0	1	hsa-miR-1305	-0.06	-0.06
GFPT2	ENST00000253778.8	glutamine-fructose-6-phosphate transaminase 2	70	1	0	1	0	1	hsa-miR-1305	-0.06	-0.06
HTN3	ENST00000530128.1	histatin 3	5	1	0	0	1	0	hsa-miR-1305	-0.06	-0.06
C5AR1	ENST00000355085.3	complement component 5a receptor 1	5	1	0	0	1	1	hsa-miR-1305	-0.06	-0.06
COL21A1	ENST00000244728.5	collagen, type XXI, alpha 1	9	2	0	1	1	1	hsa-miR-1305	-0.06	-0.06
CCDC148	ENST00000283233.5	coiled-coil domain containing 148	5	2	0	1	1	1	hsa-miR-1305	-0.06	-0.06
ITGB6	ENST00000283249.2	integrin, beta 6	5	4	0	1	3	1	hsa-miR-1305	-0.06	-0.06
APOBEC3B	ENST00000333467.3	apolipoprotein B mRNA editing enzyme, catalytic polypeptide-like 3B	45	1	0	0	1	0	hsa-miR-1305	-0.06	-0.06
SMEK1	ENST00000554684.1	SMEK homolog 1, suppressor of mek1 (Dictyostelium)	713	1	1	0	0	0	hsa-miR-1305	-0.06	-0.06
PBLD	ENST00000336578.1	phenazine biosynthesis-like protein domain containing	44	1	0	0	1	1	hsa-miR-1305	-0.06	-0.06
TDRD10	ENST00000368480.3	tudor domain containing 10	14	1	0	1	0	0	hsa-miR-1305	-0.06	-0.06
ACAT1	ENST00000265838.4	acetyl-CoA acetyltransferase 1	597	1	0	0	1	1	hsa-miR-1305	-0.06	-0.07
LBH	ENST00000406087.1	limb bud and heart development	1956	2	0	0	2	1	hsa-miR-1305	-0.06	-0.07
ARID4B	ENST00000349213.3	AT rich interactive domain 4B (RBP1-like)	940	1	1	0	0	0	hsa-miR-1305	-0.06	-0.07
FAM110B	ENST00000361488.3	family with sequence similarity 110, member B	60	1	0	1	0	3	hsa-miR-1305	-0.06	-0.1
USP14	ENST00000261601.7	ubiquitin specific peptidase 14 (tRNA-guanine transglycosylase)	561	2*	0	1	0	1	hsa-miR-1305	-0.06	-0.07
NUP37	ENST00000552283.1	nucleoporin 37kDa	458	5	1	1	3	1	hsa-miR-1305	-0.06	-0.16
PHRF1	ENST00000264555.5	PHD and ring finger domains 1	133	1	1	0	0	0	hsa-miR-1305	-0.06	-0.06
GPR18	ENST00000397473.2	G protein-coupled receptor 18	5	1	0	0	1	0	hsa-miR-1305	-0.06	-0.06
TSLP	ENST00000379706.4	thymic stromal lymphopoietin	62	1	0	0	1	1	hsa-miR-1305	-0.06	-0.06
HIST1H1D	ENST00000244534.5	histone cluster 1, H1d	5	1	0	0	1	0	hsa-miR-1305	-0.06	-0.06
ENPP6	ENST00000296741.2	ectonucleotide pyrophosphatase/phosphodiesterase 6	5	3	1	1	1	0	hsa-miR-1305	-0.06	-0.06
RABAC1	ENST00000601891.1	Rab acceptor 1 (prenylated)	2218	1	0	0	1	0	hsa-miR-1305	-0.06	-0.06
FCHO2	ENST00000430046.2	FCH domain only 2	158	2	1	0	1	2	hsa-miR-1305	-0.06	-0.06
SEMA5A	ENST00000382496.5	sema domain, seven thrombospondin repeats (type 1 and type 1-like), transmembrane domain (TM) and short cytoplasmic domain, (semaphorin) 5A	98	6	0	1	5	7	hsa-miR-1305	-0.06	-0.07
SYCP2	ENST00000357552.3	synaptonemal complex protein 2	28	1	0	1	0	0	hsa-miR-1305	-0.06	-0.13
NDUFS5	ENST00000372969.3	NADH dehydrogenase (ubiquinone) Fe-S protein 5, 15kDa (NADH-coenzyme Q reductase)	32	1	0	1	0	0	hsa-miR-1305	-0.06	-0.2
RFX3	ENST00000382004.3	regulatory factor X, 3 (influences HLA class II expression)	37	4	2	0	2	6	hsa-miR-1305	-0.06	-0.08
CRK	ENST00000398970.5	v-crk avian sarcoma virus CT10 oncogene homolog	1841	1	0	0	1	2	hsa-miR-1305	-0.06	-0.07
FOXN4	ENST00000355216.1	forkhead box N4	16	1	0	1	0	0	hsa-miR-1305	-0.06	-0.08
TAL2	ENST00000334077.3	T-cell acute lymphocytic leukemia 2	21	6	0	2	4	0	hsa-miR-1305	-0.06	-0.08
FOPNL	ENST00000573396.1	FGFR1OP N-terminal like	29	3	0	1	2	0	hsa-miR-1305	-0.06	-0.12
PDZD8	ENST00000334464.5	PDZ domain containing 8	99	1	0	1	0	4	hsa-miR-1305	-0.06	-0.11
LHX9	ENST00000367390.3	LIM homeobox 9	40	8	0	1	7	3	hsa-miR-1305	-0.06	-0.11
ELMOD2	ENST00000323570.3	ELMO/CED-12 domain containing 2	32	3	1	2	0	3	hsa-miR-1305	-0.06	-0.32
C18orf42	ENST00000580650.1	chromosome 18 open reading frame 42	5	2	0	0	2	1	hsa-miR-1305	-0.06	-0.1
MRPL30	ENST00000338148.3	mitochondrial ribosomal protein L30	246	1	1	0	0	0	hsa-miR-1305	-0.06	-0.08
NBEAL1	ENST00000449802.1	neurobeachin-like 1	42	7	0	0	7	2	hsa-miR-1305	-0.06	-0.07
C2orf15	ENST00000512183.2	chromosome 2 open reading frame 15	246	1	1	0	0	0	hsa-miR-1305	-0.06	-0.08
DHCR24	ENST00000371269.3	24-dehydrocholesterol reductase	7645	1	0	1	0	0	hsa-miR-1305	-0.06	-0.06
PGM3	ENST00000513973.1	phosphoglucomutase 3	707	2	0	1	1	0	hsa-miR-1305	-0.06	-0.08
AC135983.2	ENST00000593303.1	Protein LOC100996413	5	1	0	1	0	0	hsa-miR-1305	-0.06	-0.06
MAGEB17	ENST00000400004.2	melanoma antigen family B, 17	5	1	0	0	1	0	hsa-miR-1305	-0.06	-0.06
SMIM10	ENST00000330288.4	small integral membrane protein 10	124	2	0	0	2	0	hsa-miR-1305	-0.06	-0.06
TRIM49D1	ENST00000530311.2	tripartite motif containing 49D1	5	1	0	0	1	0	hsa-miR-1305	-0.06	-0.06
HTR1D	ENST00000374619.1	5-hydroxytryptamine (serotonin) receptor 1D, G protein-coupled	99	1	0	1	0	1	hsa-miR-1305	-0.06	-0.08
MPHOSPH8	ENST00000361479.5	M-phase phosphoprotein 8	156	2	1	0	1	2	hsa-miR-1305	-0.06	-0.08
CTSV	ENST00000259470.5	cathepsin V	601	2	0	1	1	3	hsa-miR-1305	-0.06	-0.15
DDX60L	ENST00000511577.1	DEAD (Asp-Glu-Ala-Asp) box polypeptide 60-like	6	1	0	1	0	2	hsa-miR-1305	-0.06	-0.06
ACOT13	ENST00000537591.1	acyl-CoA thioesterase 13	1489	3	0	1	2	3	hsa-miR-1305	-0.06	-0.12
SOCS5	ENST00000306503.5	suppressor of cytokine signaling 5	72	1	0	1	0	6	hsa-miR-1305	-0.06	-0.12
DGKH	ENST00000261491.5	diacylglycerol kinase, eta	46	4	2	0	2	6	hsa-miR-1305	-0.06	-0.08
SOGA3	ENST00000556132.1	SOGA family member 3	95	7	0	2	5	5	hsa-miR-1305	-0.06	-0.09
PREPL	ENST00000541738.1	prolyl endopeptidase-like	612	6	1	0	5	1	hsa-miR-1305	-0.06	-0.12
MLLT11	ENST00000368921.3	myeloid/lymphoid or mixed-lineage leukemia (trithorax homolog, Drosophila); translocated to, 11	308	1	1	0	0	0	hsa-miR-1305	-0.06	-0.12
THAP6	ENST00000311638.3	THAP domain containing 6	24	3	0	1	2	0	hsa-miR-1305	-0.06	-0.07
ZC3H12C	ENST00000278590.3	zinc finger CCCH-type containing 12C	150	3	0	1	2	3	hsa-miR-1305	-0.06	-0.07
PAFAH2	ENST00000374282.3	platelet-activating factor acetylhydrolase 2, 40kDa	287	1	0	1	0	1	hsa-miR-1305	-0.06	-0.08
EIF3M	ENST00000531120.1	eukaryotic translation initiation factor 3, subunit M	218	3	1	1	1	0	hsa-miR-1305	-0.06	-0.18
IQGAP2	ENST00000274364.6	IQ motif containing GTPase activating protein 2	588	2	1	0	1	1	hsa-miR-1305	-0.06	-0.09
USP10	ENST00000219473.7	ubiquitin specific peptidase 10	66	1	0	1	0	0	hsa-miR-1305	-0.06	-0.06
MAGEA12	ENST00000357916.4	melanoma antigen family A, 12	5	1	0	0	1	0	hsa-miR-1305	-0.06	-0.06
KLHL32	ENST00000369261.4	kelch-like family member 32	11	3	0	1	2	0	hsa-miR-1305	-0.06	-0.06
NFIB	ENST00000397575.3	nuclear factor I/B	1149	7	0	2	5	5	hsa-miR-1305	-0.06	-0.09
NR4A2	ENST00000409108.2	nuclear receptor subfamily 4, group A, member 2	1631	1	1	0	0	0	hsa-miR-1305	-0.06	-0.06
CEP290	ENST00000547691.2	centrosomal protein 290kDa	10	1	0	0	1	0	hsa-miR-1305	-0.06	-0.12
TMEM47	ENST00000275954.3	transmembrane protein 47	129	2	1	0	1	1	hsa-miR-1305	-0.06	-0.06
AMD1	ENST00000368885.3	adenosylmethionine decarboxylase 1	725	3	1	1	1	4	hsa-miR-1305	-0.06	-0.13
GNA13	ENST00000439174.2	guanine nucleotide binding protein (G protein), alpha 13	190	5	0	2	3	7	hsa-miR-1305	-0.06	-0.07
C9orf156	ENST00000375119.3	chromosome 9 open reading frame 156	177	2	0	0	2	4	hsa-miR-1305	-0.06	-0.07
SHROOM4	ENST00000376020.2	shroom family member 4	5	7	1	1	5	2	hsa-miR-1305	-0.06	-0.1
SAMD8	ENST00000372687.4	sterile alpha motif domain containing 8	100	1	1	0	0	3	hsa-miR-1305	-0.06	-0.1
CSRNP3	ENST00000314499.7	cysteine-serine-rich nuclear protein 3	24	3	1	1	1	5	hsa-miR-1305	-0.06	-0.06
HCN1	ENST00000303230.4	hyperpolarization activated cyclic nucleotide-gated potassium channel 1	5	4	2	0	2	7	hsa-miR-1305	-0.06	-0.08
CYP26B1	ENST00000001146.2	cytochrome P450, family 26, subfamily B, polypeptide 1	1315	3	1	1	1	1	hsa-miR-1305	-0.06	-0.06
PRICKLE2	ENST00000295902.6	prickle homolog 2 (Drosophila)	20	3	1	1	1	1	hsa-miR-1305	-0.06	-0.06
SLC7A14	ENST00000231706.5	solute carrier family 7, member 14	5	4	1	0	3	3	hsa-miR-1305	-0.06	-0.06
SLCO5A1	ENST00000260126.4	solute carrier organic anion transporter family, member 5A1	9	4	1	0	3	3	hsa-miR-1305	-0.06	-0.06
CLDN6	ENST00000396925.1	claudin 6	17	1	0	0	1	0	hsa-miR-1305	-0.06	-0.06
LPP	ENST00000312675.4	LIM domain containing preferred translocation partner in lipoma	1894	4	0	2	2	3	hsa-miR-1305	-0.06	-0.06
HMGCL	ENST00000374490.3	3-hydroxymethyl-3-methylglutaryl-CoA lyase	1129	1	0	0	1	0	hsa-miR-1305	-0.06	-0.06
CREBRF	ENST00000540014.1	CREB3 regulatory factor	24	5	0	1	4	3	hsa-miR-1305	-0.06	-0.06
TSPYL5	ENST00000322128.3	TSPY-like 5	20	3	1	1	1	0	hsa-miR-1305	-0.06	-0.06
OPALIN	ENST00000371172.3	oligodendrocytic myelin paranodal and inner loop protein	5	3	1	1	1	2	hsa-miR-1305	-0.06	-0.06
RAB11FIP2	ENST00000355624.3	RAB11 family interacting protein 2 (class I)	449	3	0	1	2	4	hsa-miR-1305	-0.06	-0.06
GOLGA8R	ENST00000327271.10	golgin A8 family, member R	0	4	0	2	2	0	hsa-miR-1305	-0.06	-0.06
TNR	ENST00000367674.2	tenascin R	5	4	0	2	2	1	hsa-miR-1305	-0.06	-0.06
ZC3H6	ENST00000343936.4	zinc finger CCCH-type containing 6	10	4	0	2	2	0	hsa-miR-1305	-0.06	-0.06
TTC23L	ENST00000505624.1	tetratricopeptide repeat domain 23-like	5	1	0	0	1	0	hsa-miR-1305	-0.06	-0.06
GOLGA8O	ENST00000509311.2	golgin A8 family, member O	0	4	0	2	2	0	hsa-miR-1305	-0.06	-0.06
C1QTNF7	ENST00000429690.1	C1q and tumor necrosis factor related protein 7	5	1	0	1	0	3	hsa-miR-1305	-0.06	-0.06
FGL1	ENST00000398056.2	fibrinogen-like 1	171	1	0	0	1	0	hsa-miR-1305	-0.06	-0.06
RAB27B	ENST00000262094.5	RAB27B, member RAS oncogene family	5	4	1	0	3	1	hsa-miR-1305	-0.06	-0.06
KIF21A	ENST00000361961.3	kinesin family member 21A	37	2	0	0	2	0	hsa-miR-1305	-0.06	-0.06
AMIGO1	ENST00000369864.4	adhesion molecule with Ig-like domain 1	167	2	2	0	0	0	hsa-miR-1305	-0.06	-0.06
GOLGA8K	ENST00000512626.2	golgin A8 family, member K	0	4	0	2	2	0	hsa-miR-1305	-0.06	-0.06
GOLGA8H	ENST00000566740.1	golgin A8 family, member H	2	4	0	2	2	0	hsa-miR-1305	-0.06	-0.06
ST8SIA1	ENST00000396037.4	ST8 alpha-N-acetyl-neuraminide alpha-2,8-sialyltransferase 1	5	4	0	2	2	4	hsa-miR-1305	-0.06	-0.06
MACROD2	ENST00000217246.4	MACRO domain containing 2	5	4	1	0	3	2	hsa-miR-1305	-0.06	-0.06
PCLO	ENST00000333891.9	piccolo presynaptic cytomatrix protein	22	3	0	3	0	2	hsa-miR-1305	-0.06	-0.06
GCNT4	ENST00000322348.4	glucosaminyl (N-acetyl) transferase 4, core 2	19	2	0	1	1	4	hsa-miR-1305	-0.06	-0.08
MOB1B	ENST00000309395.2	MOB kinase activator 1B	54	3	0	2	1	2	hsa-miR-1305	-0.06	-0.06
SMS	ENST00000404933.2	spermine synthase	14	2	0	1	1	1	hsa-miR-1305	-0.06	-0.1
SPATA13	ENST00000382108.3	spermatogenesis associated 13	900	4	1	0	3	0	hsa-miR-1305	-0.06	-0.06
ZFP91	ENST00000316059.6	ZFP91 zinc finger protein	688	3	1	1	1	2	hsa-miR-1305	-0.06	-0.06
HNRNPK	ENST00000376281.4	heterogeneous nuclear ribonucleoprotein K	124	2	0	1	1	3	hsa-miR-1305	-0.06	-0.14
BET1	ENST00000222547.3	Bet1 golgi vesicular membrane trafficking protein	722	2	1	0	1	0	hsa-miR-1305	-0.06	-0.25
LRRC58	ENST00000295628.3	leucine rich repeat containing 58	940	3	1	1	1	2	hsa-miR-1305	-0.06	-0.06
FAR2	ENST00000536681.3	fatty acyl CoA reductase 2	193	2	1	0	1	1	hsa-miR-1305	-0.06	-0.08
EXOC5	ENST00000413566.2	exocyst complex component 5	242	2	2	0	0	3	hsa-miR-1305	-0.06	-0.06
ZKSCAN1	ENST00000324306.6	zinc finger with KRAB and SCAN domains 1	1314	4	0	2	2	3	hsa-miR-1305	-0.06	-0.06
KCNIP4	ENST00000382148.3	Kv channel interacting protein 4	5	1	0	1	0	1	hsa-miR-1305	-0.06	-0.06
ZBED3	ENST00000255198.2	zinc finger, BED-type containing 3	399	2	0	1	1	2	hsa-miR-1305	-0.06	-0.06
NOP10	ENST00000557912.1	NOP10 ribonucleoprotein	14	1	0	0	1	0	hsa-miR-1305	-0.06	-0.18
GDI2	ENST00000380191.4	GDP dissociation inhibitor 2	664	1	0	1	0	0	hsa-miR-1305	-0.06	-0.07
SGPP1	ENST00000247225.6	sphingosine-1-phosphate phosphatase 1	1340	2	0	1	1	0	hsa-miR-1305	-0.06	-0.06
GPR65	ENST00000267549.3	G protein-coupled receptor 65	5	1	0	0	1	1	hsa-miR-1305	-0.06	-0.06
USP46	ENST00000441222.3	ubiquitin specific peptidase 46	180	4	1	0	3	3	hsa-miR-1305	-0.06	-0.09
ATG16L1	ENST00000392017.4	autophagy related 16-like 1 (S. cerevisiae)	552	1	0	1	0	0	hsa-miR-1305	-0.06	-0.06
KLHL24	ENST00000454652.2	kelch-like family member 24	143	4	0	2	2	5	hsa-miR-1305	-0.06	-0.08
COL15A1	ENST00000375001.3	collagen, type XV, alpha 1	371	2	1	1	0	0	hsa-miR-1305	-0.06	-0.07
PAPD5	ENST00000357464.3	PAP associated domain containing 5	152	4	0	1	3	6	hsa-miR-1305	-0.06	-0.08
ZBTB8OS	ENST00000373501.2	zinc finger and BTB domain containing 8 opposite strand	74	3	0	1	2	1	hsa-miR-1305	-0.06	-0.15
THUMPD3	ENST00000345094.3	THUMP domain containing 3	445	3	1	0	2	1	hsa-miR-1305	-0.06	-0.12
ANXA2	ENST00000396024.3	annexin A2	30	1	0	0	1	0	hsa-miR-1305	-0.06	-0.07
PRDM6	ENST00000407847.4	PR domain containing 6	69	5	0	2	3	5	hsa-miR-1305	-0.06	-0.07
NET1	ENST00000355029.4	neuroepithelial cell transforming 1	73	3	0	1	2	4	hsa-miR-1305	-0.06	-0.08
BECN1	ENST00000438274.3	beclin 1, autophagy related	2879	1	0	1	0	1	hsa-miR-1305	-0.06	-0.25
C2orf47	ENST00000392290.1	chromosome 2 open reading frame 47	179	1	0	0	1	1	hsa-miR-1305	-0.06	-0.12
PRPF31	ENST00000419967.1	pre-mRNA processing factor 31	3751	1	0	0	1	0	hsa-miR-1305	-0.06	-0.06
GAN	ENST00000568107.2	gigaxonin	185	3	2	0	1	13	hsa-miR-1305	-0.06	-0.07
CD36	ENST00000447544.2	CD36 molecule (thrombospondin receptor)	5	1	0	0	1	1	hsa-miR-1305	-0.06	-0.07
ZNF549	ENST00000376233.3	zinc finger protein 549	7	1	0	1	0	0	hsa-miR-1305	-0.06	-0.06
C11orf34	ENST00000338832.2	chromosome 11 open reading frame 34	5	1	0	0	1	0	hsa-miR-1305	-0.06	-0.06
LRRC4	ENST00000249363.3	leucine rich repeat containing 4	26	1	0	1	0	1	hsa-miR-1305	-0.06	-0.06
METTL4	ENST00000319888.6	methyltransferase like 4	107	2	0	0	2	1	hsa-miR-1305	-0.06	-0.08
LCOR	ENST00000371103.3	ligand dependent nuclear receptor corepressor	94	3	1	1	1	1	hsa-miR-1305	-0.06	-0.06
JAKMIP2	ENST00000507386.1	janus kinase and microtubule interacting protein 2	26	6	1	0	5	1	hsa-miR-1305	-0.06	-0.1
TBC1D4	ENST00000377636.3	TBC1 domain family, member 4	96	4	0	2	2	1	hsa-miR-1305	-0.06	-0.06
RPAP3	ENST00000005386.3	RNA polymerase II associated protein 3	55	3	0	2	1	2	hsa-miR-1305	-0.06	-0.17
PRLR	ENST00000342362.5	prolactin receptor	95	7	0	1	6	7	hsa-miR-1305	-0.06	-0.08
FAM81A	ENST00000288228.5	family with sequence similarity 81, member A	53	6	0	2	4	1	hsa-miR-1305	-0.06	-0.17
KLRC3	ENST00000381903.2	killer cell lectin-like receptor subfamily C, member 3	25	2	0	1	1	1	hsa-miR-1305	-0.06	-0.07
NRAS	ENST00000369535.4	neuroblastoma RAS viral (v-ras) oncogene homolog	551	2	0	1	1	2	hsa-miR-1305	-0.06	-0.12
RNASEH1	ENST00000315212.3	ribonuclease H1	212	1	0	1	0	0	hsa-miR-1305	-0.06	-0.08
ALS2	ENST00000457679.2	amyotrophic lateral sclerosis 2 (juvenile)	206	4	0	1	3	2	hsa-miR-1305	-0.06	-0.06
PIH1D3	ENST00000372453.3	PIH1 domain containing 3	5	1	0	0	1	3	hsa-miR-1305	-0.06	-0.06
B3GALT2	ENST00000367434.4	UDP-Gal:betaGlcNAc beta 1,3-galactosyltransferase, polypeptide 2	5	2	1	0	1	0	hsa-miR-1305	-0.06	-0.07
CCDC73	ENST00000335185.5	coiled-coil domain containing 73	5	1	0	0	1	0	hsa-miR-1305	-0.06	-0.06
KIF14	ENST00000367350.4	kinesin family member 14	451	1	0	1	0	0	hsa-miR-1305	-0.06	-0.06
RAN	ENST00000543796.1	RAN, member RAS oncogene family	1418	1	0	1	0	4	hsa-miR-1305	-0.06	-0.16
SPO11	ENST00000371263.3	SPO11 meiotic protein covalently bound to DSB	5	1	0	0	1	0	hsa-miR-1305	-0.06	-0.06
AKAP11	ENST00000025301.2	A kinase (PRKA) anchor protein 11	71	4	0	1	3	0	hsa-miR-1305	-0.06	-0.06
PRSS35	ENST00000369700.3	protease, serine, 35	23	1	0	1	0	1	hsa-miR-1305	-0.06	-0.06
SLCO3A1	ENST00000318445.6	solute carrier organic anion transporter family, member 3A1	133	1	1	0	0	0	hsa-miR-1305	-0.06	-0.06
SEL1L	ENST00000336735.4	sel-1 suppressor of lin-12-like (C. elegans)	1271	4	1	0	3	3	hsa-miR-1305	-0.06	-0.06
ZFP37	ENST00000374227.3	ZFP37 zinc finger protein	24	5*	0	1	3	4	hsa-miR-1305	-0.06	-0.1
ZNF540	ENST00000316433.4	zinc finger protein 540	15	1	0	1	0	0	hsa-miR-1305	-0.06	-0.1
SLC22A15	ENST00000369503.4	solute carrier family 22, member 15	25	3	0	1	2	4	hsa-miR-1305	-0.06	-0.14
KIF3A	ENST00000378746.4	kinesin family member 3A	33	2	2	0	0	2	hsa-miR-1305	-0.06	-0.06
INPP4A	ENST00000409016.4	inositol polyphosphate-4-phosphatase, type I, 107kDa	387	4	0	2	2	3	hsa-miR-1305	-0.06	-0.06
INTU	ENST00000335251.6	inturned planar cell polarity protein	105	3	2	0	1	4	hsa-miR-1305	-0.06	-0.08
EFNA5	ENST00000333274.6	ephrin-A5	225	4	0	1	3	3	hsa-miR-1305	-0.06	-0.08
TNPO1	ENST00000337273.5	transportin 1	2041	3	1	1	1	6	hsa-miR-1305	-0.06	-0.06
CDYL2	ENST00000570137.2	chromodomain protein, Y-like 2	239	4	0	2	2	2	hsa-miR-1305	-0.06	-0.07
CAMKK2	ENST00000538733.1	calcium/calmodulin-dependent protein kinase kinase 2, beta	1157	2	0	2	0	1	hsa-miR-1305	-0.06	-0.07
CREB5	ENST00000357727.2	cAMP responsive element binding protein 5	54	1	1	0	0	6	hsa-miR-1305	-0.06	-0.1
CD164	ENST00000368961.5	CD164 molecule, sialomucin	2038	2	1	0	1	2	hsa-miR-1305	-0.06	-0.07
GIPC2	ENST00000370759.3	GIPC PDZ domain containing family, member 2	16	3	0	1	2	4	hsa-miR-1305	-0.06	-0.08
TRPM6	ENST00000360774.1	transient receptor potential cation channel, subfamily M, member 6	21	2	1	0	1	2	hsa-miR-1305	-0.06	-0.06
CYB5A	ENST00000299438.9	cytochrome b5 type A (microsomal)	549	2	0	0	2	2	hsa-miR-1305	-0.06	-0.07
TAB2	ENST00000367456.1	TGF-beta activated kinase 1/MAP3K7 binding protein 2	1129	1	0	1	0	0	hsa-miR-1305	-0.06	-0.06
MED28	ENST00000237380.7	mediator complex subunit 28	1483	2	0	0	2	5	hsa-miR-1305	-0.06	-0.07
CASQ2	ENST00000261448.5	calsequestrin 2 (cardiac muscle)	5	2	0	0	2	1	hsa-miR-1305	-0.06	-0.06
SAMD12	ENST00000409003.4	sterile alpha motif domain containing 12	57	3	0	1	2	3	hsa-miR-1305	-0.06	-0.06
NBPF8	ENST00000369190.5	neuroblastoma breakpoint family, member 8	5	1	0	0	1	0	hsa-miR-1305	-0.06	-0.06
PSMA8	ENST00000343848.6	proteasome (prosome, macropain) subunit, alpha type, 8	5	1	0	0	1	1	hsa-miR-1305	-0.06	-0.06
SLC36A4	ENST00000326402.4	solute carrier family 36 (proton/amino acid symporter), member 4	252	5	1	0	4	2	hsa-miR-1305	-0.06	-0.09
GATC	ENST00000551765.1	glutamyl-tRNA(Gln) amidotransferase, subunit C	781	1	0	1	0	0	hsa-miR-1305	-0.06	-0.07
NPBWR1	ENST00000331251.3	neuropeptides B/W receptor 1	25	1	1	0	0	1	hsa-miR-1305	-0.06	-0.07
PAPPA	ENST00000328252.3	pregnancy-associated plasma protein A, pappalysin 1	350	3	1	1	1	0	hsa-miR-1305	-0.06	-0.06
COX19	ENST00000344111.3	cytochrome c oxidase assembly homolog 19 (S. cerevisiae)	734	2	0	1	1	1	hsa-miR-1305	-0.06	-0.11
EPHX4	ENST00000370383.4	epoxide hydrolase 4	55	1	0	0	1	0	hsa-miR-1305	-0.06	-0.06
HIF1A	ENST00000323441.6	hypoxia inducible factor 1, alpha subunit (basic helix-loop-helix transcription factor)	1955	3	2	0	1	1	hsa-miR-1305	-0.06	-0.1
CCNT1	ENST00000261900.3	cyclin T1	86	3	0	1	2	3	hsa-miR-1305	-0.06	-0.07
GINS4	ENST00000523277.2	GINS complex subunit 4 (Sld5 homolog)	500	2	0	0	2	1	hsa-miR-1305	-0.06	-0.06
DZIP1	ENST00000347108.3	DAZ interacting zinc finger protein 1	360	1	0	0	1	2	hsa-miR-1305	-0.06	-0.06
RPS28	ENST00000600659.2	ribosomal protein S28	375	2	0	2	0	0	hsa-miR-1305	-0.06	-0.37
SHOC2	ENST00000369452.4	soc-2 suppressor of clear homolog (C. elegans)	437	3	1	0	2	1	hsa-miR-1305	-0.06	-0.07
AK3	ENST00000381809.3	adenylate kinase 3	323	2	0	0	2	1	hsa-miR-1305	-0.06	-0.06
SOCS2	ENST00000548537.1	suppressor of cytokine signaling 2	89	1	0	1	0	1	hsa-miR-1305	-0.06	-0.06
MKI67IP	ENST00000285814.4	MKI67 (FHA domain) interacting nucleolar phosphoprotein	215	1	0	0	1	1	hsa-miR-1305	-0.06	-0.06
C11orf74	ENST00000534635.1	chromosome 11 open reading frame 74	57	1	0	1	0	1	hsa-miR-1305	-0.06	-0.21
NAP1L3	ENST00000373079.3	nucleosome assembly protein 1-like 3	5	4	0	0	4	0	hsa-miR-1305	-0.06	-0.06
TTBK2	ENST00000267890.6	tau tubulin kinase 2	18	4	0	2	2	3	hsa-miR-1305	-0.05	-0.06
RTKN2	ENST00000373789.3	rhotekin 2	192	3	1	0	2	4	hsa-miR-1305	-0.05	-0.16
PTPN4	ENST00000263708.2	protein tyrosine phosphatase, non-receptor type 4 (megakaryocyte)	215	6	0	2	4	3	hsa-miR-1305	-0.05	-0.08
SMIM7	ENST00000487416.2	small integral membrane protein 7	1144	2	1	0	1	4	hsa-miR-1305	-0.05	-0.21
FBXO30	ENST00000237281.4	F-box protein 30	224	5	1	1	3	7	hsa-miR-1305	-0.05	-0.08
POMP	ENST00000380842.4	proteasome maturation protein	1065	1	1	0	0	0	hsa-miR-1305	-0.05	-0.22
CALD1	ENST00000361388.2	caldesmon 1	1013	4	0	1	3	3	hsa-miR-1305	-0.05	-0.07
CCDC74B	ENST00000409943.3	coiled-coil domain containing 74B	5	1	0	1	0	0	hsa-miR-1305	-0.05	-0.05
LAMB4	ENST00000205386.4	laminin, beta 4	5	1	0	1	0	1	hsa-miR-1305	-0.05	-0.05
KCNJ3	ENST00000295101.2	potassium inwardly-rectifying channel, subfamily J, member 3	21	1	0	1	0	1	hsa-miR-1305	-0.05	-0.05
TSC22D3	ENST00000372390.4	TSC22 domain family, member 3	154	1	0	0	1	1	hsa-miR-1305	-0.05	-0.05
ITGA1	ENST00000282588.6	integrin, alpha 1	400	6	0	1	5	2	hsa-miR-1305	-0.05	-0.07
DAP	ENST00000230895.6	death-associated protein	8552	2	0	1	1	2	hsa-miR-1305	-0.05	-0.06
C14orf164	ENST00000399910.1	chromosome 14 open reading frame 164	5	1	0	0	1	0	hsa-miR-1305	-0.05	-0.05
B3GNT8	ENST00000321702.2	UDP-GlcNAc:betaGal beta-1,3-N-acetylglucosaminyltransferase 8	7	1	0	0	1	0	hsa-miR-1305	-0.05	-0.05
ZFHX3	ENST00000268489.5	zinc finger homeobox 3	57	5	0	1	4	0	hsa-miR-1305	-0.05	-0.06
RBBP8	ENST00000399722.2	retinoblastoma binding protein 8	88	2	0	0	2	0	hsa-miR-1305	-0.05	-0.06
SPAG1	ENST00000251809.3	sperm associated antigen 1	169	1	0	1	0	1	hsa-miR-1305	-0.05	-0.07
GLCE	ENST00000559420.2	glucuronic acid epimerase	25	2	0	1	1	3	hsa-miR-1305	-0.05	-0.06
ITGB3	ENST00000559488.1	integrin, beta 3 (platelet glycoprotein IIIa, antigen CD61)	176	2	0	2	0	0	hsa-miR-1305	-0.05	-0.06
RSL1D1	ENST00000571133.1	ribosomal L1 domain containing 1	140	2	2	0	0	0	hsa-miR-1305	-0.05	-0.17
COQ6	ENST00000334571.2	coenzyme Q6 monooxygenase	64	1	1	0	0	0	hsa-miR-1305	-0.05	-0.15
RPL23	ENST00000479035.2	ribosomal protein L23	1154	2	0	1	1	0	hsa-miR-1305	-0.05	-0.07
SP3	ENST00000310015.6	Sp3 transcription factor	285	8	1	1	6	5	hsa-miR-1305	-0.05	-0.11
CDCA2	ENST00000330560.3	cell division cycle associated 2	215	5	1	1	3	3	hsa-miR-1305	-0.05	-0.13
SNX30	ENST00000374232.3	sorting nexin family member 30	33	4	0	2	2	2	hsa-miR-1305	-0.05	-0.06
PUS7L	ENST00000416848.2	pseudouridylate synthase 7 homolog (S. cerevisiae)-like	67	1	0	0	1	2	hsa-miR-1305	-0.05	-0.05
ST7	ENST00000393451.3	suppression of tumorigenicity 7	877	1	0	0	1	0	hsa-miR-1305	-0.05	-0.05
HEATR2	ENST00000297440.6	HEAT repeat containing 2	6248	2	1	0	1	1	hsa-miR-1305	-0.05	-0.05
C12orf55	ENST00000524981.4	chromosome 12 open reading frame 55	5	1	0	0	1	0	hsa-miR-1305	-0.05	-0.05
C10orf76	ENST00000370033.4	chromosome 10 open reading frame 76	273	1	0	1	0	1	hsa-miR-1305	-0.05	-0.07
DCAF12L1	ENST00000371126.1	DDB1 and CUL4 associated factor 12-like 1	5	2	0	1	1	0	hsa-miR-1305	-0.05	-0.05
PAH	ENST00000553106.1	phenylalanine hydroxylase	433	1	0	0	1	3	hsa-miR-1305	-0.05	-0.06
ZMAT3	ENST00000311417.2	zinc finger, matrin-type 3	459	4	1	2	1	5	hsa-miR-1305	-0.05	-0.09
MCUR1	ENST00000379170.4	mitochondrial calcium uniporter regulator 1	129	5	0	1	4	0	hsa-miR-1305	-0.05	-0.06
AFF2	ENST00000370460.2	AF4/FMR2 family, member 2	8	3	0	0	3	5	hsa-miR-1305	-0.05	-0.08
TMEM245	ENST00000374586.3	transmembrane protein 245	1320	2	0	0	2	3	hsa-miR-1305	-0.05	-0.06
CCDC14	ENST00000488653.2	coiled-coil domain containing 14	275	2	0	2	0	0	hsa-miR-1305	-0.05	-0.06
NLGN1	ENST00000457714.1	neuroligin 1	36	5	0	1	4	2	hsa-miR-1305	-0.05	-0.06
PTEN	ENST00000371953.3	phosphatase and tensin homolog	118	3	2	0	1	3	hsa-miR-1305	-0.05	-0.07
AP5M1	ENST00000261558.3	adaptor-related protein complex 5, mu 1 subunit	198	4	1	1	2	10	hsa-miR-1305	-0.05	-0.21
PRKCD	ENST00000394729.2	protein kinase C, delta	2225	1	0	0	1	0	hsa-miR-1305	-0.05	-0.05
ATXN1	ENST00000244769.4	ataxin 1	106	5	0	2	3	2	hsa-miR-1305	-0.05	-0.07
MYCT1	ENST00000367245.5	myc target 1	5	1	0	1	0	3	hsa-miR-1305	-0.05	-0.05
ABCA12	ENST00000272895.7	ATP-binding cassette, sub-family A (ABC1), member 12	5	1	0	1	0	0	hsa-miR-1305	-0.05	-0.05
DNASE2B	ENST00000370665.3	deoxyribonuclease II beta	5	1	0	0	1	0	hsa-miR-1305	-0.05	-0.05
ZDHHC6	ENST00000369405.3	zinc finger, DHHC-type containing 6	2991	1	0	0	1	1	hsa-miR-1305	-0.05	-0.05
SYAP1	ENST00000380155.3	synapse associated protein 1	2689	2	0	1	1	1	hsa-miR-1305	-0.05	-0.07
ZNF207	ENST00000394670.4	zinc finger protein 207	839	7	0	1	6	4	hsa-miR-1305	-0.05	-0.08
FAM133A	ENST00000538690.1	family with sequence similarity 133, member A	14	1	1	0	0	3	hsa-miR-1305	-0.05	-0.05
ZNF564	ENST00000339282.7	zinc finger protein 564	5	1	0	1	0	0	hsa-miR-1305	-0.05	-0.05
GNG2	ENST00000556752.1	guanine nucleotide binding protein (G protein), gamma 2	199	2	0	0	2	2	hsa-miR-1305	-0.05	-0.06
FOXP2	ENST00000408937.3	forkhead box P2	169	4	1	0	3	3	hsa-miR-1305	-0.05	-0.06
ARL4C	ENST00000390645.2	ADP-ribosylation factor-like 4C	84	2	1	1	0	2	hsa-miR-1305	-0.05	-0.06
PMAIP1	ENST00000316660.6	phorbol-12-myristate-13-acetate-induced protein 1	12503	3	0	0	3	1	hsa-miR-1305	-0.05	-0.05
DR1	ENST00000370272.4	down-regulator of transcription 1, TBP-binding (negative cofactor 2)	2994	3	1	0	2	3	hsa-miR-1305	-0.05	-0.09
KLRC4	ENST00000309384.1	killer cell lectin-like receptor subfamily C, member 4	9	2	0	1	1	1	hsa-miR-1305	-0.05	-0.12
INTS6	ENST00000311234.4	integrator complex subunit 6	433	1	0	0	1	4	hsa-miR-1305	-0.05	-0.06
PDK3	ENST00000441463.2	pyruvate dehydrogenase kinase, isozyme 3	659	7	1	0	6	4	hsa-miR-1305	-0.05	-0.09
RSF1	ENST00000308488.6	remodeling and spacing factor 1	216	5	0	1	4	5	hsa-miR-1305	-0.05	-0.06
MAB21L1	ENST00000379919.4	mab-21-like 1 (C. elegans)	25	3	0	0	3	5	hsa-miR-1305	-0.05	-0.06
ENO4	ENST00000369207.2	enolase family member 4	5	1	0	0	1	0	hsa-miR-1305	-0.05	-0.05
NOL4	ENST00000261592.5	nucleolar protein 4	12	1	1	0	0	1	hsa-miR-1305	-0.05	-0.05
CDC25A	ENST00000302506.3	cell division cycle 25A	5	1	0	1	0	0	hsa-miR-1305	-0.05	-0.05
FAM186A	ENST00000327337.5	family with sequence similarity 186, member A	5	1	0	1	0	0	hsa-miR-1305	-0.05	-0.05
TMEM38B	ENST00000374692.3	transmembrane protein 38B	755	1	0	1	0	0	hsa-miR-1305	-0.05	-0.09
MTUS1	ENST00000381869.3	microtubule associated tumor suppressor 1	215	1	0	1	0	0	hsa-miR-1305	-0.05	-0.05
LRRIQ3	ENST00000395089.1	leucine-rich repeats and IQ motif containing 3	5	1	0	0	1	1	hsa-miR-1305	-0.05	-0.05
TNFSF4	ENST00000367718.1	tumor necrosis factor (ligand) superfamily, member 4	85	3	0	1	2	1	hsa-miR-1305	-0.05	-0.07
ZNF568	ENST00000415168.1	zinc finger protein 568	127	5	0	0	5	0	hsa-miR-1305	-0.05	-0.06
GPATCH2	ENST00000366935.3	G patch domain containing 2	108	1	0	1	0	3	hsa-miR-1305	-0.05	-0.12
HIST1H3F	ENST00000446824.2	histone cluster 1, H3f	22	1	0	1	0	0	hsa-miR-1305	-0.05	-0.07
TMEM144	ENST00000296529.6	transmembrane protein 144	131	1	0	1	0	0	hsa-miR-1305	-0.05	-0.05
ZNF321P	ENST00000391777.3	zinc finger protein 321, pseudogene	14	2	0	1	1	1	hsa-miR-1305	-0.05	-0.07
VGLL3	ENST00000398399.2	vestigial like 3 (Drosophila)	187	5	1	1	3	4	hsa-miR-1305	-0.05	-0.08
CAPN7	ENST00000253693.2	calpain 7	76	1	0	0	1	3	hsa-miR-1305	-0.05	-0.07
DGKE	ENST00000284061.3	diacylglycerol kinase, epsilon 64kDa	470	4	1	1	2	4	hsa-miR-1305	-0.05	-0.07
THSD7A	ENST00000423059.4	thrombospondin, type I, domain containing 7A	5	3	1	0	2	2	hsa-miR-1305	-0.05	-0.05
KCNJ10	ENST00000368089.3	potassium inwardly-rectifying channel, subfamily J, member 10	5	4	0	1	3	0	hsa-miR-1305	-0.05	-0.05
DUSP22	ENST00000419235.2	dual specificity phosphatase 22	1330	1	1	0	0	2	hsa-miR-1305	-0.05	-0.05
TPPP	ENST00000360578.5	tubulin polymerization promoting protein	7	3	1	0	2	1	hsa-miR-1305	-0.05	-0.05
SLCO1A2	ENST00000307378.6	solute carrier organic anion transporter family, member 1A2	5	3	0	2	1	2	hsa-miR-1305	-0.05	-0.05
IL15RA	ENST00000379971.1	interleukin 15 receptor, alpha	36	1	0	1	0	0	hsa-miR-1305	-0.05	-0.05
IL1RAP	ENST00000072516.3	interleukin 1 receptor accessory protein	313	3	1	0	2	0	hsa-miR-1305	-0.05	-0.05
TENM3	ENST00000511685.1	teneurin transmembrane protein 3	30	3	1	0	2	0	hsa-miR-1305	-0.05	-0.05
APOL6	ENST00000409652.4	apolipoprotein L, 6	5	3	0	2	1	3	hsa-miR-1305	-0.05	-0.05
TACR3	ENST00000304883.2	tachykinin receptor 3	5	3	1	0	2	1	hsa-miR-1305	-0.05	-0.05
PCDH11Y	ENST00000215473.6	protocadherin 11 Y-linked	0	2	1	1	0	1	hsa-miR-1305	-0.05	-0.05
PRKX	ENST00000262848.5	protein kinase, X-linked	12	2	0	1	1	2	hsa-miR-1305	-0.05	-0.05
INO80D	ENST00000403263.1	INO80 complex subunit D	5	4	0	1	3	9	hsa-miR-1305	-0.05	-0.05
NPAS3	ENST00000346562.2	neuronal PAS domain protein 3	9	2	1	1	0	1	hsa-miR-1305	-0.05	-0.05
DEPTOR	ENST00000286234.5	DEP domain containing MTOR-interacting protein	18	1	0	1	0	0	hsa-miR-1305	-0.05	-0.05
KANSL1	ENST00000574590.1	KAT8 regulatory NSL complex subunit 1	5	3	1	0	2	0	hsa-miR-1305	-0.05	-0.05
ZIC4	ENST00000383075.3	Zic family member 4	5	3	0	2	1	0	hsa-miR-1305	-0.05	-0.05
IYD	ENST00000344419.3	iodotyrosine deiodinase	5	2	1	1	0	3	hsa-miR-1305	-0.05	-0.05
SLC30A8	ENST00000427715.2	solute carrier family 30 (zinc transporter), member 8	5	3	1	0	2	1	hsa-miR-1305	-0.05	-0.05
PEX5L	ENST00000467460.1	peroxisomal biogenesis factor 5-like	5	2	1	1	0	3	hsa-miR-1305	-0.05	-0.05
RORB	ENST00000376896.3	RAR-related orphan receptor B	5	2	1	1	0	2	hsa-miR-1305	-0.05	-0.05
LUZP2	ENST00000533227.1	leucine zipper protein 2	33	4	0	1	3	2	hsa-miR-1305	-0.05	-0.05
RIC3	ENST00000396677.2	RIC3 acetylcholine receptor chaperone	5	2	1	1	0	2	hsa-miR-1305	-0.05	-0.05
ARHGAP19	ENST00000358531.4	Rho GTPase activating protein 19	1051	3	1	0	2	1	hsa-miR-1305	-0.05	-0.05
PABPC5	ENST00000312600.3	poly(A) binding protein, cytoplasmic 5	5	3	1	0	2	0	hsa-miR-1305	-0.05	-0.05
KIAA1614	ENST00000367588.4	KIAA1614	5	2	1	1	0	3	hsa-miR-1305	-0.05	-0.05
ARRDC4	ENST00000268042.6	arrestin domain containing 4	10	5	0	0	5	3	hsa-miR-1305	-0.05	-0.05
MPP4	ENST00000409474.3	membrane protein, palmitoylated 4 (MAGUK p55 subfamily member 4)	5	1	0	0	1	0	hsa-miR-1305	-0.05	-0.05
ASXL3	ENST00000269197.5	additional sex combs like 3 (Drosophila)	65	5	0	0	5	1	hsa-miR-1305	-0.05	-0.05
GOLGA6L9	ENST00000358583.3	Homo sapiens golgin subfamily A member 6-like protein 9-like (LOC101927658), mRNA.	5	4	0	1	3	0	hsa-miR-1305	-0.05	-0.05
KCNN3	ENST00000271915.4	potassium intermediate/small conductance calcium-activated channel, subfamily N, member 3	5	2	1	1	0	5	hsa-miR-1305	-0.05	-0.05
VWC2	ENST00000340652.4	von Willebrand factor C domain containing 2	5	4	0	1	3	2	hsa-miR-1305	-0.05	-0.05
AHR	ENST00000242057.4	aryl hydrocarbon receptor	25	3	1	0	2	0	hsa-miR-1305	-0.05	-0.05
WNK3	ENST00000375169.3	WNK lysine deficient protein kinase 3	55	3	0	2	1	5	hsa-miR-1305	-0.05	-0.05
CTCF	ENST00000264010.4	CCCTC-binding factor (zinc finger protein)	1037	2	1	1	0	0	hsa-miR-1305	-0.05	-0.05
DNAH5	ENST00000265104.4	dynein, axonemal, heavy chain 5	5	3	1	0	2	0	hsa-miR-1305	-0.05	-0.05
PTPN13	ENST00000436978.1	protein tyrosine phosphatase, non-receptor type 13 (APO-1/CD95 (Fas)-associated phosphatase)	97	1	0	0	1	2	hsa-miR-1305	-0.05	-0.05
ENAM	ENST00000396073.3	enamelin	5	3	1	0	2	0	hsa-miR-1305	-0.05	-0.05
EDEM3	ENST00000318130.8	ER degradation enhancer, mannosidase alpha-like 3	535	2	0	1	1	2	hsa-miR-1305	-0.05	-0.05
UNC13A	ENST00000519716.2	unc-13 homolog A (C. elegans)	5	2	1	1	0	1	hsa-miR-1305	-0.05	-0.05
RP13-996F3.5	ENST00000559949.1	Uncharacterized protein	0	4	0	1	3	0	hsa-miR-1305	-0.05	-0.05
CYP1B1	ENST00000260630.3	cytochrome P450, family 1, subfamily B, polypeptide 1	111	4	0	1	3	2	hsa-miR-1305	-0.05	-0.12
CHP1	ENST00000334660.5	calcineurin-like EF-hand protein 1	2051	2	1	1	0	2	hsa-miR-1305	-0.05	-0.05
DAB1	ENST00000371236.2	Dab, reelin signal transducer, homolog 1 (Drosophila)	490	6	0	1	5	2	hsa-miR-1305	-0.05	-0.07
FAXC	ENST00000389677.5	failed axon connections homolog (Drosophila)	95	7	0	0	7	6	hsa-miR-1305	-0.05	-0.07
CPE	ENST00000402744.4	carboxypeptidase E	282	1	0	0	1	2	hsa-miR-1305	-0.05	-0.05
NCR3LG1	ENST00000338965.4	natural killer cell cytotoxicity receptor 3 ligand 1	214	4	0	1	3	4	hsa-miR-1305	-0.05	-0.05
C3orf80	ENST00000326474.3	chromosome 3 open reading frame 80	296	1	1	0	0	0	hsa-miR-1305	-0.05	-0.05
ANP32A	ENST00000465139.2	acidic (leucine-rich) nuclear phosphoprotein 32 family, member A	717	2	1	0	1	0	hsa-miR-1305	-0.05	-0.17
BEND4	ENST00000504360.1	BEN domain containing 4	187	4	0	1	3	1	hsa-miR-1305	-0.05	-0.05
ZCWPW2	ENST00000383768.2	zinc finger, CW type with PWWP domain 2	10	1	0	1	0	0	hsa-miR-1305	-0.05	-0.1
HAS2	ENST00000303924.4	hyaluronan synthase 2	398	3	2	0	1	2	hsa-miR-1305	-0.05	-0.07
MDGA1	ENST00000297153.7	MAM domain containing glycosylphosphatidylinositol anchor 1	240	2	1	1	0	0	hsa-miR-1305	-0.05	-0.05
PIK3C3	ENST00000262039.4	phosphatidylinositol 3-kinase, catalytic subunit type 3	286	5	0	3	2	3	hsa-miR-1305	-0.05	-0.16
TSHZ2	ENST00000371497.5	teashirt zinc finger homeobox 2	351	3	1	0	2	6	hsa-miR-1305	-0.05	-0.05
ZNF575	ENST00000458714.2	zinc finger protein 575	28	1	0	0	1	0	hsa-miR-1305	-0.05	-0.05
NEBL	ENST00000377122.4	nebulette	181	4	1	0	3	6	hsa-miR-1305	-0.05	-0.06
TCTN1	ENST00000377654.3	tectonic family member 1	56	1	0	0	1	0	hsa-miR-1305	-0.05	-0.05
ZNF660	ENST00000322734.2	zinc finger protein 660	5	1	0	1	0	3	hsa-miR-1305	-0.05	-0.05
ATXN7	ENST00000295900.6	ataxin 7	264	4	1	0	3	2	hsa-miR-1305	-0.05	-0.06
ZNF569	ENST00000392149.2	zinc finger protein 569	34	1	0	1	0	2	hsa-miR-1305	-0.05	-0.05
EMCN	ENST00000296420.4	endomucin	5	2	0	2	0	0	hsa-miR-1305	-0.05	-0.05
AFF3	ENST00000409236.2	AF4/FMR2 family, member 3	296	3	0	2	1	8	hsa-miR-1305	-0.05	-0.05
CPSF7	ENST00000340437.4	cleavage and polyadenylation specific factor 7, 59kDa	1283	1	1	0	0	0	hsa-miR-1305	-0.05	-0.05
UVSSA	ENST00000389851.4	UV-stimulated scaffold protein A	86	1	1	0	0	1	hsa-miR-1305	-0.05	-0.06
KRR1	ENST00000229214.4	KRR1, small subunit (SSU) processome component, homolog (yeast)	380	2	1	0	1	2	hsa-miR-1305	-0.05	-0.07
ZNF652	ENST00000362063.2	zinc finger protein 652	33	4	1	1	2	7	hsa-miR-1305	-0.05	-0.14
ARL5A	ENST00000295087.8	ADP-ribosylation factor-like 5A	112	7	0	1	6	7	hsa-miR-1305	-0.05	-0.14
ZNF470	ENST00000330619.8	zinc finger protein 470	12	3	1	1	1	2	hsa-miR-1305	-0.05	-0.06
FAM8A1	ENST00000259963.3	family with sequence similarity 8, member A1	1064	3	0	2	1	1	hsa-miR-1305	-0.05	-0.05
COG6	ENST00000455146.3	component of oligomeric golgi complex 6	122	2	0	1	1	2	hsa-miR-1305	-0.05	-0.21
SPIN1	ENST00000375859.3	spindlin 1	686	1	0	1	0	1	hsa-miR-1305	-0.05	-0.05
ZNF398	ENST00000420008.2	zinc finger protein 398	305	2	0	2	0	3	hsa-miR-1305	-0.05	-0.06
RCHY1	ENST00000451788.1	ring finger and CHY zinc finger domain containing 1, E3 ubiquitin protein ligase	821	4*	0	1	2	2	hsa-miR-1305	-0.05	-0.1
PDE5A	ENST00000354960.3	phosphodiesterase 5A, cGMP-specific	69	3	1	1	1	1	hsa-miR-1305	-0.05	-0.21
ELTD1	ENST00000370742.3	EGF, latrophilin and seven transmembrane domain containing 1	13	2	0	1	1	1	hsa-miR-1305	-0.05	-0.11
HUNK	ENST00000270112.2	hormonally up-regulated Neu-associated kinase	85	2	0	1	1	2	hsa-miR-1305	-0.05	-0.05
ARL2BP	ENST00000219204.3	ADP-ribosylation factor-like 2 binding protein	450	1	0	0	1	0	hsa-miR-1305	-0.05	-0.05
CDK14	ENST00000380050.3	cyclin-dependent kinase 14	226	4	0	1	3	3	hsa-miR-1305	-0.05	-0.05
ATP7A	ENST00000343533.5	ATPase, Cu++ transporting, alpha polypeptide	141	2	1	1	0	1	hsa-miR-1305	-0.05	-0.05
ST6GALNAC3	ENST00000328299.3	ST6 (alpha-N-acetyl-neuraminyl-2,3-beta-galactosyl-1,3)-N-acetylgalactosaminide alpha-2,6-sialyltransferase 3	41	3	0	0	3	1	hsa-miR-1305	-0.05	-0.05
MDM4	ENST00000391947.2	Mdm4 p53 binding protein homolog (mouse)	443	3	0	0	3	2	hsa-miR-1305	-0.05	-0.05
PPP2R3A	ENST00000264977.3	protein phosphatase 2, regulatory subunit B'', alpha	32	3	1	0	2	1	hsa-miR-1305	-0.05	-0.05
AKAP1	ENST00000337714.3	A kinase (PRKA) anchor protein 1	843	1	0	1	0	0	hsa-miR-1305	-0.05	-0.05
C12orf39	ENST00000256969.2	chromosome 12 open reading frame 39	65	1	0	0	1	0	hsa-miR-1305	-0.05	-0.05
SLC2A2	ENST00000314251.3	solute carrier family 2 (facilitated glucose transporter), member 2	5	1	1	0	0	0	hsa-miR-1305	-0.05	-0.05
MTERFD1	ENST00000523821.1	MTERF domain containing 1	48	1	0	0	1	0	hsa-miR-1305	-0.05	-0.05
FDXACB1	ENST00000260257.4	ferredoxin-fold anticodon binding domain containing 1	60	1	0	1	0	0	hsa-miR-1305	-0.05	-0.05
ALKBH8	ENST00000428149.2	alkB, alkylation repair homolog 8 (E. coli)	23	1	1	0	0	0	hsa-miR-1305	-0.05	-0.05
ABL2	ENST00000502732.1	c-abl oncogene 2, non-receptor tyrosine kinase	892	5	0	0	5	4	hsa-miR-1305	-0.05	-0.05
ZNF805	ENST00000535550.1	zinc finger protein 805	58	3	0	2	1	4	hsa-miR-1305	-0.05	-0.07
ZNF431	ENST00000311048.7	zinc finger protein 431	93	6	0	0	6	2	hsa-miR-1305	-0.05	-0.06
OTUD3	ENST00000375120.3	OTU domain containing 3	438	4	0	1	3	0	hsa-miR-1305	-0.05	-0.05
CYCS	ENST00000305786.2	cytochrome c, somatic	320	1	0	0	1	3	hsa-miR-1305	-0.05	-0.05
G2E3	ENST00000206595.6	G2/M-phase specific E3 ubiquitin protein ligase	286	1	1	0	0	3	hsa-miR-1305	-0.05	-0.05
RICTOR	ENST00000357387.3	RPTOR independent companion of MTOR, complex 2	441	3	1	0	2	2	hsa-miR-1305	-0.05	-0.05
ZKSCAN5	ENST00000394170.2	zinc finger with KRAB and SCAN domains 5	53	2	0	1	1	2	hsa-miR-1305	-0.05	-0.05
UBTD2	ENST00000393792.2	ubiquitin domain containing 2	297	1	1	0	0	2	hsa-miR-1305	-0.05	-0.06
AL021546.6	ENST00000551806.1	Glutamyl-tRNA(Gln) amidotransferase subunit C, mitochondrial	781	1	0	1	0	0	hsa-miR-1305	-0.05	-0.06
OSTN	ENST00000445281.1	osteocrin	14	2	0	1	1	1	hsa-miR-1305	-0.05	-0.05
PRAMEF21	ENST00000332192.6	PRAME family member 21	5	1	0	0	1	0	hsa-miR-1305	-0.05	-0.05
CAPN3	ENST00000356316.3	calpain 3, (p94)	34	1	0	0	1	0	hsa-miR-1305	-0.05	-0.05
NFRKB	ENST00000446488.3	nuclear factor related to kappaB binding protein	21	1	0	1	0	1	hsa-miR-1305	-0.05	-0.05
MTPAP	ENST00000263063.4	mitochondrial poly(A) polymerase	137	2	0	2	0	2	hsa-miR-1305	-0.05	-0.24
CPSF4	ENST00000451876.1	cleavage and polyadenylation specific factor 4, 30kDa	3969	1	0	0	1	0	hsa-miR-1305	-0.05	-0.05
PRAMEF20	ENST00000316412.5	PRAME family member 20	5	1	0	0	1	0	hsa-miR-1305	-0.05	-0.05
ZNF749	ENST00000334181.4	zinc finger protein 749	69	2	1	1	0	2	hsa-miR-1305	-0.05	-0.07
DTWD1	ENST00000251250.6	DTW domain containing 1	936	2	0	0	2	1	hsa-miR-1305	-0.05	-0.3
TRIM45	ENST00000256649.4	tripartite motif containing 45	99	1	0	1	0	1	hsa-miR-1305	-0.05	-0.07
NR2C2	ENST00000425241.1	nuclear receptor subfamily 2, group C, member 2	227	4	1	1	2	2	hsa-miR-1305	-0.05	-0.07
KIF2A	ENST00000381103.2	kinesin heavy chain member 2A	905	3	0	2	1	3	hsa-miR-1305	-0.05	-0.1
HS3ST5	ENST00000312719.5	heparan sulfate (glucosamine) 3-O-sulfotransferase 5	22	1	1	0	0	0	hsa-miR-1305	-0.05	-0.13
TTC14	ENST00000412756.2	tetratricopeptide repeat domain 14	99	3	1	0	2	2	hsa-miR-1305	-0.05	-0.05
CACUL1	ENST00000369151.3	CDK2-associated, cullin domain 1	213	4	0	2	2	4	hsa-miR-1305	-0.05	-0.06
TMEM19	ENST00000266673.5	transmembrane protein 19	1378	3	0	1	2	0	hsa-miR-1305	-0.05	-0.05
ZNF234	ENST00000426739.2	zinc finger protein 234	137	1	0	1	0	2	hsa-miR-1305	-0.05	-0.07
DLGAP2	ENST00000421627.2	discs, large (Drosophila) homolog-associated protein 2	5	3	0	1	2	0	hsa-miR-1305	-0.05	-0.05
ETF1	ENST00000499810.2	eukaryotic translation termination factor 1	31	2	0	1	1	0	hsa-miR-1305	-0.05	-0.05
CAPS	ENST00000222125.5	calcyphosine	12	1	0	0	1	0	hsa-miR-1305	-0.05	-0.05
SCN7A	ENST00000409855.1	sodium channel, voltage-gated, type VII, alpha subunit	5	3	0	1	2	1	hsa-miR-1305	-0.05	-0.05
STYX	ENST00000354586.4	serine/threonine/tyrosine interacting protein	250	3	0	0	3	1	hsa-miR-1305	-0.05	-0.18
GJA1	ENST00000282561.3	gap junction protein, alpha 1, 43kDa	1732	2	0	1	1	0	hsa-miR-1305	-0.05	-0.05
HSP90B1	ENST00000299767.5	heat shock protein 90kDa beta (Grp94), member 1	42	2	1	0	1	3	hsa-miR-1305	-0.05	-0.1
ZNF23	ENST00000497160.1	zinc finger protein 23	5	2	0	0	2	0	hsa-miR-1305	-0.05	-0.05
RNF150	ENST00000515673.2	ring finger protein 150	518	4	0	1	3	1	hsa-miR-1305	-0.05	-0.05
F2R	ENST00000319211.4	coagulation factor II (thrombin) receptor	1104	1	0	1	0	2	hsa-miR-1305	-0.05	-0.05
PPCS	ENST00000372556.3	phosphopantothenoylcysteine synthetase	491	2	0	0	2	2	hsa-miR-1305	-0.05	-0.08
MIDN	ENST00000591446.2	midnolin	621	3	0	1	2	0	hsa-miR-1305	-0.05	-0.05
ZNF224	ENST00000336976.6	zinc finger protein 224	173	1	0	1	0	0	hsa-miR-1305	-0.05	-0.05
TRHDE	ENST00000261180.4	thyrotropin-releasing hormone degrading enzyme	34	5	1	3	1	2	hsa-miR-1305	-0.05	-0.18
KBTBD8	ENST00000295568.4	kelch repeat and BTB (POZ) domain containing 8	22	5	0	0	5	2	hsa-miR-1305	-0.05	-0.06
CCDC180	ENST00000395220.1	coiled-coil domain containing 180	10	3	0	2	1	1	hsa-miR-1305	-0.05	-0.05
DERL1	ENST00000259512.4	derlin 1	1081	1	0	1	0	0	hsa-miR-1305	-0.05	-0.08
DCTN5	ENST00000300087.2	dynactin 5 (p25)	764	2	2	0	0	3	hsa-miR-1305	-0.05	-0.06
PYGO1	ENST00000302000.6	pygopus homolog 1 (Drosophila)	104	3	1	0	2	3	hsa-miR-1305	-0.05	-0.05
NANP	ENST00000304788.3	N-acetylneuraminic acid phosphatase	78	2	1	0	1	1	hsa-miR-1305	-0.04	-0.04
SMC1B	ENST00000357450.4	structural maintenance of chromosomes 1B	5	1	0	0	1	1	hsa-miR-1305	-0.04	-0.04
ZMAT1	ENST00000372782.3	zinc finger, matrin-type 1	5	1	0	0	1	2	hsa-miR-1305	-0.04	-0.04
KIAA1644	ENST00000381176.4	KIAA1644	10	3	1	0	2	1	hsa-miR-1305	-0.04	-0.05
MAN1A2	ENST00000356554.3	mannosidase, alpha, class 1A, member 2	603	4	1	1	2	5	hsa-miR-1305	-0.04	-0.07
KLF10	ENST00000285407.6	Kruppel-like factor 10	320	2	0	0	2	1	hsa-miR-1305	-0.04	-0.04
ERMN	ENST00000410096.1	ermin, ERM-like protein	5	2	0	2	0	2	hsa-miR-1305	-0.04	-0.04
PTBP2	ENST00000609116.1	polypyrimidine tract binding protein 2	70	6	0	3	3	5	hsa-miR-1305	-0.04	-0.09
MLK4	ENST00000366624.3	Mitogen-activated protein kinase kinase kinase MLK4	405	1	0	1	0	1	hsa-miR-1305	-0.04	-0.05
PABPC4L	ENST00000421491.3	poly(A) binding protein, cytoplasmic 4-like	55	1	1	0	0	1	hsa-miR-1305	-0.04	-0.08
HS2ST1	ENST00000370550.5	heparan sulfate 2-O-sulfotransferase 1	787	3	1	0	2	6	hsa-miR-1305	-0.04	-0.05
ETV5	ENST00000306376.5	ets variant 5	1085	2	1	0	1	1	hsa-miR-1305	-0.04	-0.05
TERT	ENST00000296820.5	telomerase reverse transcriptase	10	3	0	2	1	0	hsa-miR-1305	-0.04	-0.1
CCNL2	ENST00000408952.5	cyclin L2	699	1	0	1	0	0	hsa-miR-1305	-0.04	-0.13
SLC35B4	ENST00000378509.4	solute carrier family 35 (UDP-xylose/UDP-N-acetylglucosamine transporter), member B4	899	3	0	2	1	3	hsa-miR-1305	-0.04	-0.05
C2orf69	ENST00000319974.5	chromosome 2 open reading frame 69	82	1	1	0	0	2	hsa-miR-1305	-0.04	-0.05
ENPP4	ENST00000321037.4	ectonucleotide pyrophosphatase/phosphodiesterase 4 (putative)	114	1	0	0	1	1	hsa-miR-1305	-0.04	-0.04
UHRF1BP1L	ENST00000279907.7	UHRF1 binding protein 1-like	369	5	1	1	3	1	hsa-miR-1305	-0.04	-0.08
BRI3BP	ENST00000341446.8	BRI3 binding protein	820	3	0	2	1	2	hsa-miR-1305	-0.04	-0.05
CREG2	ENST00000324768.5	cellular repressor of E1A-stimulated genes 2	38	2	2	0	0	3	hsa-miR-1305	-0.04	-0.06
MPV17L2	ENST00000599612.2	MPV17 mitochondrial membrane protein-like 2	18	1	0	0	1	0	hsa-miR-1305	-0.04	-0.08
PLEKHA8	ENST00000449726.1	pleckstrin homology domain containing, family A (phosphoinositide binding specific) member 8	661	3	0	1	2	1	hsa-miR-1305	-0.04	-0.05
SPRED2	ENST00000356388.4	sprouty-related, EVH1 domain containing 2	53	1	0	1	0	0	hsa-miR-1305	-0.04	-0.05
EN1	ENST00000295206.6	engrailed homeobox 1	16	2	0	1	1	0	hsa-miR-1305	-0.04	-0.04
SFTPC	ENST00000521315.1	surfactant protein C	5	1	0	0	1	0	hsa-miR-1305	-0.04	-0.04
PARN	ENST00000437198.2	poly(A)-specific ribonuclease	5	1	0	1	0	0	hsa-miR-1305	-0.04	-0.04
KLHL1	ENST00000377844.4	kelch-like family member 1	40	2	0	2	0	0	hsa-miR-1305	-0.04	-0.04
PRSS23	ENST00000280258.5	protease, serine, 23	10562	1	0	0	1	0	hsa-miR-1305	-0.04	-0.04
TMEM69	ENST00000372025.4	transmembrane protein 69	20	2	0	0	2	0	hsa-miR-1305	-0.04	-0.04
ARHGEF9	ENST00000253401.6	Cdc42 guanine nucleotide exchange factor (GEF) 9	13	1	0	1	0	0	hsa-miR-1305	-0.04	-0.04
SPOCK3	ENST00000357154.3	sparc/osteonectin, cwcv and kazal-like domains proteoglycan (testican) 3	46	1	0	0	1	1	hsa-miR-1305	-0.04	-0.04
FBLIM1	ENST00000375771.1	filamin binding LIM protein 1	581	2	0	1	1	0	hsa-miR-1305	-0.04	-0.04
NBPF1	ENST00000430580.2	neuroblastoma breakpoint family, member 1	21	1	1	0	0	0	hsa-miR-1305	-0.04	-0.04
PDIA4	ENST00000286091.4	protein disulfide isomerase family A, member 4	4336	1	0	0	1	0	hsa-miR-1305	-0.04	-0.04
FAM199X	ENST00000493442.1	family with sequence similarity 199, X-linked	856	3	1	0	2	4	hsa-miR-1305	-0.04	-0.05
ZNF281	ENST00000294740.3	zinc finger protein 281	595	2	1	1	0	3	hsa-miR-1305	-0.04	-0.08
ATF7IP	ENST00000261168.4	activating transcription factor 7 interacting protein	667	1	0	0	1	3	hsa-miR-1305	-0.04	-0.05
STS	ENST00000217961.4	steroid sulfatase (microsomal), isozyme S	64	4	0	1	3	0	hsa-miR-1305	-0.04	-0.05
NARG2	ENST00000261520.4	NMDA receptor regulated 2	211	5	1	1	3	2	hsa-miR-1305	-0.04	-0.08
NSF	ENST00000225282.8	N-ethylmaleimide-sensitive factor	86	3	0	0	3	1	hsa-miR-1305	-0.04	-0.05
NEK6	ENST00000373603.1	NIMA-related kinase 6	3449	3	0	1	2	2	hsa-miR-1305	-0.04	-0.15
UBAP1L	ENST00000559089.1	ubiquitin associated protein 1-like	22	1	0	1	0	0	hsa-miR-1305	-0.04	-0.16
LNP1	ENST00000383693.3	leukemia NUP98 fusion partner 1	50	1	0	0	1	0	hsa-miR-1305	-0.04	-0.05
LEF1	ENST00000265165.1	lymphoid enhancer-binding factor 1	104	3	1	1	1	4	hsa-miR-1305	-0.04	-0.07
FDX1	ENST00000260270.2	ferredoxin 1	510	2	0	0	2	2	hsa-miR-1305	-0.04	-0.1
C2ORF15	ENST00000302513.2	Uncharacterized protein C2orf15	166	3	1	2	0	2	hsa-miR-1305	-0.04	-0.08
IGSF3	ENST00000369486.3	immunoglobulin superfamily, member 3	141	4	2	0	2	2	hsa-miR-1305	-0.04	-0.11
CENPW	ENST00000368326.1	centromere protein W	10103	1	0	0	1	1	hsa-miR-1305	-0.04	-0.13
ZNRF2	ENST00000323037.4	zinc and ring finger 2	403	6	0	1	5	3	hsa-miR-1305	-0.04	-0.08
GGCX	ENST00000233838.4	gamma-glutamyl carboxylase	254	5	1	0	4	1	hsa-miR-1305	-0.04	-0.1
TMEM71	ENST00000356838.3	transmembrane protein 71	5	1	0	1	0	0	hsa-miR-1305	-0.04	-0.04
ID4	ENST00000378700.3	inhibitor of DNA binding 4, dominant negative helix-loop-helix protein	3400	1	1	0	0	2	hsa-miR-1305	-0.04	-0.2
RFTN2	ENST00000295049.4	raftlin family member 2	21	2	0	1	1	2	hsa-miR-1305	-0.04	-0.04
TBC1D24	ENST00000567020.1	TBC1 domain family, member 24	269	2	0	1	1	0	hsa-miR-1305	-0.04	-0.06
ARTN	ENST00000372359.5	artemin	18	1	0	1	0	0	hsa-miR-1305	-0.04	-0.04
TAF4B	ENST00000269142.5	TAF4b RNA polymerase II, TATA box binding protein (TBP)-associated factor, 105kDa	52	1	1	0	0	0	hsa-miR-1305	-0.04	-0.04
TACC3	ENST00000313288.4	transforming, acidic coiled-coil containing protein 3	790	1	0	0	1	0	hsa-miR-1305	-0.04	-0.04
CST9	ENST00000376971.3	cystatin 9 (testatin)	5	1	0	1	0	0	hsa-miR-1305	-0.04	-0.04
DTD2	ENST00000310850.4	D-tyrosyl-tRNA deacylase 2 (putative)	924	3	1	0	2	2	hsa-miR-1305	-0.04	-0.22
TMEM45A	ENST00000323523.4	transmembrane protein 45A	350	1	0	0	1	0	hsa-miR-1305	-0.04	-0.04
VPS37A	ENST00000324849.4	vacuolar protein sorting 37 homolog A (S. cerevisiae)	339	1	0	1	0	1	hsa-miR-1305	-0.04	-0.08
EN2	ENST00000297375.4	engrailed homeobox 2	86	1	0	1	0	0	hsa-miR-1305	-0.04	-0.08
ZADH2	ENST00000322342.3	zinc binding alcohol dehydrogenase domain containing 2	207	4	1	2	1	3	hsa-miR-1305	-0.04	-0.09
MCFD2	ENST00000444761.2	multiple coagulation factor deficiency 2	1648	1	0	0	1	1	hsa-miR-1305	-0.04	-0.05
MTMR6	ENST00000381801.5	myotubularin related protein 6	838	3	0	0	3	2	hsa-miR-1305	-0.04	-0.07
CAMK4	ENST00000282356.4	calcium/calmodulin-dependent protein kinase IV	73	5	0	1	4	3	hsa-miR-1305	-0.04	-0.06
AASDHPPT	ENST00000278618.4	aminoadipate-semialdehyde dehydrogenase-phosphopantetheinyl transferase	317	1	1	0	0	0	hsa-miR-1305	-0.04	-0.04
TCF21	ENST00000367882.4	transcription factor 21	552	1	0	0	1	2	hsa-miR-1305	-0.04	-0.04
TRPA1	ENST00000262209.4	transient receptor potential cation channel, subfamily A, member 1	75	2	0	1	1	0	hsa-miR-1305	-0.04	-0.05
GRAMD3	ENST00000285689.3	GRAM domain containing 3	232	2	0	2	0	1	hsa-miR-1305	-0.04	-0.07
FSBP	ENST00000481490.2	fibrinogen silencer binding protein	36	4	0	1	3	4	hsa-miR-1305	-0.04	-0.05
ELAVL1	ENST00000407627.2	ELAV like RNA binding protein 1	2812	3	0	1	2	3	hsa-miR-1305	-0.04	-0.07
DBT	ENST00000370132.4	dihydrolipoamide branched chain transacylase E2	117	5	1	1	3	3	hsa-miR-1305	-0.04	-0.08
GOLGA8B	ENST00000342314.5	golgin A8 family, member B	170	3	0	1	2	0	hsa-miR-1305	-0.04	-0.05
MRS2	ENST00000274747.7	MRS2 magnesium transporter	826	4	0	1	3	2	hsa-miR-1305	-0.04	-0.08
FBXO34	ENST00000313833.4	F-box protein 34	80	1	0	1	0	1	hsa-miR-1305	-0.04	-0.05
BICD1	ENST00000548411.1	bicaudal D homolog 1 (Drosophila)	205	4	0	1	3	4	hsa-miR-1305	-0.04	-0.05
PEX19	ENST00000368072.5	peroxisomal biogenesis factor 19	1804	1	0	1	0	1	hsa-miR-1305	-0.04	-0.04
EREG	ENST00000244869.2	epiregulin	5	4	0	0	4	4	hsa-miR-1305	-0.04	-0.04
SOWAHA	ENST00000378693.2	sosondowah ankyrin repeat domain family member A	138	1	0	1	0	5	hsa-miR-1305	-0.04	-0.04
GBP6	ENST00000370456.4	guanylate binding protein family, member 6	5	2	0	0	2	2	hsa-miR-1305	-0.04	-0.04
SH3KBP1	ENST00000397821.3	SH3-domain kinase binding protein 1	109	2	1	0	1	1	hsa-miR-1305	-0.04	-0.07
SUB1	ENST00000265073.4	SUB1 homolog (S. cerevisiae)	242	2	0	1	1	2	hsa-miR-1305	-0.04	-0.21
SLC30A4	ENST00000261867.4	solute carrier family 30 (zinc transporter), member 4	19	2	0	1	1	3	hsa-miR-1305	-0.04	-0.05
BBX	ENST00000415149.2	bobby sox homolog (Drosophila)	141	3	0	1	2	2	hsa-miR-1305	-0.04	-0.05
NAA25	ENST00000261745.4	N(alpha)-acetyltransferase 25, NatB auxiliary subunit	919	4	1	0	3	2	hsa-miR-1305	-0.04	-0.11
CACYBP	ENST00000367681.2	calcyclin binding protein	374	1	0	0	1	1	hsa-miR-1305	-0.04	-0.07
ADAMTS5	ENST00000284987.5	ADAM metallopeptidase with thrombospondin type 1 motif, 5	68	6	2	0	4	3	hsa-miR-1305	-0.04	-0.1
LMBRD1	ENST00000370577.3	LMBR1 domain containing 1	269	1	0	0	1	0	hsa-miR-1305	-0.04	-0.06
ZNF780B	ENST00000434248.1	zinc finger protein 780B	77	4	2	0	2	4	hsa-miR-1305	-0.04	-0.08
ADRA2A	ENST00000280155.2	adrenoceptor alpha 2A	239	2	0	1	1	0	hsa-miR-1305	-0.04	-0.04
USP53	ENST00000450251.1	ubiquitin specific peptidase 53	300	4	0	1	3	1	hsa-miR-1305	-0.04	-0.05
SNAP23	ENST00000249647.3	synaptosomal-associated protein, 23kDa	99	1	0	0	1	1	hsa-miR-1305	-0.04	-0.05
GOLGA8A	ENST00000360553.3	golgin A8 family, member A	2264	3	0	1	2	0	hsa-miR-1305	-0.04	-0.05
CARTPT	ENST00000296777.4	CART prepropeptide	5	1	0	0	1	0	hsa-miR-1305	-0.04	-0.04
HEATR5B	ENST00000233099.5	HEAT repeat containing 5B	272	1	0	0	1	0	hsa-miR-1305	-0.04	-0.04
ERICH1	ENST00000262109.7	glutamate-rich 1	335	1	0	0	1	1	hsa-miR-1305	-0.04	-0.04
EFR3A	ENST00000254624.5	EFR3 homolog A (S. cerevisiae)	372	4	0	0	4	4	hsa-miR-1305	-0.04	-0.04
HSPA4L	ENST00000296464.4	heat shock 70kDa protein 4-like	348	5	0	0	5	4	hsa-miR-1305	-0.04	-0.06
TMEM241	ENST00000383233.3	transmembrane protein 241	115	1	0	1	0	2	hsa-miR-1305	-0.04	-0.18
GLOD4	ENST00000301329.6	glyoxalase domain containing 4	2432	1	0	0	1	2	hsa-miR-1305	-0.04	-0.04
STON1	ENST00000309835.3	stonin 1	254	2	0	2	0	2	hsa-miR-1305	-0.04	-0.04
FKBP14	ENST00000222803.5	FK506 binding protein 14, 22 kDa	939	2	1	0	1	0	hsa-miR-1305	-0.04	-0.05
SPATA5	ENST00000274008.4	spermatogenesis associated 5	168	4	0	1	3	3	hsa-miR-1305	-0.04	-0.05
LGR4	ENST00000379214.4	leucine-rich repeat containing G protein-coupled receptor 4	1387	2	0	0	2	2	hsa-miR-1305	-0.04	-0.06
CEP104	ENST00000378230.3	centrosomal protein 104kDa	73	1	0	1	0	0	hsa-miR-1305	-0.04	-0.05
RNF180	ENST00000389100.4	ring finger protein 180	18	2	1	0	1	0	hsa-miR-1305	-0.04	-0.09
ZNF417	ENST00000312026.5	zinc finger protein 417	19	1	0	1	0	1	hsa-miR-1305	-0.04	-0.06
SPTBN2	ENST00000529997.1	spectrin, beta, non-erythrocytic 2	910	1	0	1	0	0	hsa-miR-1305	-0.04	-0.05
LPAR1	ENST00000374431.3	lysophosphatidic acid receptor 1	2111	2	0	0	2	1	hsa-miR-1305	-0.04	-0.04
RAB4A	ENST00000366690.4	RAB4A, member RAS oncogene family	850	3	1	1	1	1	hsa-miR-1305	-0.04	-0.29
HES1	ENST00000232424.3	hairy and enhancer of split 1, (Drosophila)	199	1	0	0	1	0	hsa-miR-1305	-0.04	-0.06
CHD1	ENST00000284049.3	chromodomain helicase DNA binding protein 1	35	1	0	1	0	2	hsa-miR-1305	-0.04	-0.17
KIF3B	ENST00000375712.3	kinesin family member 3B	182	3	1	0	2	0	hsa-miR-1305	-0.04	-0.05
RND3	ENST00000375734.2	Rho family GTPase 3	574	2	1	0	1	1	hsa-miR-1305	-0.04	-0.05
ZNF483	ENST00000358151.4	zinc finger protein 483	11	1	0	1	0	0	hsa-miR-1305	-0.04	-0.09
SLC24A4	ENST00000393265.2	solute carrier family 24 (sodium/potassium/calcium exchanger), member 4	5	5	1	1	3	0	hsa-miR-1305	-0.04	-0.08
DYRK1A	ENST00000339659.4	dual-specificity tyrosine-(Y)-phosphorylation regulated kinase 1A	448	3	1	0	2	2	hsa-miR-1305	-0.04	-0.05
SLC26A2	ENST00000286298.4	solute carrier family 26 (anion exchanger), member 2	748	2	1	0	1	5	hsa-miR-1305	-0.04	-0.04
KBTBD6	ENST00000379485.1	kelch repeat and BTB (POZ) domain containing 6	51	3	0	1	2	3	hsa-miR-1305	-0.04	-0.04
GOLGA8G	ENST00000329523.6	golgin A8 family, member G	5	3	0	1	2	1	hsa-miR-1305	-0.04	-0.04
PTK2	ENST00000522684.1	protein tyrosine kinase 2	1134	2	1	0	1	0	hsa-miR-1305	-0.04	-0.04
TUB	ENST00000305253.4	tubby bipartite transcription factor	743	2	0	2	0	1	hsa-miR-1305	-0.04	-0.04
SLK	ENST00000335753.4	STE20-like kinase	260	2	1	0	1	4	hsa-miR-1305	-0.04	-0.04
RAD21	ENST00000297338.2	RAD21 homolog (S. pombe)	5	3	0	1	2	1	hsa-miR-1305	-0.04	-0.04
GOLGA6L9	ENST00000300515.8	golgin A6 family-like 9	5	4	0	1	3	0	hsa-miR-1305	-0.04	-0.05
SLC25A23	ENST00000301454.4	solute carrier family 25 (mitochondrial carrier; phosphate carrier), member 23	5	2	0	2	0	0	hsa-miR-1305	-0.04	-0.04
ASPA	ENST00000263080.2	aspartoacylase	5	2	0	2	0	3	hsa-miR-1305	-0.04	-0.04
KIAA2018	ENST00000316407.4	KIAA2018	23	2	1	0	1	9	hsa-miR-1305	-0.04	-0.04
PRR14L	ENST00000434485.1	proline rich 14-like	39	3	0	1	2	1	hsa-miR-1305	-0.04	-0.04
TAOK1	ENST00000261716.3	TAO kinase 1	164	6	0	2	4	4	hsa-miR-1305	-0.04	-0.08
B3GNT5	ENST00000326505.3	UDP-GlcNAc:betaGal beta-1,3-N-acetylglucosaminyltransferase 5	57	2	1	0	1	2	hsa-miR-1305	-0.04	-0.04
ANO5	ENST00000324559.8	anoctamin 5	12	3	0	1	2	3	hsa-miR-1305	-0.04	-0.04
ZNF578	ENST00000421239.2	zinc finger protein 578	0	2	0	2	0	3	hsa-miR-1305	-0.04	-0.04
KCND3	ENST00000369697.1	potassium voltage-gated channel, Shal-related subfamily, member 3	23	2	1	0	1	1	hsa-miR-1305	-0.04	-0.04
BCAS1	ENST00000371440.3	breast carcinoma amplified sequence 1	0	3	0	1	2	0	hsa-miR-1305	-0.04	-0.04
SELL	ENST00000236147.4	selectin L	5	1	0	1	0	0	hsa-miR-1305	-0.04	-0.04
AQPEP	ENST00000357872.4	Aminopeptidase Q	11	2	1	0	1	2	hsa-miR-1305	-0.04	-0.04
MAP10	ENST00000418460.1	microtubule-associated protein 10	5	2	1	0	1	1	hsa-miR-1305	-0.04	-0.04
POLA1	ENST00000379068.3	polymerase (DNA directed), alpha 1, catalytic subunit	310	2	1	0	1	0	hsa-miR-1305	-0.04	-0.04
ZNF263	ENST00000219069.5	zinc finger protein 263	593	2	1	0	1	0	hsa-miR-1305	-0.04	-0.04
TMTC2	ENST00000321196.3	transmembrane and tetratricopeptide repeat containing 2	173	2	1	0	1	2	hsa-miR-1305	-0.04	-0.04
GOLGA8F	ENST00000526619.2	golgin A8 family, member F	5	3	0	1	2	1	hsa-miR-1305	-0.04	-0.04
NDST3	ENST00000296499.5	N-deacetylase/N-sulfotransferase (heparan glucosaminyl) 3	5	2	1	0	1	1	hsa-miR-1305	-0.04	-0.04
EFNB2	ENST00000245323.4	ephrin-B2	25	2	1	0	1	0	hsa-miR-1305	-0.04	-0.04
THEMIS	ENST00000368250.1	thymocyte selection associated	5	2	1	0	1	1	hsa-miR-1305	-0.04	-0.04
TMPRSS13	ENST00000445164.2	transmembrane protease, serine 13	5	2	1	0	1	0	hsa-miR-1305	-0.04	-0.04
XK	ENST00000378616.3	X-linked Kx blood group (McLeod syndrome)	39	4	0	0	4	2	hsa-miR-1305	-0.04	-0.04
NIPAL1	ENST00000295461.5	NIPA-like domain containing 1	137	4	0	0	4	2	hsa-miR-1305	-0.04	-0.04
TMPRSS4	ENST00000534111.1	transmembrane protease, serine 4	5	2	1	0	1	1	hsa-miR-1305	-0.04	-0.04
ARID5B	ENST00000279873.7	AT rich interactive domain 5B (MRF1-like)	397	2	0	2	0	1	hsa-miR-1305	-0.04	-0.04
IKZF1	ENST00000331340.3	IKAROS family zinc finger 1 (Ikaros)	11	2	1	0	1	4	hsa-miR-1305	-0.04	-0.04
CEP170	ENST00000366542.1	centrosomal protein 170kDa	6	2	1	0	1	1	hsa-miR-1305	-0.04	-0.04
LPIN2	ENST00000261596.4	lipin 2	376	2	0	2	0	1	hsa-miR-1305	-0.04	-0.04
PDZD2	ENST00000438447.1	PDZ domain containing 2	5	2	0	2	0	1	hsa-miR-1305	-0.04	-0.04
ZNF100	ENST00000358296.6	zinc finger protein 100	142	4	0	0	4	0	hsa-miR-1305	-0.04	-0.04
GRM5	ENST00000418177.2	glutamate receptor, metabotropic 5	5	3	0	1	2	1	hsa-miR-1305	-0.04	-0.04
USP28	ENST00000003302.4	ubiquitin specific peptidase 28	85	2	1	0	1	0	hsa-miR-1305	-0.04	-0.04
AL033381.1	ENST00000314040.1	Uncharacterized protein; cDNA FLJ34594 fis, clone KIDNE2009109	5	1	1	0	0	0	hsa-miR-1305	-0.04	-0.04
INADL	ENST00000371158.2	InaD-like (Drosophila)	96	2	1	0	1	1	hsa-miR-1305	-0.04	-0.04
FBXL3	ENST00000355619.5	F-box and leucine-rich repeat protein 3	842	2	1	1	0	6	hsa-miR-1305	-0.04	-0.22
TLR6	ENST00000436693.2	toll-like receptor 6	5	2	1	0	1	1	hsa-miR-1305	-0.04	-0.04
DNAJC16	ENST00000375847.3	DnaJ (Hsp40) homolog, subfamily C, member 16	366	2	1	0	1	0	hsa-miR-1305	-0.04	-0.04
RIMS2	ENST00000507740.1	regulating synaptic membrane exocytosis 2	8	2	1	0	1	2	hsa-miR-1305	-0.04	-0.04
KCNA1	ENST00000382545.3	potassium voltage-gated channel, shaker-related subfamily, member 1 (episodic ataxia with myokymia)	5	2	0	2	0	3	hsa-miR-1305	-0.04	-0.04
BDP1	ENST00000380675.2	B double prime 1, subunit of RNA polymerase III transcription initiation factor IIIB	12	4	0	0	4	2	hsa-miR-1305	-0.04	-0.04
STK32A	ENST00000397936.3	serine/threonine kinase 32A	8	2	1	0	1	1	hsa-miR-1305	-0.04	-0.04
FAM198B	ENST00000585682.1	family with sequence similarity 198, member B	25	4	0	0	4	2	hsa-miR-1305	-0.04	-0.04
LRRTM2	ENST00000274711.6	leucine rich repeat transmembrane neuronal 2	5	2	1	0	1	2	hsa-miR-1305	-0.04	-0.04
MICU3	ENST00000318063.5	mitochondrial calcium uptake family, member 3	9	4	0	0	4	2	hsa-miR-1305	-0.04	-0.04
GOLGA6L4	ENST00000510439.2	golgin A6 family-like 4	5	3	0	1	2	0	hsa-miR-1305	-0.04	-0.04
PPP2R5C	ENST00000422945.2	protein phosphatase 2, regulatory subunit B', gamma	1584	2	1	0	1	2	hsa-miR-1305	-0.04	-0.04
NIPAL2	ENST00000341166.3	NIPA-like domain containing 2	7	3	0	1	2	1	hsa-miR-1305	-0.04	-0.04
PTGES3	ENST00000262033.6	prostaglandin E synthase 3 (cytosolic)	93	1	0	0	1	1	hsa-miR-1305	-0.04	-0.04
GOLGA6L10	ENST00000439287.4	Putative golgin subfamily A member 6-like protein 10	0	3	0	1	2	0	hsa-miR-1305	-0.04	-0.04
FGF7	ENST00000267843.4	fibroblast growth factor 7	5	2	1	0	1	3	hsa-miR-1305	-0.04	-0.04
ZNF81	ENST00000338637.7	zinc finger protein 81	10	2	1	0	1	1	hsa-miR-1305	-0.04	-0.04
ATRNL1	ENST00000355044.3	attractin-like 1	26	4	0	0	4	3	hsa-miR-1305	-0.04	-0.04
CBL	ENST00000264033.4	Cbl proto-oncogene, E3 ubiquitin protein ligase	309	3	0	1	2	2	hsa-miR-1305	-0.04	-0.04
GPR26	ENST00000284674.1	G protein-coupled receptor 26	5	5	0	1	4	1	hsa-miR-1305	-0.04	-0.06
SLC24A2	ENST00000341998.2	solute carrier family 24 (sodium/potassium/calcium exchanger), member 2	5	2	1	0	1	2	hsa-miR-1305	-0.04	-0.04
TLR3	ENST00000296795.3	toll-like receptor 3	5	4	0	0	4	1	hsa-miR-1305	-0.04	-0.04
RUNDC3B	ENST00000338056.3	RUN domain containing 3B	41	2	1	0	1	2	hsa-miR-1305	-0.04	-0.04
QKI	ENST00000392127.2	QKI, KH domain containing, RNA binding	323	8	0	3	5	10	hsa-miR-1305	-0.04	-0.14
MYLK4	ENST00000268446.5	myosin light chain kinase family, member 4	5	3	0	1	2	3	hsa-miR-1305	-0.04	-0.04
SYT6	ENST00000607941.1	synaptotagmin VI	5	3	0	1	2	2	hsa-miR-1305	-0.04	-0.04
SMAD3	ENST00000327367.4	SMAD family member 3	1140	3	1	0	2	0	hsa-miR-1305	-0.04	-0.05
TRIM23	ENST00000231524.9	tripartite motif containing 23	247	2	1	0	1	0	hsa-miR-1305	-0.04	-0.05
ZNF557	ENST00000414706.1	zinc finger protein 557	294	2	1	0	1	0	hsa-miR-1305	-0.04	-0.04
LMBRD2	ENST00000296603.4	LMBR1 domain containing 2	211	4	0	2	2	5	hsa-miR-1305	-0.04	-0.06
MEGF9	ENST00000373930.3	multiple EGF-like-domains 9	689	3	0	1	2	1	hsa-miR-1305	-0.04	-0.04
ERC1	ENST00000355446.5	ELKS/RAB6-interacting/CAST family member 1	159	3	0	1	2	1	hsa-miR-1305	-0.04	-0.04
UBE2D1	ENST00000373910.4	ubiquitin-conjugating enzyme E2D 1	200	2	0	0	2	1	hsa-miR-1305	-0.04	-0.07
UQCRB	ENST00000287022.5	ubiquinol-cytochrome c reductase binding protein	1173	2	0	1	1	2	hsa-miR-1305	-0.04	-0.13
SEC16A	ENST00000313050.7	SEC16 homolog A (S. cerevisiae)	814	2	1	0	1	0	hsa-miR-1305	-0.04	-0.04
FLRT2	ENST00000330753.4	fibronectin leucine rich transmembrane protein 2	73	4	1	1	2	3	hsa-miR-1305	-0.04	-0.08
KLF7	ENST00000423015.1	Kruppel-like factor 7 (ubiquitous)	737	3	0	1	2	7	hsa-miR-1305	-0.04	-0.04
HMG20A	ENST00000336216.4	high mobility group 20A	391	1	0	1	0	1	hsa-miR-1305	-0.04	-0.04
KPNB1	ENST00000290158.4	karyopherin (importin) beta 1	465	4	0	1	3	1	hsa-miR-1305	-0.04	-0.06
ADD2	ENST00000264436.4	adducin 2 (beta)	59	2	0	2	0	6	hsa-miR-1305	-0.04	-0.04
CDK19	ENST00000368911.3	cyclin-dependent kinase 19	51	2	0	1	1	4	hsa-miR-1305	-0.04	-0.14
IPO7	ENST00000379719.3	importin 7	1331	2	1	0	1	3	hsa-miR-1305	-0.04	-0.04
PHF17	ENST00000226319.6	PHD finger protein 17	1393	2	1	0	1	5	hsa-miR-1305	-0.04	-0.04
SMCR8	ENST00000406438.3	Smith-Magenis syndrome chromosome region, candidate 8	219	2	1	0	1	2	hsa-miR-1305	-0.04	-0.04
KIF4B	ENST00000435029.4	kinesin family member 4B	5	1	1	0	0	0	hsa-miR-1305	-0.04	-0.04
EEF1A1	ENST00000316292.9	eukaryotic translation elongation factor 1 alpha 1	129	3	0	1	2	0	hsa-miR-1305	-0.04	-0.04
CHCHD5	ENST00000409719.1	coiled-coil-helix-coiled-coil-helix domain containing 5	1577	1	1	0	0	0	hsa-miR-1305	-0.04	-0.04
LHX8	ENST00000294638.5	LIM homeobox 8	18	1	0	0	1	0	hsa-miR-1305	-0.04	-0.04
HIST1H2AG	ENST00000359193.2	histone cluster 1, H2ag	145	1	0	0	1	0	hsa-miR-1305	-0.04	-0.04
KDELC2	ENST00000323468.5	KDEL (Lys-Asp-Glu-Leu) containing 2	667	4	1	1	2	0	hsa-miR-1305	-0.04	-0.32
NOP2	ENST00000545200.1	NOP2 nucleolar protein	27	1	1	0	0	0	hsa-miR-1305	-0.04	-0.04
ST6GALNAC5	ENST00000477717.1	ST6 (alpha-N-acetyl-neuraminyl-2,3-beta-galactosyl-1,3)-N-acetylgalactosaminide alpha-2,6-sialyltransferase 5	7	2	0	1	1	3	hsa-miR-1305	-0.04	-0.1
PEPD	ENST00000244137.7	peptidase D	725	1	0	0	1	0	hsa-miR-1305	-0.04	-0.04
HOOK1	ENST00000371208.3	hook microtubule-tethering protein 1	804	4	0	0	4	0	hsa-miR-1305	-0.04	-0.04
ZFX	ENST00000539115.1	zinc finger protein, X-linked	583	3	1	1	1	2	hsa-miR-1305	-0.04	-0.06
SIX4	ENST00000216513.4	SIX homeobox 4	94	4	0	1	3	0	hsa-miR-1305	-0.04	-0.08
WASL	ENST00000223023.4	Wiskott-Aldrich syndrome-like	230	3	0	1	2	1	hsa-miR-1305	-0.04	-0.04
EDEM1	ENST00000256497.4	ER degradation enhancer, mannosidase alpha-like 1	948	4	0	0	4	0	hsa-miR-1305	-0.04	-0.04
NAV2	ENST00000360655.4	neuron navigator 2	337	3	0	1	2	4	hsa-miR-1305	-0.04	-0.04
EPHA3	ENST00000494014.1	EPH receptor A3	100	4	0	0	4	0	hsa-miR-1305	-0.04	-0.04
CLCN4	ENST00000380833.4	chloride channel, voltage-sensitive 4	182	1	1	0	0	1	hsa-miR-1305	-0.04	-0.04
EDIL3	ENST00000296591.5	EGF-like repeats and discoidin I-like domains 3	2825	2	1	0	1	2	hsa-miR-1305	-0.04	-0.04
POLR2D	ENST00000272645.4	polymerase (RNA) II (DNA directed) polypeptide D	530	3	0	1	2	3	hsa-miR-1305	-0.04	-0.04
NAA50	ENST00000240922.3	N(alpha)-acetyltransferase 50, NatE catalytic subunit	260	3	0	0	3	1	hsa-miR-1305	-0.04	-0.13
C11orf54	ENST00000528288.1	chromosome 11 open reading frame 54	47	2	0	1	1	1	hsa-miR-1305	-0.04	-0.07
ZXDA	ENST00000358697.4	zinc finger, X-linked, duplicated A	25	5	0	2	3	5	hsa-miR-1305	-0.04	-0.07
HSPB3	ENST00000302005.1	heat shock 27kDa protein 3	5	3	0	0	3	1	hsa-miR-1305	-0.04	-0.07
TP53INP1	ENST00000448464.2	tumor protein p53 inducible nuclear protein 1	39	4	0	1	3	4	hsa-miR-1305	-0.04	-0.09
COLGALT2	ENST00000367521.1	collagen beta(1-O)galactosyltransferase 2	70	2	0	0	2	0	hsa-miR-1305	-0.04	-0.04
FGF20	ENST00000180166.5	fibroblast growth factor 20	5	1	0	0	1	0	hsa-miR-1305	-0.04	-0.04
ATP2A1	ENST00000395503.4	ATPase, Ca++ transporting, cardiac muscle, fast twitch 1	12	1	0	0	1	0	hsa-miR-1305	-0.04	-0.04
AFMID	ENST00000588800.1	arylformamidase	538	1	0	0	1	0	hsa-miR-1305	-0.04	-0.04
NUPL1	ENST00000381736.3	nucleoporin like 1	268	1	0	0	1	3	hsa-miR-1305	-0.04	-0.04
DLL3	ENST00000205143.4	delta-like 3 (Drosophila)	36	1	0	0	1	0	hsa-miR-1305	-0.04	-0.04
PMS1	ENST00000441310.2	PMS1 postmeiotic segregation increased 1 (S. cerevisiae)	272	1	0	0	1	1	hsa-miR-1305	-0.04	-0.05
MID1	ENST00000453318.2	midline 1 (Opitz/BBB syndrome)	677	3	0	1	2	3	hsa-miR-1305	-0.04	-0.04
CPEB2	ENST00000538197.1	cytoplasmic polyadenylation element binding protein 2	367	2	1	0	1	0	hsa-miR-1305	-0.04	-0.04
RWDD3	ENST00000263893.6	RWD domain containing 3	61	1	0	0	1	3	hsa-miR-1305	-0.04	-0.07
CLIP1	ENST00000361654.4	CAP-GLY domain containing linker protein 1	17	3	1	1	1	0	hsa-miR-1305	-0.04	-0.06
COPA	ENST00000368069.3	coatomer protein complex, subunit alpha	803	1	1	0	0	0	hsa-miR-1305	-0.04	-0.2
LONRF2	ENST00000393437.3	LON peptidase N-terminal domain and ring finger 2	394	2	0	2	0	6	hsa-miR-1305	-0.04	-0.04
KIAA1279	ENST00000361983.4	KIAA1279	52	2	0	0	2	0	hsa-miR-1305	-0.04	-0.04
MFAP3	ENST00000436816.1	microfibrillar-associated protein 3	1139	2	1	0	1	1	hsa-miR-1305	-0.04	-0.05
COL8A2	ENST00000303143.4	collagen, type VIII, alpha 2	15	2	1	0	1	0	hsa-miR-1305	-0.04	-0.04
ASXL2	ENST00000435504.4	additional sex combs like 2 (Drosophila)	139	1	1	0	0	4	hsa-miR-1305	-0.04	-0.08
WHSC1L1	ENST00000317025.8	Wolf-Hirschhorn syndrome candidate 1-like 1	481	4	0	0	4	2	hsa-miR-1305	-0.04	-0.04
MTFR1	ENST00000458689.2	mitochondrial fission regulator 1	1051	2	0	0	2	0	hsa-miR-1305	-0.04	-0.04
RP11-122A3.2	ENST00000517562.2	uncharacterized protein LOC100127983	579	3	1	1	1	2	hsa-miR-1305	-0.04	-0.3
DENND5B	ENST00000389082.5	DENN/MADD domain containing 5B	832	2	1	0	1	3	hsa-miR-1305	-0.04	-0.04
ZBTB10	ENST00000430430.1	zinc finger and BTB domain containing 10	113	4	2	1	1	7	hsa-miR-1305	-0.04	-0.09
C14orf23	ENST00000399387.4	chromosome 14 open reading frame 23	5	2	1	1	0	3	hsa-miR-1305	-0.04	-0.19
TRPV3	ENST00000301365.4	transient receptor potential cation channel, subfamily V, member 3	13	2	2	0	0	0	hsa-miR-1305	-0.04	-0.06
POGLUT1	ENST00000295588.4	protein O-glucosyltransferase 1	262	2	0	0	2	0	hsa-miR-1305	-0.04	-0.04
ZNF106	ENST00000263805.4	zinc finger protein 106	406	2	1	0	1	0	hsa-miR-1305	-0.04	-0.04
CXorf23	ENST00000379687.3	chromosome X open reading frame 23	30	2	0	1	1	0	hsa-miR-1305	-0.04	-0.04
TSPAN2	ENST00000369516.2	tetraspanin 2	43	3	1	1	1	1	hsa-miR-1305	-0.04	-0.19
OIT3	ENST00000334011.5	oncoprotein induced transcript 3	5	1	1	0	0	1	hsa-miR-1305	-0.04	-0.04
C10orf107	ENST00000330194.2	chromosome 10 open reading frame 107	6	1	0	0	1	0	hsa-miR-1305	-0.04	-0.04
CCL20	ENST00000409189.3	chemokine (C-C motif) ligand 20	16	1	0	0	1	0	hsa-miR-1305	-0.04	-0.12
FAM126B	ENST00000418596.3	family with sequence similarity 126, member B	132	5	1	1	3	1	hsa-miR-1305	-0.04	-0.11
NOL9	ENST00000377705.5	nucleolar protein 9	194	2	0	1	1	0	hsa-miR-1305	-0.04	-0.06
ATP5E	ENST00000243997.3	ATP synthase, H+ transporting, mitochondrial F1 complex, epsilon subunit	575	2	0	0	2	4	hsa-miR-1305	-0.04	-0.04
FBXO25	ENST00000276326.5	F-box protein 25	157	1	0	1	0	0	hsa-miR-1305	-0.04	-0.11
KRAS	ENST00000256078.4	Kirsten rat sarcoma viral oncogene homolog	40	2	1	0	1	1	hsa-miR-1305	-0.04	-0.09
TMEM70	ENST00000517439.1	transmembrane protein 70	6179	1	0	0	1	1	hsa-miR-1305	-0.04	-0.04
CEP85L	ENST00000368491.3	centrosomal protein 85kDa-like	14	2	0	1	1	3	hsa-miR-1305	-0.04	-0.07
BCL2	ENST00000398117.1	B-cell CLL/lymphoma 2	55	3	0	1	2	2	hsa-miR-1305	-0.04	-0.04
AGAP1	ENST00000304032.8	ArfGAP with GTPase domain, ankyrin repeat and PH domain 1	109	4	0	1	3	1	hsa-miR-1305	-0.04	-0.05
ZNF850	ENST00000591344.1	zinc finger protein 850	136	2	0	2	0	0	hsa-miR-1305	-0.04	-0.04
PALM2	ENST00000448454.2	paralemmin 2	35	4	0	0	4	4	hsa-miR-1305	-0.04	-0.04
IGF1	ENST00000337514.6	insulin-like growth factor 1 (somatomedin C)	19	7	1	2	4	3	hsa-miR-1305	-0.04	-0.14
ETV1	ENST00000430479.1	ets variant 1	160	4	1	0	3	3	hsa-miR-1305	-0.04	-0.06
PIAS1	ENST00000249636.6	protein inhibitor of activated STAT, 1	368	2	1	1	0	1	hsa-miR-1305	-0.04	-0.12
ITPR2	ENST00000381340.3	inositol 1,4,5-trisphosphate receptor, type 2	334	2	1	0	1	0	hsa-miR-1305	-0.04	-0.04
LARP4	ENST00000398473.2	La ribonucleoprotein domain family, member 4	35	5	0	2	3	5	hsa-miR-1305	-0.04	-0.1
TMTC1	ENST00000256062.5	transmembrane and tetratricopeptide repeat containing 1	379	4	0	0	4	3	hsa-miR-1305	-0.04	-0.04
TUBA1A	ENST00000301071.7	tubulin, alpha 1a	22536	1	0	0	1	0	hsa-miR-1305	-0.04	-0.04
RBMY1F	ENST00000303766.7	RNA binding motif protein, Y-linked, family 1, member F	5	1	0	0	1	1	hsa-miR-1305	-0.04	-0.04
RBMY1E	ENST00000382659.2	RNA binding motif protein, Y-linked, family 1, member E	5	1	0	0	1	1	hsa-miR-1305	-0.04	-0.04
PRC1	ENST00000361919.3	protein regulator of cytokinesis 1	288	1	0	1	0	1	hsa-miR-1305	-0.04	-0.04
TAF1A	ENST00000543857.1	TATA box binding protein (TBP)-associated factor, RNA polymerase I, A, 48kDa	18	2	1	0	1	1	hsa-miR-1305	-0.04	-0.05
RBMY1D	ENST00000382680.1	RNA binding motif protein, Y-linked, family 1, member D	5	1	0	0	1	1	hsa-miR-1305	-0.04	-0.04
IL6R	ENST00000344086.4	interleukin 6 receptor	13	2	1	0	1	0	hsa-miR-1305	-0.04	-0.04
AMER3	ENST00000423981.1	APC membrane recruitment protein 3	5	1	0	1	0	2	hsa-miR-1305	-0.04	-0.04
MAP7	ENST00000354570.3	microtubule-associated protein 7	444	2	0	0	2	1	hsa-miR-1305	-0.04	-0.04
FAM154A	ENST00000380530.1	family with sequence similarity 154, member A	5	1	0	0	1	2	hsa-miR-1305	-0.04	-0.04
RBMY1A1	ENST00000382707.2	RNA binding motif protein, Y-linked, family 1, member A1	5	1	0	0	1	1	hsa-miR-1305	-0.04	-0.04
MCF2	ENST00000520602.1	MCF.2 cell line derived transforming sequence	5	2	0	1	1	1	hsa-miR-1305	-0.04	-0.04
RBMY1J	ENST00000414629.2	RNA binding motif protein, Y-linked, family 1, member J	5	1	0	0	1	1	hsa-miR-1305	-0.04	-0.04
RBMY1B	ENST00000383020.3	RNA binding motif protein, Y-linked, family 1, member B	5	1	0	0	1	1	hsa-miR-1305	-0.04	-0.04
TMEM56	ENST00000370203.4	transmembrane protein 56	113	5	0	0	5	6	hsa-miR-1305	-0.04	-0.06
PRTFDC1	ENST00000376378.1	phosphoribosyl transferase domain containing 1	155	1	0	0	1	0	hsa-miR-1305	-0.04	-0.04
DYRK2	ENST00000344096.3	dual-specificity tyrosine-(Y)-phosphorylation regulated kinase 2	1091	5	2	0	3	1	hsa-miR-1305	-0.04	-0.09
PLXDC2	ENST00000377252.4	plexin domain containing 2	506	5	1	0	4	4	hsa-miR-1305	-0.04	-0.07
MAP3K2	ENST00000409947.1	mitogen-activated protein kinase kinase kinase 2	187	3	0	2	1	6	hsa-miR-1305	-0.04	-0.1
ERBB4	ENST00000342788.4	v-erb-b2 avian erythroblastic leukemia viral oncogene homolog 4	27	3	0	1	2	5	hsa-miR-1305	-0.04	-0.04
GPR37	ENST00000303921.2	G protein-coupled receptor 37 (endothelin receptor type B-like)	395	3	0	0	3	2	hsa-miR-1305	-0.04	-0.04
NME5	ENST00000265191.2	NME/NM23 family member 5	12	1	0	0	1	0	hsa-miR-1305	-0.04	-0.05
ARHGAP42	ENST00000524892.2	Rho GTPase activating protein 42	36	2	0	2	0	2	hsa-miR-1305	-0.04	-0.06
PEX13	ENST00000295030.5	peroxisomal biogenesis factor 13	484	3	1	0	2	2	hsa-miR-1305	-0.04	-0.11
TLL1	ENST00000061240.2	tolloid-like 1	247	4	1	1	2	5	hsa-miR-1305	-0.04	-0.07
RIN2	ENST00000255006.6	Ras and Rab interactor 2	539	2	0	0	2	2	hsa-miR-1305	-0.04	-0.07
FAM169A	ENST00000380515.3	family with sequence similarity 169, member A	90	3	0	1	2	0	hsa-miR-1305	-0.04	-0.04
NIT1	ENST00000368007.4	nitrilase 1	437	1	0	0	1	0	hsa-miR-1305	-0.04	-0.04
PCDH10	ENST00000264360.5	protocadherin 10	9	3	0	1	2	1	hsa-miR-1305	-0.04	-0.04
RGS17	ENST00000367225.2	regulator of G-protein signaling 17	11	3	1	1	1	9	hsa-miR-1305	-0.04	-0.06
DIAPH2	ENST00000324765.8	diaphanous-related formin 2	91	3	0	1	2	2	hsa-miR-1305	-0.04	-0.04
SETBP1	ENST00000282030.5	SET binding protein 1	77	1	0	1	0	3	hsa-miR-1305	-0.04	-0.04
HAVCR1	ENST00000523175.1	hepatitis A virus cellular receptor 1	77	1	0	0	1	4	hsa-miR-1305	-0.04	-0.04
TRIM33	ENST00000358465.2	tripartite motif containing 33	201	3	1	1	1	7	hsa-miR-1305	-0.04	-0.06
EIF3H	ENST00000521861.1	eukaryotic translation initiation factor 3, subunit H	27	2	0	1	1	1	hsa-miR-1305	-0.04	-0.05
PDE4DIP	ENST00000369345.4	phosphodiesterase 4D interacting protein	36	1	0	1	0	5	hsa-miR-1305	-0.04	-0.1
NOM1	ENST00000275820.3	nucleolar protein with MIF4G domain 1	842	2	1	0	1	5	hsa-miR-1305	-0.04	-0.04
PLEKHS1	ENST00000354462.3	pleckstrin homology domain containing, family S member 1	7	2	0	1	1	0	hsa-miR-1305	-0.04	-0.04
BAALC	ENST00000438105.2	brain and acute leukemia, cytoplasmic	137	1	0	0	1	1	hsa-miR-1305	-0.04	-0.04
CEP78	ENST00000415759.2	centrosomal protein 78kDa	348	1	0	0	1	1	hsa-miR-1305	-0.04	-0.04
NFATC3	ENST00000329524.4	nuclear factor of activated T-cells, cytoplasmic, calcineurin-dependent 3	221	2	0	1	1	1	hsa-miR-1305	-0.04	-0.04
FBXO43	ENST00000428847.2	F-box protein 43	133	1	0	0	1	0	hsa-miR-1305	-0.04	-0.04
DCN	ENST00000456569.2	decorin	1280	1	0	0	1	0	hsa-miR-1305	-0.04	-0.14
NIPSNAP1	ENST00000216121.7	nipsnap homolog 1 (C. elegans)	2429	1	1	0	0	0	hsa-miR-1305	-0.03	-0.04
NF1	ENST00000358273.4	neurofibromin 1	161	2	1	0	1	1	hsa-miR-1305	-0.03	-0.04
SKIL	ENST00000458537.3	SKI-like oncogene	210	4	0	1	3	3	hsa-miR-1305	-0.03	-0.05
C11orf30	ENST00000529032.1	chromosome 11 open reading frame 30	230	2	0	1	1	2	hsa-miR-1305	-0.03	-0.04
COX18	ENST00000295890.4	COX18 cytochrome C oxidase assembly factor	356	1	1	0	0	4	hsa-miR-1305	-0.03	-0.04
TCF24	ENST00000563496.1	transcription factor 24	11	1	0	0	1	1	hsa-miR-1305	-0.03	-0.08
LIFR	ENST00000263409.4	leukemia inhibitory factor receptor alpha	44	4	0	2	2	4	hsa-miR-1305	-0.03	-0.06
TRNP1	ENST00000522111.2	TMF1-regulated nuclear protein 1	4046	1	0	0	1	0	hsa-miR-1305	-0.03	-0.04
HADH	ENST00000403312.1	hydroxyacyl-CoA dehydrogenase	1894	1	0	0	1	0	hsa-miR-1305	-0.03	-0.04
CELF2	ENST00000379261.4	CUGBP, Elav-like family member 2	45	2	0	2	0	3	hsa-miR-1305	-0.03	-0.04
COL1A2	ENST00000297268.6	collagen, type I, alpha 2	877	2	0	0	2	0	hsa-miR-1305	-0.03	-0.04
CRYZL1	ENST00000381540.3	crystallin, zeta (quinone reductase)-like 1	340	2	0	0	2	0	hsa-miR-1305	-0.03	-0.04
CEP350	ENST00000367607.3	centrosomal protein 350kDa	705	2	1	0	1	2	hsa-miR-1305	-0.03	-0.04
WBSCR27	ENST00000297873.4	Williams Beuren syndrome chromosome region 27	17	1	0	1	0	0	hsa-miR-1305	-0.03	-0.13
ERO1L	ENST00000395686.3	ERO1-like (S. cerevisiae)	1333	1	0	1	0	2	hsa-miR-1305	-0.03	-0.04
EPT1	ENST00000260585.7	ethanolaminephosphotransferase 1 (CDP-ethanolamine-specific)	449	3	0	1	2	4	hsa-miR-1305	-0.03	-0.04
RP11-47I22.4	ENST00000556347.1		12	1	1	0	0	0	hsa-miR-1305	-0.03	-0.06
RC3H1	ENST00000367696.2	ring finger and CCCH-type domains 1	165	3	0	1	2	3	hsa-miR-1305	-0.03	-0.04
KDM5A	ENST00000399788.2	lysine (K)-specific demethylase 5A	118	4	0	2	2	4	hsa-miR-1305	-0.03	-0.06
PFDN6	ENST00000395131.1	prefoldin subunit 6	183	1	0	0	1	1	hsa-miR-1305	-0.03	-0.04
ZBTB3	ENST00000394807.3	zinc finger and BTB domain containing 3	96	2	0	1	1	0	hsa-miR-1305	-0.03	-0.11
SLC16A5	ENST00000580123.1	solute carrier family 16 (monocarboxylate transporter), member 5	26	2	1	0	1	0	hsa-miR-1305	-0.03	-0.04
ARL13B	ENST00000535334.1	ADP-ribosylation factor-like 13B	23	4	0	0	4	2	hsa-miR-1305	-0.03	-0.04
NHLRC2	ENST00000369301.3	NHL repeat containing 2	368	2	1	1	0	3	hsa-miR-1305	-0.03	-0.05
SYNPO2	ENST00000429713.2	synaptopodin 2	105	4	2	1	1	3	hsa-miR-1305	-0.03	-0.09
BRWD3	ENST00000373275.4	bromodomain and WD repeat domain containing 3	506	3	0	0	3	3	hsa-miR-1305	-0.03	-0.04
KHDRBS2	ENST00000281156.4	KH domain containing, RNA binding, signal transduction associated 2	5	1	1	0	0	0	hsa-miR-1305	-0.03	-0.03
CEP41	ENST00000223208.5	centrosomal protein 41kDa	346	5	1	0	4	2	hsa-miR-1305	-0.03	-0.07
ZPLD1	ENST00000306176.1	zona pellucida-like domain containing 1	5	1	1	0	0	1	hsa-miR-1305	-0.03	-0.03
TMEM41B	ENST00000528080.1	transmembrane protein 41B	191	1	1	0	0	0	hsa-miR-1305	-0.03	-0.03
CD200	ENST00000315711.8	CD200 molecule	5	1	0	1	0	1	hsa-miR-1305	-0.03	-0.03
TMEM18	ENST00000281017.3	transmembrane protein 18	471	1	0	0	1	0	hsa-miR-1305	-0.03	-0.03
GLRX	ENST00000379979.4	glutaredoxin (thioltransferase)	79	2	0	0	2	2	hsa-miR-1305	-0.03	-0.08
TRIM49	ENST00000329758.1	tripartite motif containing 49	5	1	0	0	1	0	hsa-miR-1305	-0.03	-0.03
TRIM49C	ENST00000448984.1	tripartite motif containing 49C	5	1	0	0	1	0	hsa-miR-1305	-0.03	-0.03
WDHD1	ENST00000360586.3	WD repeat and HMG-box DNA binding protein 1	466	3	1	1	1	2	hsa-miR-1305	-0.03	-0.07
FAM13B	ENST00000033079.3	family with sequence similarity 13, member B	220	2	0	0	2	2	hsa-miR-1305	-0.03	-0.05
CMTM4	ENST00000394106.2	CKLF-like MARVEL transmembrane domain containing 4	22	4	1	1	2	4	hsa-miR-1305	-0.03	-0.11
FAM122A	ENST00000394264.3	family with sequence similarity 122A	1277	3	0	2	1	1	hsa-miR-1305	-0.03	-0.26
SAYSD1	ENST00000373249.1	SAYSVFN motif domain containing 1	543	1	0	0	1	0	hsa-miR-1305	-0.03	-0.04
AADAT	ENST00000337664.4	aminoadipate aminotransferase	49	1	0	0	1	1	hsa-miR-1305	-0.03	-0.04
GRK4	ENST00000503518.2	G protein-coupled receptor kinase 4	50	3	0	1	2	1	hsa-miR-1305	-0.03	-0.18
NKIRAS1	ENST00000388759.3	NFKB inhibitor interacting Ras-like 1	123	1	0	0	1	2	hsa-miR-1305	-0.03	-0.06
SRSF3	ENST00000373715.6	serine/arginine-rich splicing factor 3	2593	1	0	0	1	6	hsa-miR-1305	-0.03	-0.07
GK5	ENST00000392993.2	glycerol kinase 5 (putative)	73	2	1	0	1	2	hsa-miR-1305	-0.03	-0.04
PTP4A1	ENST00000370651.3	protein tyrosine phosphatase type IVA, member 1	5740	3	0	0	3	5	hsa-miR-1305	-0.03	-0.04
HDX	ENST00000297977.5	highly divergent homeobox	20	3	0	1	2	3	hsa-miR-1305	-0.03	-0.04
IRAK3	ENST00000261233.4	interleukin-1 receptor-associated kinase 3	13	3	0	1	2	2	hsa-miR-1305	-0.03	-0.07
OLFM3	ENST00000370103.4	olfactomedin 3	8	2	0	0	2	2	hsa-miR-1305	-0.03	-0.04
SPCS3	ENST00000503362.1	signal peptidase complex subunit 3 homolog (S. cerevisiae)	1645	1	0	1	0	1	hsa-miR-1305	-0.03	-0.12
RPUSD4	ENST00000298317.4	RNA pseudouridylate synthase domain containing 4	333	1	0	0	1	1	hsa-miR-1305	-0.03	-0.04
RNMT	ENST00000383314.2	RNA (guanine-7-) methyltransferase	64	2	1	1	0	2	hsa-miR-1305	-0.03	-0.05
COL3A1	ENST00000304636.3	collagen, type III, alpha 1	215	1	0	1	0	0	hsa-miR-1305	-0.03	-0.1
FRA10AC1	ENST00000536233.1	fragile site, folic acid type, rare, fra(10)(q23.3) or fra(10)(q24.2) candidate 1	289	1	0	0	1	3	hsa-miR-1305	-0.03	-0.04
HIVEP1	ENST00000379388.2	human immunodeficiency virus type I enhancer binding protein 1	781	2	0	0	2	0	hsa-miR-1305	-0.03	-0.03
TLK1	ENST00000431350.2	tousled-like kinase 1	200	1	0	1	0	0	hsa-miR-1305	-0.03	-0.04
RIC8B	ENST00000392837.4	RIC8 guanine nucleotide exchange factor B	49	2	1	0	1	0	hsa-miR-1305	-0.03	-0.04
QSER1	ENST00000399302.2	glutamine and serine rich 1	34	4	0	0	4	2	hsa-miR-1305	-0.03	-0.04
FEM1B	ENST00000306917.4	fem-1 homolog b (C. elegans)	656	4	0	0	4	6	hsa-miR-1305	-0.03	-0.09
CALB1	ENST00000265431.3	calbindin 1, 28kDa	5	1	0	0	1	0	hsa-miR-1305	-0.03	-0.03
RAG2	ENST00000311485.3	recombination activating gene 2	5	1	0	0	1	0	hsa-miR-1305	-0.03	-0.03
MBNL1	ENST00000357472.3	muscleblind-like splicing regulator 1	135	1	0	0	1	2	hsa-miR-1305	-0.03	-0.03
PCDHB10	ENST00000239446.4	protocadherin beta 10	13	1	0	0	1	2	hsa-miR-1305	-0.03	-0.03
MSH2	ENST00000233146.2	mutS homolog 2	1468	3	0	0	3	2	hsa-miR-1305	-0.03	-0.05
SLC25A24	ENST00000565488.1	solute carrier family 25 (mitochondrial carrier; phosphate carrier), member 24	1688	3	0	0	3	5	hsa-miR-1305	-0.03	-0.04
PADI2	ENST00000375486.4	peptidyl arginine deiminase, type II	11	1	0	1	0	1	hsa-miR-1305	-0.03	-0.07
TTL	ENST00000233336.6	tubulin tyrosine ligase	442	9	1	2	6	3	hsa-miR-1305	-0.03	-0.24
TTLL7	ENST00000260505.8	tubulin tyrosine ligase-like family, member 7	93	3	0	1	2	4	hsa-miR-1305	-0.03	-0.04
OXTR	ENST00000316793.3	oxytocin receptor	24	4	0	0	4	1	hsa-miR-1305	-0.03	-0.04
PGAP1	ENST00000354764.4	post-GPI attachment to proteins 1	106	4	0	1	3	6	hsa-miR-1305	-0.03	-0.05
[truncated: 460 more rows]

## Sheet: KEGG analysis result
Category	Term	Count	%	PValue	Genes	List Total	Pop Hits	Pop Total	Fold Enrichment	Bonferroni	Benjamini	FDR
[truncated: 22 more rows]
